# Supplementary material for: Distribution and Transmission of Colistin Resistance Genes mcr-1 and mcr-3 among Nontyphoidal Salmonella Isolates in China from 2011 to 2020
Source: Microbiol Spectr. 2023 Jan 10;11(1):e03833-22. doi: 10.1128/spectrum.03833-22 (PMC9927481; doi:10.1128/spectrum.03833-22)
Supplement: Supplemental file 2 — Table S1. Download spectrum.03833-22-s0002.csv, CSV file, 0.01 MB [file spectrum.03833-22-s0002.csv]

ID	Label	Cluster contig at 95%	Cluster flank at 80%	Cluster flank at 95%	Group	Contig size (bp)	Long sequencing
hn19S139		C1	G3	F3	C1G3F3	2,191	F
jlS85		C8	G4	F5	C8G4F5	2,650	F
hnS149		C6	G1	F9	C6G1F9	2,760	F
gxS268		C1	G11	F4	C1G11F4	2,761	F
fjS183		C1	G0	F0	C1G0F0	2,763	F
C5	C5	C1	G11	F4	C1G11F4	3,349	T
gdS215		C1	G11	F4	C1G11F4	3,349	F
D66		C1	G3	F3	C1G3F3	3,349	F
jlS82		C9	G0	F0	C9G0F0	3,349	F
scS224	SC-S224	C1	G0	F0	C1G0F0	3,480	T
hnS91		C1	G11	F4	C1G11F4	3,480	F
gdS528		C8	G4	F5	C8G4F5	3,480	F
zjS32		C8	G4	F5	C8G4F5	3,480	F
gdS348		C9	G0	F0	C9G0F0	3,480	F
gdS411	GD-S411	C1	G3	F4	C1G3F4	3,623	T
hnS157		C1	G0	F3	C1G0F3	6,096	F
ynS69		C1	G0	F6	C1G0F6	9,366	F
gdS184		C1	G3	F3	C1G3F3	9,366	F
gdS203		C1	G3	F3	C1G3F3	9,366	F
D8		C1	G3	F4	C1G3F4	9,366	F
snS28		C4	G5	F6	C4G5F6	9,366	F
haS63	HA-S63	C9	G0	F12	C9G0F12	9,366	T
gxS81		C1	G5	F6	C1G5F6	14,928	F
gxS122	GX-S122	C8	G4	F5	C8G4F5	14,928	T
gxS121		C1	G3	F4	C1G3F4	15,090	F
gxS128	GX-S128	C5	G9	F11	C5G9F11	16,517	T
hnS102		C1	G0	F3	C1G0F3	16,568	F
gdS310		C1	G3	F4	C1G3F4	16,568	F
fjS163	FJ-S163	C10	G10	F14	C10G10F14	16,640	T
gdS524	GD-S524	C10	G10	F14	C10G10F14	16,762	T
gxS230	GX-S230	C10	G10	F14	C10G10F14	16,913	T
gdS116	GD-S116	C4	G5	F6	C4G5F6	16,915	T
fjS87		C1	G3	F4	C1G3F4	16,916	F
gxs247		C8	G4	F5	C8G4F5	16,916	F
ah19S12		C9	G0	F0	C9G0F0	16,916	F
jx16s33		C1	G0	F3	C1G0F3	21,414	F
ynS63	YN-S63	C10	G10	F14	C10G10F14	21,416	T
zjS218		C1	G3	F4	C1G3F4	21,880	F
D2	D2	C2	G2	F2	C2G2F2	21,905	T
haS34	HA-S34	C9	G0	F0	C9G0F0	22,404	T
gdS223		C1	G3	F3	C1G3F3	24,118	F
C34		C1	G0	F3	C1G0F3	32,643	F
hnS93		C1	G0	F3	C1G0F3	32,643	F
gxS149		C1	G0	F0	C1G0F0	35,036	F
C36		C1	G0	F6	C1G0F6	35,036	F
qhS15		C9	G0	F0	C9G0F0	35,858	F
hnS105		C1	G3	F3	C1G3F3	37,705	F
jx17s12		C1	G3	F3	C1G3F3	37,705	F
jsS18		C9	G0	F0	C9G0F0	38,372	F
jx18s57		C9	G0	F0	C9G0F0	38,372	F
qhS12	QH-S12	C10	G10	F14	C10G10F14	38,378	T
jx14s3		C1	G3	F4	C1G3F4	38,421	F
gxs184		C1	G3	F4	C1G3F4	49,322	F
gdS292		C1	G0	F3	C1G0F3	54,608	F
hnS150	HN-S150	C2	G5	F6	C2G5F6	54,690	T
haS67		C1	G0	F3	C1G0F3	60,061	F
scS162		C1	G0	F3	C1G0F3	60,136	F
C3		C9	G0	F0	C9G0F0	60,179	F
haS57	HA-S57	C1	G0	F3	C1G0F3	60,180	T
jx19s2		C1	G0	F3	C1G0F3	60,413	F
ynS95	YN-S95	C1	G5	F13	C1G5F13	61,344	T
gdS325		C1	G3	F4	C1G3F4	62,074	F
ynS75		C1	G0	F6	C1G0F6	62,490	F
gxS403	GX-S403	C1	G7	F8	C1G7F8	64,395	T
gdS156		C1	G0	F3	C1G0F3	72,198	F
hn19S60	HN-19S60	C6	G1	F1	C6G1F1	76,444	T
hnS120		C1	G0	F3	C1G0F3	80,050	F
gdS375		C1	G3	F3	C1G3F3	81,771	F
bjS152		C9	G0	F0	C9G0F0	81,772	F
D134		C1	G0	F3	C1G0F3	87,871	F
scS329		C1	G0	F3	C1G0F3	93,623	F
CT85		C6	G1	F1	C6G1F1	93,623	F
xjs5	XJ-S5	C10	G10	F14	C10G10F14	93,624	T
gxS129		C10	G10	F14	C10G10F14	93,624	F
gdS140		C1	G0	F3	C1G0F3	93,624	F
gdS324		C1	G0	F3	C1G0F3	93,624	F
gdS773		C1	G0	F3	C1G0F3	93,624	F
jx17s48		C1	G0	F3	C1G0F3	93,624	F
gdS560		C1	G7	F8	C1G7F8	93,624	F
gxS262		C8	G4	F5	C8G4F5	93,624	F
hnS110		C1	G0	F3	C1G0F3	93,670	F
gdS107		C8	G4	F5	C8G4F5	97,804	F
gdS154		C1	G0	F3	C1G0F3	105,243	F
gdS327	GD-S327	C1	G3	F3	C1G3F3	111,047	T
gxS132		C10	G10	F14	C10G10F14	111,693	F
gdS196		C1	G0	F3	C1G0F3	114,686	F
jx17s57		C1	G3	F4	C1G3F4	118,395	F
gxS277		C1	G0	F3	C1G0F3	122,898	F
gzS10		C10	G10	F14	C10G10F14	122,899	F
jx17s50		C1	G0	F0	C1G0F0	122,899	F
gxS130		C1	G0	F3	C1G0F3	122,899	F
hlS20		C1	G0	F6	C1G0F6	122,899	F
gdS79	GD-S79	C7	G8	F10	C7G8F10	122,899	T
gdS261		C1	G0	F3	C1G0F3	122,902	F
jlS111		C3	G7	F8	C3G7F8	124,061	F
gdS171	GD-S171	C1	G6	F7	C1G6F7	130,476	T
gdS67		C1	G0	F3	C1G0F3	131,543	F
scS237		C9	G0	F0	C9G0F0	133,689	F
gxS391		C1	G0	F3	C1G0F3	133,871	F
jlS33		C1	G0	F3	C1G0F3	134,479	F
gdS100	GD-S100	C4	G0	F6	C4G0F6	138,927	T
hbS85		C1	G3	F3	C1G3F3	141,259	F
gdS454		C1	G0	F3	C1G0F3	143,621	F
gxS239		C3	G7	F8	C3G7F8	161,447	F
gdS810		C1	G0	F3	C1G0F3	170,862	F
hnS115		C1	G0	F3	C1G0F3	170,864	F
gxS384		C1	G3	F3	C1G3F3	170,864	F
gxS90		C1	G5	F6	C1G5F6	170,864	F
gdS332	GD-S332	C3	G7	F8	C3G7F8	170,864	T
gdS157		C1	G0	F3	C1G0F3	170,865	F
hnS148		C1	G0	F3	C1G0F3	170,865	F
scS137		C1	G0	F3	C1G0F3	170,865	F
gdS614		C6	G1	F9	C6G1F9	170,865	F
ha19S45		C8	G4	F5	C8G4F5	170,865	F
gxS417	GX-S417	C10	G10	F14	C10G10F14	172,215	T
gdS122		C1	G0	F3	C1G0F3	172,215	F
gdS197		C1	G0	F3	C1G0F3	172,215	F
gdS143		C1	G11	F4	C1G11F4	172,215	F
gdS216		C1	G11	F4	C1G11F4	172,215	F
gx19S24	GX-19S24	C1	G5	F6	C1G5F6	172,215	T
jlS138		C3	G7	F8	C3G7F8	172,215	F
gdS181		C1	G0	F3	C1G0F3	172,263	F
gxS351		C1	G3	F3	C1G3F3	173,338	F
gxS139		C1	G0	F3	C1G0F3	173,527	F
yn19S83		C3	G7	F8	C3G7F8	181,454	F
ynS62		C3	G7	F8	C3G7F8	181,454	F
haS51		C9	G0	F0	C9G0F0	181,457	F
hnS107		C9	G0	F0	C9G0F0	181,457	F
gdS115		C1	G3	F3	C1G3F3	181,460	F
scS226		C10	G10	F14	C10G10F14	200,037	F
gdS705		C1	G0	F3	C1G0F3	200,140	F
D101		C1	G0	F3	C1G0F3	200,145	F
ynS86	YN-S86	C1	G0	F6	C1G0F6	200,145	T
gdS92		C1	G3	F3	C1G3F3	200,145	F
hnS32		C1	G3	F4	C1G3F4	200,145	F
hn19S199	HN-19S199	C6	G1	F9	C6G1F9	200,145	T
gxS156		C10	G10	F14	C10G10F14	200,292	F
fjS72		C1	G5	F6	C1G5F6	201,490	F
scS243		C9	G0	F0	C9G0F0	202,358	F
gdS390		C1	G0	F3	C1G0F3	206,978	F
