# Supplementary material for: Distribution and Transmission of Colistin Resistance Genes mcr-1 and mcr-3 among Nontyphoidal Salmonella Isolates in China from 2011 to 2020
Source: Microbiol Spectr. 2023 Jan 10;11(1):e03833-22. doi: 10.1128/spectrum.03833-22 (PMC9927481; doi:10.1128/spectrum.03833-22)
Supplement: Supplemental file 3 — Table S2. Download spectrum.03833-22-s0003.xlsx, XLSX file, 0.3 MB [file spectrum.03833-22-s0003.xlsx]

## Sheet: Sheet1
Seq1	Seq2	dist	p-val	Shared-hashes
bjS152	ah19S12	7.69e-06	0	4999/5000
C34	ah19S12	0.0539697	0	1648/5000
C34	bjS152	0.0539697	0	1648/5000
C36	ah19S12	0.0543575	0	1637/5000
C36	bjS152	0.0543575	0	1637/5000
C36	C34	0.0288428	0	2618/5000
C3	ah19S12	7.69e-06	0	4999/5000
C3	bjS152	0	0	5000/5000
C3	C34	0.0539697	0	1648/5000
C3	C36	0.0543575	0	1637/5000
C5	ah19S12	0.0605935	0	1472/5000
C5	bjS152	0.0605532	0	1473/5000
C5	C34	0.00932213	0	3877/4876
C5	C36	0.0377132	0	2207/5000
C5	C3	0.0605532	0	1473/5000
CT85	ah19S12	0.0724406	0	1211/5000
CT85	bjS152	0.0724406	0	1211/5000
CT85	C34	0.0541104	0	1644/5000
CT85	C36	0.0540048	0	1647/5000
CT85	C3	0.0724406	0	1211/5000
CT85	C5	0.0609583	0	1463/5000
D101	ah19S12	0.0539697	0	1648/5000
D101	bjS152	0.0539697	0	1648/5000
D101	C34	0	0	3877/3877
D101	C36	0.0288428	0	2618/5000
D101	C3	0.0539697	0	1648/5000
D101	C5	0.00932213	0	3877/4876
D101	CT85	0.0541104	0	1644/5000
D134	ah19S12	0.0539697	0	1648/5000
D134	bjS152	0.0539697	0	1648/5000
D134	C34	0	0	3877/3877
D134	C36	0.0288428	0	2618/5000
D134	C3	0.0539697	0	1648/5000
D134	C5	0.00932213	0	3877/4876
D134	CT85	0.0541104	0	1644/5000
D134	D101	0	0	3877/3877
D2	ah19S12	0.0898195	0	921/5000
D2	bjS152	0.0898195	0	921/5000
D2	C34	0.0685991	0	1289/5000
D2	C36	0.0692677	0	1275/5000
D2	C3	0.0898195	0	921/5000
D2	C5	0.0754401	0	1154/5000
D2	CT85	0.0900315	0	918/5000
D2	D101	0.0685991	0	1289/5000
D2	D134	0.0685991	0	1289/5000
D66	ah19S12	0.0721347	0	1217/5000
D66	bjS152	0.0721347	0	1217/5000
D66	C34	0.0233358	0	2926/5000
D66	C36	0.0521456	0	1701/5000
D66	C3	0.0721347	0	1217/5000
D66	C5	0.0300777	0	2555/5000
D66	CT85	0.0730579	0	1199/5000
D66	D101	0.0233358	0	2926/5000
D66	D134	0.0233358	0	2926/5000
D66	D2	0.0574676	0	1552/5000
D8	ah19S12	0.0717296	0	1225/5000
D8	bjS152	0.0717296	0	1225/5000
D8	C34	0.0230221	0	2945/5000
D8	C36	0.0520445	0	1704/5000
D8	C3	0.0717296	0	1225/5000
D8	C5	0.0127496	0	3675/5000
D8	CT85	0.0726456	0	1207/5000
D8	D101	0.0230221	0	2945/5000
D8	D134	0.0230221	0	2945/5000
D8	D2	0.0569784	0	1565/5000
D8	D66	0.0123659	0	3707/5000
fjS163	ah19S12	1	1	0/5000
fjS163	bjS152	1	1	0/5000
fjS163	C34	1	1	0/5000
fjS163	C36	1	1	0/5000
fjS163	C3	1	1	0/5000
fjS163	C5	1	1	0/5000
fjS163	CT85	1	1	0/5000
fjS163	D101	1	1	0/5000
fjS163	D134	1	1	0/5000
fjS163	D2	1	1	0/5000
fjS163	D66	0.601865	0.156323	1/5000
fjS163	D8	0.601865	0.156323	1/5000
fjS183	ah19S12	0.0450436	0	1929/5000
fjS183	bjS152	0.0450436	0	1929/5000
fjS183	C34	0.0164199	0	2677/3951
fjS183	C36	0.0168522	0	2662/3966
fjS183	C3	0.0450436	0	1929/5000
fjS183	C5	0.0272193	0	2677/4950
fjS183	CT85	0.0459155	0	1899/5000
fjS183	D101	0.0164199	0	2677/3951
fjS183	D134	0.0164199	0	2677/3951
fjS183	D2	0.0579619	0	1539/5000
fjS183	D66	0.0412191	0	2068/5000
fjS183	D8	0.0408784	0	2081/5000
fjS183	fjS163	1	1	0/5000
fjS72	ah19S12	0.0632058	0	1409/5000
fjS72	bjS152	0.0631633	0	1410/5000
fjS72	C34	0.042339	0	2026/5000
fjS72	C36	0.0125376	0	3669/4968
fjS72	C3	0.0631633	0	1410/5000
fjS72	C5	0.0502618	0	1758/5000
fjS72	CT85	0.0639353	0	1392/5000
fjS72	D101	0.042339	0	2026/5000
fjS72	D134	0.042339	0	2026/5000
fjS72	D2	0.0818805	0	1042/5000
fjS72	D66	0.063462	0	1403/5000
fjS72	D8	0.0632911	0	1407/5000
fjS72	fjS163	1	1	0/5000
fjS72	fjS183	0.0317891	0	2471/5000
fjS87	ah19S12	0.0717296	0	1225/5000
fjS87	bjS152	0.0717296	0	1225/5000
fjS87	C34	0.0230221	0	2945/5000
fjS87	C36	0.0520445	0	1704/5000
fjS87	C3	0.0717296	0	1225/5000
fjS87	C5	0.0127496	0	3675/5000
fjS87	CT85	0.0726456	0	1207/5000
fjS87	D101	0.0230221	0	2945/5000
fjS87	D134	0.0230221	0	2945/5000
fjS87	D2	0.0569784	0	1565/5000
fjS87	D66	0.0123659	0	3707/5000
fjS87	D8	0	0	5000/5000
fjS87	fjS163	0.601865	0.156323	1/5000
fjS87	fjS183	0.0408784	0	2081/5000
fjS87	fjS72	0.0632911	0	1407/5000
gdS100	ah19S12	0.0539697	0	1648/5000
gdS100	bjS152	0.0539346	0	1649/5000
gdS100	C34	0.0284972	0	2636/5000
gdS100	C36	0.00055756	0	3849/3905
gdS100	C3	0.0539346	0	1649/5000
gdS100	C5	0.0372802	0	2225/5000
gdS100	CT85	0.0539346	0	1649/5000
gdS100	D101	0.0284972	0	2636/5000
gdS100	D134	0.0284972	0	2636/5000
gdS100	D2	0.0685991	0	1289/5000
gdS100	D66	0.0517425	0	1713/5000
gdS100	D8	0.0516423	0	1716/5000
gdS100	fjS163	1	1	0/5000
gdS100	fjS183	0.0165062	0	2674/3954
gdS100	fjS72	0.0124957	0	3671/4966
gdS100	fjS87	0.0516423	0	1716/5000
gdS107	ah19S12	0.0716792	0	1226/5000
gdS107	bjS152	0.0716792	0	1226/5000
gdS107	C34	0.05362	0	1658/5000
gdS107	C36	0.05404	0	1646/5000
gdS107	C3	0.0716792	0	1226/5000
gdS107	C5	0.0607553	0	1468/5000
gdS107	CT85	0.0725943	0	1208/5000
gdS107	D101	0.05362	0	1658/5000
gdS107	D134	0.05362	0	1658/5000
gdS107	D2	0.089749	0	922/5000
gdS107	D66	0.0723385	0	1213/5000
gdS107	D8	0.0719318	0	1221/5000
gdS107	fjS163	0.601865	0.156323	1/5000
gdS107	fjS183	0.0450436	0	1929/5000
gdS107	fjS72	0.0636336	0	1399/5000
gdS107	fjS87	0.0719318	0	1221/5000
gdS107	gdS100	0.0536897	0	1656/5000
gdS115	ah19S12	0.0721347	0	1217/5000
gdS115	bjS152	0.0721347	0	1217/5000
gdS115	C34	0.0233358	0	2926/5000
gdS115	C36	0.0521456	0	1701/5000
gdS115	C3	0.0721347	0	1217/5000
gdS115	C5	0.0300777	0	2555/5000
gdS115	CT85	0.0730579	0	1199/5000
gdS115	D101	0.0233358	0	2926/5000
gdS115	D134	0.0233358	0	2926/5000
gdS115	D2	0.0574676	0	1552/5000
gdS115	D66	0	0	5000/5000
gdS115	D8	0.0123659	0	3707/5000
gdS115	fjS163	0.601865	0.156323	1/5000
gdS115	fjS183	0.0412191	0	2068/5000
gdS115	fjS72	0.063462	0	1403/5000
gdS115	fjS87	0.0123659	0	3707/5000
gdS115	gdS100	0.0517425	0	1713/5000
gdS115	gdS107	0.0723385	0	1213/5000
gdS116	ah19S12	0.0696537	0	1267/5000
gdS116	bjS152	0.0696537	0	1267/5000
gdS116	C34	0.0487654	0	1805/5000
gdS116	C36	0.0211965	0	3059/5000
gdS116	C3	0.0696537	0	1267/5000
gdS116	C5	0.0561252	0	1588/5000
gdS116	CT85	0.0703855	0	1252/5000
gdS116	D101	0.0487654	0	1805/5000
gdS116	D134	0.0487654	0	1805/5000
gdS116	D2	0.0546772	0	1628/5000
gdS116	D66	0.0425829	0	2017/5000
gdS116	D8	0.042312	0	2027/5000
gdS116	fjS163	1	1	0/5000
gdS116	fjS183	0.0378585	0	2201/5000
gdS116	fjS72	0.0127014	0	3679/5000
gdS116	fjS87	0.042312	0	2027/5000
gdS116	gdS100	0.0206701	0	3093/5000
gdS116	gdS107	0.0696053	0	1268/5000
gdS116	gdS115	0.0425829	0	2017/5000
gdS122	ah19S12	0.0544284	0	1635/5000
gdS122	bjS152	0.0544284	0	1635/5000
gdS122	C34	0.000258365	0	3864/3890
gdS122	C36	0.0292499	0	2597/5000
gdS122	C3	0.0544284	0	1635/5000
gdS122	C5	0.00958049	0	3864/4889
gdS122	CT85	0.0545704	0	1631/5000
gdS122	D101	0.000258365	0	3864/3890
gdS122	D134	0.000258365	0	3864/3890
gdS122	D2	0.0692677	0	1275/5000
gdS122	D66	0.0236523	0	2907/5000
gdS122	D8	0.0233524	0	2925/5000
gdS122	fjS163	1	1	0/5000
gdS122	fjS183	0.0167944	0	2664/3964
gdS122	fjS72	0.0428282	0	2008/5000
gdS122	fjS87	0.0233524	0	2925/5000
gdS122	gdS100	0.0288814	0	2616/5000
gdS122	gdS107	0.0541104	0	1644/5000
gdS122	gdS115	0.0236523	0	2907/5000
gdS122	gdS116	0.0493326	0	1787/5000
gdS140	ah19S12	0.0539697	0	1648/5000
gdS140	bjS152	0.0539697	0	1648/5000
gdS140	C34	0	0	3877/3877
gdS140	C36	0.0288428	0	2618/5000
gdS140	C3	0.0539697	0	1648/5000
gdS140	C5	0.00932213	0	3877/4876
gdS140	CT85	0.0541104	0	1644/5000
gdS140	D101	0	0	3877/3877
gdS140	D134	0	0	3877/3877
gdS140	D2	0.0685991	0	1289/5000
gdS140	D66	0.0233358	0	2926/5000
gdS140	D8	0.0230221	0	2945/5000
gdS140	fjS163	1	1	0/5000
gdS140	fjS183	0.0164199	0	2677/3951
gdS140	fjS72	0.042339	0	2026/5000
gdS140	fjS87	0.0230221	0	2945/5000
gdS140	gdS100	0.0284972	0	2636/5000
gdS140	gdS107	0.05362	0	1658/5000
gdS140	gdS115	0.0233358	0	2926/5000
gdS140	gdS116	0.0487654	0	1805/5000
gdS140	gdS122	0.000258365	0	3864/3890
gdS143	ah19S12	0.0605935	0	1472/5000
gdS143	bjS152	0.0605532	0	1473/5000
gdS143	C34	0.00932213	0	3877/4876
gdS143	C36	0.0377132	0	2207/5000
gdS143	C3	0.0605532	0	1473/5000
gdS143	C5	0	0	4876/4876
gdS143	CT85	0.0609583	0	1463/5000
gdS143	D101	0.00932213	0	3877/4876
gdS143	D134	0.00932213	0	3877/4876
gdS143	D2	0.0754401	0	1154/5000
gdS143	D66	0.0300777	0	2555/5000
gdS143	D8	0.0127496	0	3675/5000
gdS143	fjS163	1	1	0/5000
gdS143	fjS183	0.0272193	0	2677/4950
gdS143	fjS72	0.0502618	0	1758/5000
gdS143	fjS87	0.0127496	0	3675/5000
gdS143	gdS100	0.0372802	0	2225/5000
gdS143	gdS107	0.0607553	0	1468/5000
gdS143	gdS115	0.0300777	0	2555/5000
gdS143	gdS116	0.0561252	0	1588/5000
gdS143	gdS122	0.00958049	0	3864/4889
gdS143	gdS140	0.00932213	0	3877/4876
gdS154	ah19S12	0.0544284	0	1635/5000
gdS154	bjS152	0.0544284	0	1635/5000
gdS154	C34	0.000258365	0	3864/3890
gdS154	C36	0.0292499	0	2597/5000
gdS154	C3	0.0544284	0	1635/5000
gdS154	C5	0.00958049	0	3864/4889
gdS154	CT85	0.0545704	0	1631/5000
gdS154	D101	0.000258365	0	3864/3890
gdS154	D134	0.000258365	0	3864/3890
gdS154	D2	0.0692677	0	1275/5000
gdS154	D66	0.0236523	0	2907/5000
gdS154	D8	0.0233524	0	2925/5000
gdS154	fjS163	1	1	0/5000
gdS154	fjS183	0.0167944	0	2664/3964
gdS154	fjS72	0.0428282	0	2008/5000
gdS154	fjS87	0.0233524	0	2925/5000
gdS154	gdS100	0.0288814	0	2616/5000
gdS154	gdS107	0.0541104	0	1644/5000
gdS154	gdS115	0.0236523	0	2907/5000
gdS154	gdS116	0.0493326	0	1787/5000
gdS154	gdS122	0	0	3877/3877
gdS154	gdS140	0.000258365	0	3864/3890
gdS154	gdS143	0.00958049	0	3864/4889
gdS156	ah19S12	0.0539697	0	1648/5000
gdS156	bjS152	0.0539697	0	1648/5000
gdS156	C34	0	0	3877/3877
gdS156	C36	0.0288428	0	2618/5000
gdS156	C3	0.0539697	0	1648/5000
gdS156	C5	0.00932213	0	3877/4876
gdS156	CT85	0.0541104	0	1644/5000
gdS156	D101	0	0	3877/3877
gdS156	D134	0	0	3877/3877
gdS156	D2	0.0685991	0	1289/5000
gdS156	D66	0.0233358	0	2926/5000
gdS156	D8	0.0230221	0	2945/5000
gdS156	fjS163	1	1	0/5000
gdS156	fjS183	0.0164199	0	2677/3951
gdS156	fjS72	0.042339	0	2026/5000
gdS156	fjS87	0.0230221	0	2945/5000
gdS156	gdS100	0.0284972	0	2636/5000
gdS156	gdS107	0.05362	0	1658/5000
gdS156	gdS115	0.0233358	0	2926/5000
gdS156	gdS116	0.0487654	0	1805/5000
gdS156	gdS122	0.000258365	0	3864/3890
gdS156	gdS140	0	0	3877/3877
gdS156	gdS143	0.00932213	0	3877/4876
gdS156	gdS154	0.000258365	0	3864/3890
gdS157	ah19S12	0.0539697	0	1648/5000
gdS157	bjS152	0.0539697	0	1648/5000
gdS157	C34	0	0	3877/3877
gdS157	C36	0.0288428	0	2618/5000
gdS157	C3	0.0539697	0	1648/5000
gdS157	C5	0.00932213	0	3877/4876
gdS157	CT85	0.0541104	0	1644/5000
gdS157	D101	0	0	3877/3877
gdS157	D134	0	0	3877/3877
gdS157	D2	0.0685991	0	1289/5000
gdS157	D66	0.0233358	0	2926/5000
gdS157	D8	0.0230221	0	2945/5000
gdS157	fjS163	1	1	0/5000
gdS157	fjS183	0.0164199	0	2677/3951
gdS157	fjS72	0.042339	0	2026/5000
gdS157	fjS87	0.0230221	0	2945/5000
gdS157	gdS100	0.0284972	0	2636/5000
gdS157	gdS107	0.05362	0	1658/5000
gdS157	gdS115	0.0233358	0	2926/5000
gdS157	gdS116	0.0487654	0	1805/5000
gdS157	gdS122	0.000258365	0	3864/3890
gdS157	gdS140	0	0	3877/3877
gdS157	gdS143	0.00932213	0	3877/4876
gdS157	gdS154	0.000258365	0	3864/3890
gdS157	gdS156	0	0	3877/3877
gdS171	ah19S12	0.0652937	0	1361/5000
gdS171	bjS152	0.0652937	0	1361/5000
gdS171	C34	0.0439076	0	1969/5000
gdS171	C36	0.0169624	0	3348/5000
gdS171	C3	0.0652937	0	1361/5000
gdS171	C5	0.0518094	0	1711/5000
gdS171	CT85	0.065561	0	1355/5000
gdS171	D101	0.0439076	0	1969/5000
gdS171	D134	0.0439076	0	1969/5000
gdS171	D2	0.0507827	0	1742/5000
gdS171	D66	0.0392405	0	2145/5000
gdS171	D8	0.0390402	0	2153/5000
gdS171	fjS163	1	1	0/5000
gdS171	fjS183	0.0322713	0	2448/5000
gdS171	fjS72	0.0282307	0	2650/5000
gdS171	fjS87	0.0390402	0	2153/5000
gdS171	gdS100	0.0172527	0	3327/5000
gdS171	gdS107	0.0656057	0	1354/5000
gdS171	gdS115	0.0392405	0	2145/5000
gdS171	gdS116	0.010991	0	3825/5000
gdS171	gdS122	0.0443867	0	1952/5000
gdS171	gdS140	0.0439076	0	1969/5000
gdS171	gdS143	0.0518094	0	1711/5000
gdS171	gdS154	0.0443867	0	1952/5000
gdS171	gdS156	0.0439076	0	1969/5000
gdS171	gdS157	0.0439076	0	1969/5000
gdS181	ah19S12	0.0544284	0	1635/5000
gdS181	bjS152	0.0544284	0	1635/5000
gdS181	C34	0.000258365	0	3864/3890
gdS181	C36	0.0292499	0	2597/5000
gdS181	C3	0.0544284	0	1635/5000
gdS181	C5	0.00958049	0	3864/4889
gdS181	CT85	0.0545704	0	1631/5000
gdS181	D101	0.000258365	0	3864/3890
gdS181	D134	0.000258365	0	3864/3890
gdS181	D2	0.0692677	0	1275/5000
gdS181	D66	0.0236523	0	2907/5000
gdS181	D8	0.0233524	0	2925/5000
gdS181	fjS163	1	1	0/5000
gdS181	fjS183	0.0167944	0	2664/3964
gdS181	fjS72	0.0428282	0	2008/5000
gdS181	fjS87	0.0233524	0	2925/5000
gdS181	gdS100	0.0288814	0	2616/5000
gdS181	gdS107	0.0541104	0	1644/5000
gdS181	gdS115	0.0236523	0	2907/5000
gdS181	gdS116	0.0493326	0	1787/5000
gdS181	gdS122	0	0	3877/3877
gdS181	gdS140	0.000258365	0	3864/3890
gdS181	gdS143	0.00958049	0	3864/4889
gdS181	gdS154	0	0	3877/3877
gdS181	gdS156	0.000258365	0	3864/3890
gdS181	gdS157	0.000258365	0	3864/3890
gdS181	gdS171	0.0443867	0	1952/5000
gdS184	ah19S12	0.0721347	0	1217/5000
gdS184	bjS152	0.0721347	0	1217/5000
gdS184	C34	0.0233358	0	2926/5000
gdS184	C36	0.0521456	0	1701/5000
gdS184	C3	0.0721347	0	1217/5000
gdS184	C5	0.0300777	0	2555/5000
gdS184	CT85	0.0730579	0	1199/5000
gdS184	D101	0.0233358	0	2926/5000
gdS184	D134	0.0233358	0	2926/5000
gdS184	D2	0.0574676	0	1552/5000
gdS184	D66	0	0	5000/5000
gdS184	D8	0.0123659	0	3707/5000
gdS184	fjS163	0.601865	0.156323	1/5000
gdS184	fjS183	0.0412191	0	2068/5000
gdS184	fjS72	0.063462	0	1403/5000
gdS184	fjS87	0.0123659	0	3707/5000
gdS184	gdS100	0.0517425	0	1713/5000
gdS184	gdS107	0.0723385	0	1213/5000
gdS184	gdS115	0	0	5000/5000
gdS184	gdS116	0.0425829	0	2017/5000
gdS184	gdS122	0.0236523	0	2907/5000
gdS184	gdS140	0.0233358	0	2926/5000
gdS184	gdS143	0.0300777	0	2555/5000
gdS184	gdS154	0.0236523	0	2907/5000
gdS184	gdS156	0.0233358	0	2926/5000
gdS184	gdS157	0.0233358	0	2926/5000
gdS184	gdS171	0.0392405	0	2145/5000
gdS184	gdS181	0.0236523	0	2907/5000
gdS196	ah19S12	0.0544284	0	1635/5000
gdS196	bjS152	0.0544284	0	1635/5000
gdS196	C34	0.000258365	0	3864/3890
gdS196	C36	0.0292499	0	2597/5000
gdS196	C3	0.0544284	0	1635/5000
gdS196	C5	0.00958049	0	3864/4889
gdS196	CT85	0.0545704	0	1631/5000
gdS196	D101	0.000258365	0	3864/3890
gdS196	D134	0.000258365	0	3864/3890
gdS196	D2	0.0692677	0	1275/5000
gdS196	D66	0.0236523	0	2907/5000
gdS196	D8	0.0233524	0	2925/5000
gdS196	fjS163	1	1	0/5000
gdS196	fjS183	0.0167944	0	2664/3964
gdS196	fjS72	0.0428282	0	2008/5000
gdS196	fjS87	0.0233524	0	2925/5000
gdS196	gdS100	0.0288814	0	2616/5000
gdS196	gdS107	0.0541104	0	1644/5000
gdS196	gdS115	0.0236523	0	2907/5000
gdS196	gdS116	0.0493326	0	1787/5000
gdS196	gdS122	0	0	3877/3877
gdS196	gdS140	0.000258365	0	3864/3890
gdS196	gdS143	0.00958049	0	3864/4889
gdS196	gdS154	0	0	3877/3877
gdS196	gdS156	0.000258365	0	3864/3890
gdS196	gdS157	0.000258365	0	3864/3890
gdS196	gdS171	0.0443867	0	1952/5000
gdS196	gdS181	0	0	3877/3877
gdS196	gdS184	0.0236523	0	2907/5000
gdS197	ah19S12	0.0539697	0	1648/5000
gdS197	bjS152	0.0539697	0	1648/5000
gdS197	C34	0	0	3877/3877
gdS197	C36	0.0288428	0	2618/5000
gdS197	C3	0.0539697	0	1648/5000
gdS197	C5	0.00932213	0	3877/4876
gdS197	CT85	0.0541104	0	1644/5000
gdS197	D101	0	0	3877/3877
gdS197	D134	0	0	3877/3877
gdS197	D2	0.0685991	0	1289/5000
gdS197	D66	0.0233358	0	2926/5000
gdS197	D8	0.0230221	0	2945/5000
gdS197	fjS163	1	1	0/5000
gdS197	fjS183	0.0164199	0	2677/3951
gdS197	fjS72	0.042339	0	2026/5000
gdS197	fjS87	0.0230221	0	2945/5000
gdS197	gdS100	0.0284972	0	2636/5000
gdS197	gdS107	0.05362	0	1658/5000
gdS197	gdS115	0.0233358	0	2926/5000
gdS197	gdS116	0.0487654	0	1805/5000
gdS197	gdS122	0.000258365	0	3864/3890
gdS197	gdS140	0	0	3877/3877
gdS197	gdS143	0.00932213	0	3877/4876
gdS197	gdS154	0.000258365	0	3864/3890
gdS197	gdS156	0	0	3877/3877
gdS197	gdS157	0	0	3877/3877
gdS197	gdS171	0.0439076	0	1969/5000
gdS197	gdS181	0.000258365	0	3864/3890
gdS197	gdS184	0.0233358	0	2926/5000
gdS197	gdS196	0.000258365	0	3864/3890
gdS203	ah19S12	0.0726969	0	1206/5000
gdS203	bjS152	0.0726969	0	1206/5000
gdS203	C34	0.0236523	0	2907/5000
gdS203	C36	0.0526887	0	1685/5000
gdS203	C3	0.0726969	0	1206/5000
gdS203	C5	0.0304582	0	2536/5000
gdS203	CT85	0.0736303	0	1188/5000
gdS203	D101	0.0236523	0	2907/5000
gdS203	D134	0.0236523	0	2907/5000
gdS203	D2	0.0578473	0	1542/5000
gdS203	D66	0.000185282	0	4976/5000
gdS203	D8	0.0126052	0	3687/5000
gdS203	fjS163	0.601865	0.156323	1/5000
gdS203	fjS183	0.0416954	0	2050/5000
gdS203	fjS72	0.0639785	0	1391/5000
gdS203	fjS87	0.0126052	0	3687/5000
gdS203	gdS100	0.052247	0	1698/5000
gdS203	gdS107	0.0729545	0	1201/5000
gdS203	gdS115	0.000185282	0	4976/5000
gdS203	gdS116	0.0429925	0	2002/5000
gdS203	gdS122	0.0233524	0	2925/5000
gdS203	gdS140	0.0236523	0	2907/5000
gdS203	gdS143	0.0304582	0	2536/5000
gdS203	gdS154	0.0233524	0	2925/5000
gdS203	gdS156	0.0236523	0	2907/5000
gdS203	gdS157	0.0236523	0	2907/5000
gdS203	gdS171	0.0396186	0	2130/5000
gdS203	gdS181	0.0233524	0	2925/5000
gdS203	gdS184	0.000185282	0	4976/5000
gdS203	gdS196	0.0233524	0	2925/5000
gdS203	gdS197	0.0236523	0	2907/5000
gdS215	ah19S12	0.0605935	0	1472/5000
gdS215	bjS152	0.0605532	0	1473/5000
gdS215	C34	0.00932213	0	3877/4876
gdS215	C36	0.0377132	0	2207/5000
gdS215	C3	0.0605532	0	1473/5000
gdS215	C5	0	0	4876/4876
gdS215	CT85	0.0609583	0	1463/5000
gdS215	D101	0.00932213	0	3877/4876
gdS215	D134	0.00932213	0	3877/4876
gdS215	D2	0.0754401	0	1154/5000
gdS215	D66	0.0300777	0	2555/5000
gdS215	D8	0.0127496	0	3675/5000
gdS215	fjS163	1	1	0/5000
gdS215	fjS183	0.0272193	0	2677/4950
gdS215	fjS72	0.0502618	0	1758/5000
gdS215	fjS87	0.0127496	0	3675/5000
gdS215	gdS100	0.0372802	0	2225/5000
gdS215	gdS107	0.0607553	0	1468/5000
gdS215	gdS115	0.0300777	0	2555/5000
gdS215	gdS116	0.0561252	0	1588/5000
gdS215	gdS122	0.00958049	0	3864/4889
gdS215	gdS140	0.00932213	0	3877/4876
gdS215	gdS143	0	0	4876/4876
gdS215	gdS154	0.00958049	0	3864/4889
gdS215	gdS156	0.00932213	0	3877/4876
gdS215	gdS157	0.00932213	0	3877/4876
gdS215	gdS171	0.0518094	0	1711/5000
gdS215	gdS181	0.00958049	0	3864/4889
gdS215	gdS184	0.0300777	0	2555/5000
gdS215	gdS196	0.00958049	0	3864/4889
gdS215	gdS197	0.00932213	0	3877/4876
gdS215	gdS203	0.0304582	0	2536/5000
gdS216	ah19S12	0.0605935	0	1472/5000
gdS216	bjS152	0.0605532	0	1473/5000
gdS216	C34	0.00932213	0	3877/4876
gdS216	C36	0.0377132	0	2207/5000
gdS216	C3	0.0605532	0	1473/5000
gdS216	C5	0	0	4876/4876
gdS216	CT85	0.0609583	0	1463/5000
gdS216	D101	0.00932213	0	3877/4876
gdS216	D134	0.00932213	0	3877/4876
gdS216	D2	0.0754401	0	1154/5000
gdS216	D66	0.0300777	0	2555/5000
gdS216	D8	0.0127496	0	3675/5000
gdS216	fjS163	1	1	0/5000
gdS216	fjS183	0.0272193	0	2677/4950
gdS216	fjS72	0.0502618	0	1758/5000
gdS216	fjS87	0.0127496	0	3675/5000
gdS216	gdS100	0.0372802	0	2225/5000
gdS216	gdS107	0.0607553	0	1468/5000
gdS216	gdS115	0.0300777	0	2555/5000
gdS216	gdS116	0.0561252	0	1588/5000
gdS216	gdS122	0.00958049	0	3864/4889
gdS216	gdS140	0.00932213	0	3877/4876
gdS216	gdS143	0	0	4876/4876
gdS216	gdS154	0.00958049	0	3864/4889
gdS216	gdS156	0.00932213	0	3877/4876
gdS216	gdS157	0.00932213	0	3877/4876
gdS216	gdS171	0.0518094	0	1711/5000
gdS216	gdS181	0.00958049	0	3864/4889
gdS216	gdS184	0.0300777	0	2555/5000
gdS216	gdS196	0.00958049	0	3864/4889
gdS216	gdS197	0.00932213	0	3877/4876
gdS216	gdS203	0.0304582	0	2536/5000
gdS216	gdS215	0	0	4876/4876
gdS223	ah19S12	0.0721347	0	1217/5000
gdS223	bjS152	0.0721347	0	1217/5000
gdS223	C34	0.0233358	0	2926/5000
gdS223	C36	0.0521456	0	1701/5000
gdS223	C3	0.0721347	0	1217/5000
gdS223	C5	0.0300777	0	2555/5000
gdS223	CT85	0.0730579	0	1199/5000
gdS223	D101	0.0233358	0	2926/5000
gdS223	D134	0.0233358	0	2926/5000
gdS223	D2	0.0574676	0	1552/5000
gdS223	D66	0	0	5000/5000
gdS223	D8	0.0123659	0	3707/5000
gdS223	fjS163	0.601865	0.156323	1/5000
gdS223	fjS183	0.0412191	0	2068/5000
gdS223	fjS72	0.063462	0	1403/5000
gdS223	fjS87	0.0123659	0	3707/5000
gdS223	gdS100	0.0517425	0	1713/5000
gdS223	gdS107	0.0723385	0	1213/5000
gdS223	gdS115	0	0	5000/5000
gdS223	gdS116	0.0425829	0	2017/5000
gdS223	gdS122	0.0236523	0	2907/5000
gdS223	gdS140	0.0233358	0	2926/5000
gdS223	gdS143	0.0300777	0	2555/5000
gdS223	gdS154	0.0236523	0	2907/5000
gdS223	gdS156	0.0233358	0	2926/5000
gdS223	gdS157	0.0233358	0	2926/5000
gdS223	gdS171	0.0392405	0	2145/5000
gdS223	gdS181	0.0236523	0	2907/5000
gdS223	gdS184	0	0	5000/5000
gdS223	gdS196	0.0236523	0	2907/5000
gdS223	gdS197	0.0233358	0	2926/5000
gdS223	gdS203	0.000185282	0	4976/5000
gdS223	gdS215	0.0300777	0	2555/5000
gdS223	gdS216	0.0300777	0	2555/5000
gdS261	ah19S12	0.0539697	0	1648/5000
gdS261	bjS152	0.0539697	0	1648/5000
gdS261	C34	0	0	3877/3877
gdS261	C36	0.0288428	0	2618/5000
gdS261	C3	0.0539697	0	1648/5000
gdS261	C5	0.00932213	0	3877/4876
gdS261	CT85	0.0541104	0	1644/5000
gdS261	D101	0	0	3877/3877
gdS261	D134	0	0	3877/3877
gdS261	D2	0.0685991	0	1289/5000
gdS261	D66	0.0233358	0	2926/5000
gdS261	D8	0.0230221	0	2945/5000
gdS261	fjS163	1	1	0/5000
gdS261	fjS183	0.0164199	0	2677/3951
gdS261	fjS72	0.042339	0	2026/5000
gdS261	fjS87	0.0230221	0	2945/5000
gdS261	gdS100	0.0284972	0	2636/5000
gdS261	gdS107	0.05362	0	1658/5000
gdS261	gdS115	0.0233358	0	2926/5000
gdS261	gdS116	0.0487654	0	1805/5000
gdS261	gdS122	0.000258365	0	3864/3890
gdS261	gdS140	0	0	3877/3877
gdS261	gdS143	0.00932213	0	3877/4876
gdS261	gdS154	0.000258365	0	3864/3890
gdS261	gdS156	0	0	3877/3877
gdS261	gdS157	0	0	3877/3877
gdS261	gdS171	0.0439076	0	1969/5000
gdS261	gdS181	0.000258365	0	3864/3890
gdS261	gdS184	0.0233358	0	2926/5000
gdS261	gdS196	0.000258365	0	3864/3890
gdS261	gdS197	0	0	3877/3877
gdS261	gdS203	0.0236523	0	2907/5000
gdS261	gdS215	0.00932213	0	3877/4876
gdS261	gdS216	0.00932213	0	3877/4876
gdS261	gdS223	0.0233358	0	2926/5000
gdS292	ah19S12	0.0539697	0	1648/5000
gdS292	bjS152	0.0539697	0	1648/5000
gdS292	C34	9.92e-06	0	3876/3877
gdS292	C36	0.0288621	0	2617/5000
gdS292	C3	0.0539697	0	1648/5000
gdS292	C5	0.00933318	0	3876/4876
gdS292	CT85	0.0541104	0	1644/5000
gdS292	D101	9.92e-06	0	3876/3877
gdS292	D134	9.92e-06	0	3876/3877
gdS292	D2	0.0686466	0	1288/5000
gdS292	D66	0.0233524	0	2925/5000
gdS292	D8	0.0230385	0	2944/5000
gdS292	fjS163	1	1	0/5000
gdS292	fjS183	0.0164371	0	2676/3951
gdS292	fjS72	0.042339	0	2026/5000
gdS292	fjS87	0.0230385	0	2944/5000
gdS292	gdS100	0.0285164	0	2635/5000
gdS292	gdS107	0.05362	0	1658/5000
gdS292	gdS115	0.0233524	0	2925/5000
gdS292	gdS116	0.0487967	0	1804/5000
gdS292	gdS122	0.000268354	0	3863/3890
gdS292	gdS140	9.92e-06	0	3876/3877
gdS292	gdS143	0.00933318	0	3876/4876
gdS292	gdS154	0.000268354	0	3863/3890
gdS292	gdS156	9.92e-06	0	3876/3877
gdS292	gdS157	9.92e-06	0	3876/3877
gdS292	gdS171	0.0439356	0	1968/5000
gdS292	gdS181	0.000268354	0	3863/3890
gdS292	gdS184	0.0233524	0	2925/5000
gdS292	gdS196	0.000268354	0	3863/3890
gdS292	gdS197	9.92e-06	0	3876/3877
gdS292	gdS203	0.023669	0	2906/5000
gdS292	gdS215	0.00933318	0	3876/4876
gdS292	gdS216	0.00933318	0	3876/4876
gdS292	gdS223	0.0233524	0	2925/5000
gdS292	gdS261	9.92e-06	0	3876/3877
gdS310	ah19S12	0.0717296	0	1225/5000
gdS310	bjS152	0.0717296	0	1225/5000
gdS310	C34	0.0230221	0	2945/5000
gdS310	C36	0.0520445	0	1704/5000
gdS310	C3	0.0717296	0	1225/5000
gdS310	C5	0.0127496	0	3675/5000
gdS310	CT85	0.0726456	0	1207/5000
gdS310	D101	0.0230221	0	2945/5000
gdS310	D134	0.0230221	0	2945/5000
gdS310	D2	0.0569784	0	1565/5000
gdS310	D66	0.0123659	0	3707/5000
gdS310	D8	0	0	5000/5000
gdS310	fjS163	0.601865	0.156323	1/5000
gdS310	fjS183	0.0408784	0	2081/5000
gdS310	fjS72	0.0632911	0	1407/5000
gdS310	fjS87	0	0	5000/5000
gdS310	gdS100	0.0516423	0	1716/5000
gdS310	gdS107	0.0719318	0	1221/5000
gdS310	gdS115	0.0123659	0	3707/5000
gdS310	gdS116	0.042312	0	2027/5000
gdS310	gdS122	0.0233524	0	2925/5000
gdS310	gdS140	0.0230221	0	2945/5000
gdS310	gdS143	0.0127496	0	3675/5000
gdS310	gdS154	0.0233524	0	2925/5000
gdS310	gdS156	0.0230221	0	2945/5000
gdS310	gdS157	0.0230221	0	2945/5000
gdS310	gdS171	0.0390402	0	2153/5000
gdS310	gdS181	0.0233524	0	2925/5000
gdS310	gdS184	0.0123659	0	3707/5000
gdS310	gdS196	0.0233524	0	2925/5000
gdS310	gdS197	0.0230221	0	2945/5000
gdS310	gdS203	0.0126052	0	3687/5000
gdS310	gdS215	0.0127496	0	3675/5000
gdS310	gdS216	0.0127496	0	3675/5000
gdS310	gdS223	0.0123659	0	3707/5000
gdS310	gdS261	0.0230221	0	2945/5000
gdS310	gdS292	0.0230385	0	2944/5000
gdS324	ah19S12	0.0544284	0	1635/5000
gdS324	bjS152	0.0544284	0	1635/5000
gdS324	C34	0.000258365	0	3864/3890
gdS324	C36	0.0292499	0	2597/5000
gdS324	C3	0.0544284	0	1635/5000
gdS324	C5	0.00958049	0	3864/4889
gdS324	CT85	0.0545704	0	1631/5000
gdS324	D101	0.000258365	0	3864/3890
gdS324	D134	0.000258365	0	3864/3890
gdS324	D2	0.0692677	0	1275/5000
gdS324	D66	0.0236523	0	2907/5000
gdS324	D8	0.0233524	0	2925/5000
gdS324	fjS163	1	1	0/5000
gdS324	fjS183	0.0167944	0	2664/3964
gdS324	fjS72	0.0428282	0	2008/5000
gdS324	fjS87	0.0233524	0	2925/5000
gdS324	gdS100	0.0288814	0	2616/5000
gdS324	gdS107	0.0541104	0	1644/5000
gdS324	gdS115	0.0236523	0	2907/5000
gdS324	gdS116	0.0493326	0	1787/5000
gdS324	gdS122	0	0	3877/3877
gdS324	gdS140	0.000258365	0	3864/3890
gdS324	gdS143	0.00958049	0	3864/4889
gdS324	gdS154	0	0	3877/3877
gdS324	gdS156	0.000258365	0	3864/3890
gdS324	gdS157	0.000258365	0	3864/3890
gdS324	gdS171	0.0443867	0	1952/5000
gdS324	gdS181	0	0	3877/3877
gdS324	gdS184	0.0236523	0	2907/5000
gdS324	gdS196	0	0	3877/3877
gdS324	gdS197	0.000258365	0	3864/3890
gdS324	gdS203	0.0233524	0	2925/5000
gdS324	gdS215	0.00958049	0	3864/4889
gdS324	gdS216	0.00958049	0	3864/4889
gdS324	gdS223	0.0236523	0	2907/5000
gdS324	gdS261	0.000258365	0	3864/3890
gdS324	gdS292	0.000268354	0	3863/3890
gdS324	gdS310	0.0233524	0	2925/5000
gdS325	ah19S12	0.0723385	0	1213/5000
gdS325	bjS152	0.0723385	0	1213/5000
gdS325	C34	0.0233524	0	2925/5000
gdS325	C36	0.0525183	0	1690/5000
gdS325	C3	0.0723385	0	1213/5000
gdS325	C5	0.0130162	0	3653/5000
gdS325	CT85	0.0733173	0	1194/5000
gdS325	D101	0.0233524	0	2925/5000
gdS325	D134	0.0233524	0	2925/5000
gdS325	D2	0.057392	0	1554/5000
gdS325	D66	0.0126052	0	3687/5000
gdS325	D8	0.000185282	0	4976/5000
gdS325	fjS163	0.601865	0.156323	1/5000
gdS325	fjS183	0.0414037	0	2061/5000
gdS325	fjS72	0.0638489	0	1394/5000
gdS325	fjS87	0.000185282	0	4976/5000
gdS325	gdS100	0.0521456	0	1701/5000
gdS325	gdS107	0.0724918	0	1210/5000
gdS325	gdS115	0.0126052	0	3687/5000
gdS325	gdS116	0.0426373	0	2015/5000
gdS325	gdS122	0.0230385	0	2944/5000
gdS325	gdS140	0.0233524	0	2925/5000
gdS325	gdS143	0.0130162	0	3653/5000
gdS325	gdS154	0.0230385	0	2944/5000
gdS325	gdS156	0.0233524	0	2925/5000
gdS325	gdS157	0.0233524	0	2925/5000
gdS325	gdS171	0.0393661	0	2140/5000
gdS325	gdS181	0.0230385	0	2944/5000
gdS325	gdS184	0.0126052	0	3687/5000
gdS325	gdS196	0.0230385	0	2944/5000
gdS325	gdS197	0.0233524	0	2925/5000
gdS325	gdS203	0.0123779	0	3706/5000
gdS325	gdS215	0.0130162	0	3653/5000
gdS325	gdS216	0.0130162	0	3653/5000
gdS325	gdS223	0.0126052	0	3687/5000
gdS325	gdS261	0.0233524	0	2925/5000
gdS325	gdS292	0.023369	0	2924/5000
gdS325	gdS310	0.000185282	0	4976/5000
gdS325	gdS324	0.0230385	0	2944/5000
gdS327	ah19S12	0.0721347	0	1217/5000
gdS327	bjS152	0.0721347	0	1217/5000
gdS327	C34	0.0233358	0	2926/5000
gdS327	C36	0.0521456	0	1701/5000
gdS327	C3	0.0721347	0	1217/5000
gdS327	C5	0.0300777	0	2555/5000
gdS327	CT85	0.0730579	0	1199/5000
gdS327	D101	0.0233358	0	2926/5000
gdS327	D134	0.0233358	0	2926/5000
gdS327	D2	0.0574676	0	1552/5000
gdS327	D66	0	0	5000/5000
gdS327	D8	0.0123659	0	3707/5000
gdS327	fjS163	0.601865	0.156323	1/5000
gdS327	fjS183	0.0412191	0	2068/5000
gdS327	fjS72	0.063462	0	1403/5000
gdS327	fjS87	0.0123659	0	3707/5000
gdS327	gdS100	0.0517425	0	1713/5000
gdS327	gdS107	0.0723385	0	1213/5000
gdS327	gdS115	0	0	5000/5000
gdS327	gdS116	0.0425829	0	2017/5000
gdS327	gdS122	0.0236523	0	2907/5000
gdS327	gdS140	0.0233358	0	2926/5000
gdS327	gdS143	0.0300777	0	2555/5000
gdS327	gdS154	0.0236523	0	2907/5000
gdS327	gdS156	0.0233358	0	2926/5000
gdS327	gdS157	0.0233358	0	2926/5000
gdS327	gdS171	0.0392405	0	2145/5000
gdS327	gdS181	0.0236523	0	2907/5000
gdS327	gdS184	0	0	5000/5000
gdS327	gdS196	0.0236523	0	2907/5000
gdS327	gdS197	0.0233358	0	2926/5000
gdS327	gdS203	0.000185282	0	4976/5000
gdS327	gdS215	0.0300777	0	2555/5000
gdS327	gdS216	0.0300777	0	2555/5000
gdS327	gdS223	0	0	5000/5000
gdS327	gdS261	0.0233358	0	2926/5000
gdS327	gdS292	0.0233524	0	2925/5000
gdS327	gdS310	0.0123659	0	3707/5000
gdS327	gdS324	0.0236523	0	2907/5000
gdS327	gdS325	0.0126052	0	3687/5000
gdS332	ah19S12	0.0718306	0	1223/5000
gdS332	bjS152	0.0718306	0	1223/5000
gdS332	C34	0.0538645	0	1651/5000
gdS332	C36	0.0242428	0	2872/5000
gdS332	C3	0.0718306	0	1223/5000
gdS332	C5	0.0604726	0	1475/5000
gdS332	CT85	0.0722365	0	1215/5000
gdS332	D101	0.0538645	0	1651/5000
gdS332	D134	0.0538645	0	1651/5000
gdS332	D2	0.0898901	0	920/5000
gdS332	D66	0.0722365	0	1215/5000
gdS332	D8	0.0718812	0	1222/5000
gdS332	fjS163	0.601865	0.156323	1/5000
gdS332	fjS183	0.0448999	0	1934/5000
gdS332	fjS72	0.0332756	0	2401/5000
gdS332	fjS87	0.0718812	0	1222/5000
gdS332	gdS100	0.0248605	0	2836/5000
gdS332	gdS107	0.0720332	0	1219/5000
gdS332	gdS115	0.0722365	0	1215/5000
gdS332	gdS116	0.0338205	0	2376/5000
gdS332	gdS122	0.0543929	0	1636/5000
gdS332	gdS140	0.0538645	0	1651/5000
gdS332	gdS143	0.0604726	0	1475/5000
gdS332	gdS154	0.0543929	0	1636/5000
gdS332	gdS156	0.0538645	0	1651/5000
gdS332	gdS157	0.0538645	0	1651/5000
gdS332	gdS171	0.0239548	0	2889/5000
gdS332	gdS181	0.0543929	0	1636/5000
gdS332	gdS184	0.0722365	0	1215/5000
gdS332	gdS196	0.0543929	0	1636/5000
gdS332	gdS197	0.0538645	0	1651/5000
gdS332	gdS203	0.0727998	0	1204/5000
gdS332	gdS215	0.0604726	0	1475/5000
gdS332	gdS216	0.0604726	0	1475/5000
gdS332	gdS223	0.0722365	0	1215/5000
gdS332	gdS261	0.0538645	0	1651/5000
gdS332	gdS292	0.0538645	0	1651/5000
gdS332	gdS310	0.0718812	0	1222/5000
gdS332	gdS324	0.0543929	0	1636/5000
gdS332	gdS325	0.072543	0	1209/5000
gdS332	gdS327	0.0722365	0	1215/5000
gdS348	ah19S12	7.69e-06	0	4999/5000
gdS348	bjS152	0	0	5000/5000
gdS348	C34	0.0539697	0	1648/5000
gdS348	C36	0.0543575	0	1637/5000
gdS348	C3	0	0	5000/5000
gdS348	C5	0.0605532	0	1473/5000
gdS348	CT85	0.0724406	0	1211/5000
gdS348	D101	0.0539697	0	1648/5000
gdS348	D134	0.0539697	0	1648/5000
gdS348	D2	0.0898195	0	921/5000
gdS348	D66	0.0721347	0	1217/5000
gdS348	D8	0.0717296	0	1225/5000
gdS348	fjS163	1	1	0/5000
gdS348	fjS183	0.0450436	0	1929/5000
gdS348	fjS72	0.0631633	0	1410/5000
gdS348	fjS87	0.0717296	0	1225/5000
gdS348	gdS100	0.0539346	0	1649/5000
gdS348	gdS107	0.0716792	0	1226/5000
gdS348	gdS115	0.0721347	0	1217/5000
gdS348	gdS116	0.0696537	0	1267/5000
gdS348	gdS122	0.0544284	0	1635/5000
gdS348	gdS140	0.0539697	0	1648/5000
gdS348	gdS143	0.0605532	0	1473/5000
gdS348	gdS154	0.0544284	0	1635/5000
gdS348	gdS156	0.0539697	0	1648/5000
gdS348	gdS157	0.0539697	0	1648/5000
gdS348	gdS171	0.0652937	0	1361/5000
gdS348	gdS181	0.0544284	0	1635/5000
gdS348	gdS184	0.0721347	0	1217/5000
gdS348	gdS196	0.0544284	0	1635/5000
gdS348	gdS197	0.0539697	0	1648/5000
gdS348	gdS203	0.0726969	0	1206/5000
gdS348	gdS215	0.0605532	0	1473/5000
gdS348	gdS216	0.0605532	0	1473/5000
gdS348	gdS223	0.0721347	0	1217/5000
gdS348	gdS261	0.0539697	0	1648/5000
gdS348	gdS292	0.0539697	0	1648/5000
gdS348	gdS310	0.0717296	0	1225/5000
gdS348	gdS324	0.0544284	0	1635/5000
gdS348	gdS325	0.0723385	0	1213/5000
gdS348	gdS327	0.0721347	0	1217/5000
gdS348	gdS332	0.0718306	0	1223/5000
gdS375	ah19S12	0.0721347	0	1217/5000
gdS375	bjS152	0.0721347	0	1217/5000
gdS375	C34	0.0233358	0	2926/5000
gdS375	C36	0.0521456	0	1701/5000
gdS375	C3	0.0721347	0	1217/5000
gdS375	C5	0.0300777	0	2555/5000
gdS375	CT85	0.0730579	0	1199/5000
gdS375	D101	0.0233358	0	2926/5000
gdS375	D134	0.0233358	0	2926/5000
gdS375	D2	0.0574676	0	1552/5000
gdS375	D66	0	0	5000/5000
gdS375	D8	0.0123659	0	3707/5000
gdS375	fjS163	0.601865	0.156323	1/5000
gdS375	fjS183	0.0412191	0	2068/5000
gdS375	fjS72	0.063462	0	1403/5000
gdS375	fjS87	0.0123659	0	3707/5000
gdS375	gdS100	0.0517425	0	1713/5000
gdS375	gdS107	0.0723385	0	1213/5000
gdS375	gdS115	0	0	5000/5000
gdS375	gdS116	0.0425829	0	2017/5000
gdS375	gdS122	0.0236523	0	2907/5000
gdS375	gdS140	0.0233358	0	2926/5000
gdS375	gdS143	0.0300777	0	2555/5000
gdS375	gdS154	0.0236523	0	2907/5000
gdS375	gdS156	0.0233358	0	2926/5000
gdS375	gdS157	0.0233358	0	2926/5000
gdS375	gdS171	0.0392405	0	2145/5000
gdS375	gdS181	0.0236523	0	2907/5000
gdS375	gdS184	0	0	5000/5000
gdS375	gdS196	0.0236523	0	2907/5000
gdS375	gdS197	0.0233358	0	2926/5000
gdS375	gdS203	0.000185282	0	4976/5000
gdS375	gdS215	0.0300777	0	2555/5000
gdS375	gdS216	0.0300777	0	2555/5000
gdS375	gdS223	0	0	5000/5000
gdS375	gdS261	0.0233358	0	2926/5000
gdS375	gdS292	0.0233524	0	2925/5000
gdS375	gdS310	0.0123659	0	3707/5000
gdS375	gdS324	0.0236523	0	2907/5000
gdS375	gdS325	0.0126052	0	3687/5000
gdS375	gdS327	0	0	5000/5000
gdS375	gdS332	0.0722365	0	1215/5000
gdS375	gdS348	0.0721347	0	1217/5000
gdS390	ah19S12	0.0539697	0	1648/5000
gdS390	bjS152	0.0539697	0	1648/5000
gdS390	C34	0	0	3877/3877
gdS390	C36	0.0288428	0	2618/5000
gdS390	C3	0.0539697	0	1648/5000
gdS390	C5	0.00932213	0	3877/4876
gdS390	CT85	0.0541104	0	1644/5000
gdS390	D101	0	0	3877/3877
gdS390	D134	0	0	3877/3877
gdS390	D2	0.0685991	0	1289/5000
gdS390	D66	0.0233358	0	2926/5000
gdS390	D8	0.0230221	0	2945/5000
gdS390	fjS163	1	1	0/5000
gdS390	fjS183	0.0164199	0	2677/3951
gdS390	fjS72	0.042339	0	2026/5000
gdS390	fjS87	0.0230221	0	2945/5000
gdS390	gdS100	0.0284972	0	2636/5000
gdS390	gdS107	0.05362	0	1658/5000
gdS390	gdS115	0.0233358	0	2926/5000
gdS390	gdS116	0.0487654	0	1805/5000
gdS390	gdS122	0.000258365	0	3864/3890
gdS390	gdS140	0	0	3877/3877
gdS390	gdS143	0.00932213	0	3877/4876
gdS390	gdS154	0.000258365	0	3864/3890
gdS390	gdS156	0	0	3877/3877
gdS390	gdS157	0	0	3877/3877
gdS390	gdS171	0.0439076	0	1969/5000
gdS390	gdS181	0.000258365	0	3864/3890
gdS390	gdS184	0.0233358	0	2926/5000
gdS390	gdS196	0.000258365	0	3864/3890
gdS390	gdS197	0	0	3877/3877
gdS390	gdS203	0.0236523	0	2907/5000
gdS390	gdS215	0.00932213	0	3877/4876
gdS390	gdS216	0.00932213	0	3877/4876
gdS390	gdS223	0.0233358	0	2926/5000
gdS390	gdS261	0	0	3877/3877
gdS390	gdS292	9.92e-06	0	3876/3877
gdS390	gdS310	0.0230221	0	2945/5000
gdS390	gdS324	0.000258365	0	3864/3890
gdS390	gdS325	0.0233524	0	2925/5000
gdS390	gdS327	0.0233358	0	2926/5000
gdS390	gdS332	0.0538645	0	1651/5000
gdS390	gdS348	0.0539697	0	1648/5000
gdS390	gdS375	0.0233358	0	2926/5000
gdS411	ah19S12	0.0717296	0	1225/5000
gdS411	bjS152	0.0717296	0	1225/5000
gdS411	C34	0.0230221	0	2945/5000
gdS411	C36	0.0520445	0	1704/5000
gdS411	C3	0.0717296	0	1225/5000
gdS411	C5	0.0127496	0	3675/5000
gdS411	CT85	0.0726456	0	1207/5000
gdS411	D101	0.0230221	0	2945/5000
gdS411	D134	0.0230221	0	2945/5000
gdS411	D2	0.0569784	0	1565/5000
gdS411	D66	0.0123659	0	3707/5000
gdS411	D8	0	0	5000/5000
gdS411	fjS163	0.601865	0.156323	1/5000
gdS411	fjS183	0.0408784	0	2081/5000
gdS411	fjS72	0.0632911	0	1407/5000
gdS411	fjS87	0	0	5000/5000
gdS411	gdS100	0.0516423	0	1716/5000
gdS411	gdS107	0.0719318	0	1221/5000
gdS411	gdS115	0.0123659	0	3707/5000
gdS411	gdS116	0.042312	0	2027/5000
gdS411	gdS122	0.0233524	0	2925/5000
gdS411	gdS140	0.0230221	0	2945/5000
gdS411	gdS143	0.0127496	0	3675/5000
gdS411	gdS154	0.0233524	0	2925/5000
gdS411	gdS156	0.0230221	0	2945/5000
gdS411	gdS157	0.0230221	0	2945/5000
gdS411	gdS171	0.0390402	0	2153/5000
gdS411	gdS181	0.0233524	0	2925/5000
gdS411	gdS184	0.0123659	0	3707/5000
gdS411	gdS196	0.0233524	0	2925/5000
gdS411	gdS197	0.0230221	0	2945/5000
gdS411	gdS203	0.0126052	0	3687/5000
gdS411	gdS215	0.0127496	0	3675/5000
gdS411	gdS216	0.0127496	0	3675/5000
gdS411	gdS223	0.0123659	0	3707/5000
gdS411	gdS261	0.0230221	0	2945/5000
gdS411	gdS292	0.0230385	0	2944/5000
gdS411	gdS310	0	0	5000/5000
gdS411	gdS324	0.0233524	0	2925/5000
gdS411	gdS325	0.000185282	0	4976/5000
gdS411	gdS327	0.0123659	0	3707/5000
gdS411	gdS332	0.0718812	0	1222/5000
gdS411	gdS348	0.0717296	0	1225/5000
gdS411	gdS375	0.0123659	0	3707/5000
gdS411	gdS390	0.0230221	0	2945/5000
gdS454	ah19S12	0.0543575	0	1637/5000
gdS454	bjS152	0.0543575	0	1637/5000
gdS454	C34	0.000258365	0	3864/3890
gdS454	C36	0.0292499	0	2597/5000
gdS454	C3	0.0543575	0	1637/5000
gdS454	C5	0.00958049	0	3864/4889
gdS454	CT85	0.0544993	0	1633/5000
gdS454	D101	0.000258365	0	3864/3890
gdS454	D134	0.000258365	0	3864/3890
gdS454	D2	0.0685991	0	1289/5000
gdS454	D66	0.0236021	0	2910/5000
gdS454	D8	0.0233026	0	2928/5000
gdS454	fjS163	1	1	0/5000
gdS454	fjS183	0.0167944	0	2664/3964
gdS454	fjS72	0.0427735	0	2010/5000
gdS454	fjS87	0.0233026	0	2928/5000
gdS454	gdS100	0.0288814	0	2616/5000
gdS454	gdS107	0.05404	0	1646/5000
gdS454	gdS115	0.0236021	0	2910/5000
gdS454	gdS116	0.0492375	0	1790/5000
gdS454	gdS122	0.0005176	0	3851/3903
gdS454	gdS140	0.000258365	0	3864/3890
gdS454	gdS143	0.00958049	0	3864/4889
gdS454	gdS154	0.0005176	0	3851/3903
gdS454	gdS156	0.000258365	0	3864/3890
gdS454	gdS157	0.000258365	0	3864/3890
gdS454	gdS171	0.0443301	0	1954/5000
gdS454	gdS181	0.0005176	0	3851/3903
gdS454	gdS184	0.0236021	0	2910/5000
gdS454	gdS196	0.0005176	0	3851/3903
gdS454	gdS197	0.000258365	0	3864/3890
gdS454	gdS203	0.0239548	0	2889/5000
gdS454	gdS215	0.00958049	0	3864/4889
gdS454	gdS216	0.00958049	0	3864/4889
gdS454	gdS223	0.0236021	0	2910/5000
gdS454	gdS261	0.000258365	0	3864/3890
gdS454	gdS292	0.000268354	0	3863/3890
gdS454	gdS310	0.0233026	0	2928/5000
gdS454	gdS324	0.0005176	0	3851/3903
gdS454	gdS325	0.0236523	0	2907/5000
gdS454	gdS327	0.0236021	0	2910/5000
gdS454	gdS332	0.0543221	0	1638/5000
gdS454	gdS348	0.0543575	0	1637/5000
gdS454	gdS375	0.0236021	0	2910/5000
gdS454	gdS390	0.000258365	0	3864/3890
gdS454	gdS411	0.0233026	0	2928/5000
gdS524	ah19S12	1	1	0/5000
gdS524	bjS152	1	1	0/5000
gdS524	C34	1	1	0/5000
gdS524	C36	1	1	0/5000
gdS524	C3	1	1	0/5000
gdS524	C5	1	1	0/5000
gdS524	CT85	1	1	0/5000
gdS524	D101	1	1	0/5000
gdS524	D134	1	1	0/5000
gdS524	D2	1	1	0/5000
gdS524	D66	0.601865	0.197732	1/5000
gdS524	D8	0.601865	0.197732	1/5000
gdS524	fjS163	0.0183537	0	3249/5000
gdS524	fjS183	1	1	0/5000
gdS524	fjS72	1	1	0/5000
gdS524	fjS87	0.601865	0.197732	1/5000
gdS524	gdS100	1	1	0/5000
gdS524	gdS107	0.601865	0.197732	1/5000
gdS524	gdS115	0.601865	0.197732	1/5000
gdS524	gdS116	1	1	0/5000
gdS524	gdS122	1	1	0/5000
gdS524	gdS140	1	1	0/5000
gdS524	gdS143	1	1	0/5000
gdS524	gdS154	1	1	0/5000
gdS524	gdS156	1	1	0/5000
gdS524	gdS157	1	1	0/5000
gdS524	gdS171	1	1	0/5000
gdS524	gdS181	1	1	0/5000
gdS524	gdS184	0.601865	0.197732	1/5000
gdS524	gdS196	1	1	0/5000
gdS524	gdS197	1	1	0/5000
gdS524	gdS203	0.601865	0.197732	1/5000
gdS524	gdS215	1	1	0/5000
gdS524	gdS216	1	1	0/5000
gdS524	gdS223	0.601865	0.197732	1/5000
gdS524	gdS261	1	1	0/5000
gdS524	gdS292	1	1	0/5000
gdS524	gdS310	0.601865	0.197732	1/5000
gdS524	gdS324	1	1	0/5000
gdS524	gdS325	0.601865	0.197732	1/5000
gdS524	gdS327	0.601865	0.197732	1/5000
gdS524	gdS332	0.601865	0.197732	1/5000
gdS524	gdS348	1	1	0/5000
gdS524	gdS375	0.601865	0.197732	1/5000
gdS524	gdS390	1	1	0/5000
gdS524	gdS411	0.601865	0.197732	1/5000
gdS524	gdS454	1	1	0/5000
gdS528	ah19S12	0.0725943	0	1208/5000
gdS528	bjS152	0.0725943	0	1208/5000
gdS528	C34	0.0543575	0	1637/5000
gdS528	C36	0.0544993	0	1633/5000
gdS528	C3	0.0725943	0	1208/5000
gdS528	C5	0.06149	0	1450/5000
gdS528	CT85	0.0730062	0	1200/5000
gdS528	D101	0.0543575	0	1637/5000
gdS528	D134	0.0543575	0	1637/5000
gdS528	D2	0.0907439	0	908/5000
gdS528	D66	0.0730579	0	1199/5000
gdS528	D8	0.0725943	0	1208/5000
gdS528	fjS163	0.601865	0.156323	1/5000
gdS528	fjS183	0.045769	0	1904/5000
gdS528	fjS72	0.0643258	0	1383/5000
gdS528	fjS87	0.0725943	0	1208/5000
gdS528	gdS100	0.0543929	0	1636/5000
gdS528	gdS107	0.000286204	0	4963/5000
gdS528	gdS115	0.0730579	0	1199/5000
gdS528	gdS116	0.0702383	0	1255/5000
gdS528	gdS122	0.05482	0	1624/5000
gdS528	gdS140	0.0543575	0	1637/5000
gdS528	gdS143	0.06149	0	1450/5000
gdS528	gdS154	0.05482	0	1624/5000
gdS528	gdS156	0.0543575	0	1637/5000
gdS528	gdS157	0.0543575	0	1637/5000
gdS528	gdS171	0.0659646	0	1346/5000
gdS528	gdS181	0.05482	0	1624/5000
gdS528	gdS184	0.0730579	0	1199/5000
gdS528	gdS196	0.05482	0	1624/5000
gdS528	gdS197	0.0543575	0	1637/5000
gdS528	gdS203	0.073578	0	1189/5000
gdS528	gdS215	0.06149	0	1450/5000
gdS528	gdS216	0.06149	0	1450/5000
gdS528	gdS223	0.0730579	0	1199/5000
gdS528	gdS261	0.0543575	0	1637/5000
gdS528	gdS292	0.0543575	0	1637/5000
gdS528	gdS310	0.0725943	0	1208/5000
gdS528	gdS324	0.05482	0	1624/5000
gdS528	gdS325	0.0732134	0	1196/5000
gdS528	gdS327	0.0730579	0	1199/5000
gdS528	gdS332	0.0723385	0	1213/5000
gdS528	gdS348	0.0725943	0	1208/5000
gdS528	gdS375	0.0730579	0	1199/5000
gdS528	gdS390	0.0543575	0	1637/5000
gdS528	gdS411	0.0725943	0	1208/5000
gdS528	gdS454	0.0547843	0	1625/5000
gdS528	gdS524	0.601865	0.197732	1/5000
gdS560	ah19S12	0.0718306	0	1223/5000
gdS560	bjS152	0.0718306	0	1223/5000
gdS560	C34	0.0538645	0	1651/5000
gdS560	C36	0.0242428	0	2872/5000
gdS560	C3	0.0718306	0	1223/5000
gdS560	C5	0.0604726	0	1475/5000
gdS560	CT85	0.0722365	0	1215/5000
gdS560	D101	0.0538645	0	1651/5000
gdS560	D134	0.0538645	0	1651/5000
gdS560	D2	0.0898901	0	920/5000
gdS560	D66	0.0722365	0	1215/5000
gdS560	D8	0.0718812	0	1222/5000
gdS560	fjS163	0.601865	0.156323	1/5000
gdS560	fjS183	0.0448999	0	1934/5000
gdS560	fjS72	0.0332756	0	2401/5000
gdS560	fjS87	0.0718812	0	1222/5000
gdS560	gdS100	0.0248605	0	2836/5000
gdS560	gdS107	0.0720332	0	1219/5000
gdS560	gdS115	0.0722365	0	1215/5000
gdS560	gdS116	0.0338205	0	2376/5000
gdS560	gdS122	0.0543929	0	1636/5000
gdS560	gdS140	0.0538645	0	1651/5000
gdS560	gdS143	0.0604726	0	1475/5000
gdS560	gdS154	0.0543929	0	1636/5000
gdS560	gdS156	0.0538645	0	1651/5000
gdS560	gdS157	0.0538645	0	1651/5000
gdS560	gdS171	0.0239548	0	2889/5000
gdS560	gdS181	0.0543929	0	1636/5000
gdS560	gdS184	0.0722365	0	1215/5000
gdS560	gdS196	0.0543929	0	1636/5000
gdS560	gdS197	0.0538645	0	1651/5000
gdS560	gdS203	0.0727998	0	1204/5000
gdS560	gdS215	0.0604726	0	1475/5000
gdS560	gdS216	0.0604726	0	1475/5000
gdS560	gdS223	0.0722365	0	1215/5000
gdS560	gdS261	0.0538645	0	1651/5000
gdS560	gdS292	0.0538645	0	1651/5000
gdS560	gdS310	0.0718812	0	1222/5000
gdS560	gdS324	0.0543929	0	1636/5000
gdS560	gdS325	0.072543	0	1209/5000
gdS560	gdS327	0.0722365	0	1215/5000
gdS560	gdS332	0	0	5000/5000
gdS560	gdS348	0.0718306	0	1223/5000
gdS560	gdS375	0.0722365	0	1215/5000
gdS560	gdS390	0.0538645	0	1651/5000
gdS560	gdS411	0.0718812	0	1222/5000
gdS560	gdS454	0.0543221	0	1638/5000
gdS560	gdS524	0.601865	0.197732	1/5000
gdS560	gdS528	0.0723385	0	1213/5000
gdS614	ah19S12	0.0719318	0	1221/5000
gdS614	bjS152	0.0719318	0	1221/5000
gdS614	C34	0.0538295	0	1652/5000
gdS614	C36	0.0536897	0	1656/5000
gdS614	C3	0.0719318	0	1221/5000
gdS614	C5	0.0606743	0	1470/5000
gdS614	CT85	0.0128463	0	3667/5000
gdS614	D101	0.0538295	0	1652/5000
gdS614	D134	0.0538295	0	1652/5000
gdS614	D2	0.0902443	0	915/5000
gdS614	D66	0.0727484	0	1205/5000
gdS614	D8	0.0722365	0	1215/5000
gdS614	fjS163	0.601865	0.156323	1/5000
gdS614	fjS183	0.0455647	0	1911/5000
gdS614	fjS72	0.0635478	0	1401/5000
gdS614	fjS87	0.0722365	0	1215/5000
gdS614	gdS100	0.05362	0	1658/5000
gdS614	gdS107	0.0720332	0	1219/5000
gdS614	gdS115	0.0727484	0	1205/5000
gdS614	gdS116	0.0699452	0	1261/5000
gdS614	gdS122	0.0543221	0	1638/5000
gdS614	gdS140	0.0538295	0	1652/5000
gdS614	gdS143	0.0606743	0	1470/5000
gdS614	gdS154	0.0543221	0	1638/5000
gdS614	gdS156	0.0538295	0	1652/5000
gdS614	gdS157	0.0538295	0	1652/5000
gdS614	gdS171	0.0651606	0	1364/5000
gdS614	gdS181	0.0543221	0	1638/5000
gdS614	gdS184	0.0727484	0	1205/5000
gdS614	gdS196	0.0543221	0	1638/5000
gdS614	gdS197	0.0538295	0	1652/5000
gdS614	gdS203	0.0732653	0	1195/5000
gdS614	gdS215	0.0606743	0	1470/5000
gdS614	gdS216	0.0606743	0	1470/5000
gdS614	gdS223	0.0727484	0	1205/5000
gdS614	gdS261	0.0538295	0	1652/5000
gdS614	gdS292	0.0537945	0	1653/5000
gdS614	gdS310	0.0722365	0	1215/5000
gdS614	gdS324	0.0543221	0	1638/5000
gdS614	gdS325	0.0728513	0	1203/5000
gdS614	gdS327	0.0727484	0	1205/5000
gdS614	gdS332	0.0717801	0	1224/5000
gdS614	gdS348	0.0719318	0	1221/5000
gdS614	gdS375	0.0727484	0	1205/5000
gdS614	gdS390	0.0538295	0	1652/5000
gdS614	gdS411	0.0722365	0	1215/5000
gdS614	gdS454	0.0542514	0	1640/5000
gdS614	gdS524	0.601865	0.197732	1/5000
gdS614	gdS528	0.0723385	0	1213/5000
gdS614	gdS560	0.0717801	0	1224/5000
gdS67	ah19S12	0.0539697	0	1648/5000
gdS67	bjS152	0.0539697	0	1648/5000
gdS67	C34	0	0	3877/3877
gdS67	C36	0.0288428	0	2618/5000
gdS67	C3	0.0539697	0	1648/5000
gdS67	C5	0.00932213	0	3877/4876
gdS67	CT85	0.0541104	0	1644/5000
gdS67	D101	0	0	3877/3877
gdS67	D134	0	0	3877/3877
gdS67	D2	0.0685991	0	1289/5000
gdS67	D66	0.0233358	0	2926/5000
gdS67	D8	0.0230221	0	2945/5000
gdS67	fjS163	1	1	0/5000
gdS67	fjS183	0.0164199	0	2677/3951
gdS67	fjS72	0.042339	0	2026/5000
gdS67	fjS87	0.0230221	0	2945/5000
gdS67	gdS100	0.0284972	0	2636/5000
gdS67	gdS107	0.05362	0	1658/5000
gdS67	gdS115	0.0233358	0	2926/5000
gdS67	gdS116	0.0487654	0	1805/5000
gdS67	gdS122	0.000258365	0	3864/3890
gdS67	gdS140	0	0	3877/3877
gdS67	gdS143	0.00932213	0	3877/4876
gdS67	gdS154	0.000258365	0	3864/3890
gdS67	gdS156	0	0	3877/3877
gdS67	gdS157	0	0	3877/3877
gdS67	gdS171	0.0439076	0	1969/5000
gdS67	gdS181	0.000258365	0	3864/3890
gdS67	gdS184	0.0233358	0	2926/5000
gdS67	gdS196	0.000258365	0	3864/3890
gdS67	gdS197	0	0	3877/3877
gdS67	gdS203	0.0236523	0	2907/5000
gdS67	gdS215	0.00932213	0	3877/4876
gdS67	gdS216	0.00932213	0	3877/4876
gdS67	gdS223	0.0233358	0	2926/5000
gdS67	gdS261	0	0	3877/3877
gdS67	gdS292	9.92e-06	0	3876/3877
gdS67	gdS310	0.0230221	0	2945/5000
gdS67	gdS324	0.000258365	0	3864/3890
gdS67	gdS325	0.0233524	0	2925/5000
gdS67	gdS327	0.0233358	0	2926/5000
gdS67	gdS332	0.0538645	0	1651/5000
gdS67	gdS348	0.0539697	0	1648/5000
gdS67	gdS375	0.0233358	0	2926/5000
gdS67	gdS390	0	0	3877/3877
gdS67	gdS411	0.0230221	0	2945/5000
gdS67	gdS454	0.000258365	0	3864/3890
gdS67	gdS524	1	1	0/5000
gdS67	gdS528	0.0543575	0	1637/5000
gdS67	gdS560	0.0538645	0	1651/5000
gdS67	gdS614	0.0538295	0	1652/5000
gdS705	ah19S12	0.0543575	0	1637/5000
gdS705	bjS152	0.0543221	0	1638/5000
gdS705	C34	0.000258365	0	3864/3890
gdS705	C36	0.0292305	0	2598/5000
gdS705	C3	0.0543221	0	1638/5000
gdS705	C5	0.00958049	0	3864/4889
gdS705	CT85	0.0544993	0	1633/5000
gdS705	D101	0.000258365	0	3864/3890
gdS705	D134	0.000258365	0	3864/3890
gdS705	D2	0.0685991	0	1289/5000
gdS705	D66	0.0236188	0	2909/5000
gdS705	D8	0.0233192	0	2927/5000
gdS705	fjS163	1	1	0/5000
gdS705	fjS183	0.0167944	0	2664/3964
gdS705	fjS72	0.0427735	0	2010/5000
gdS705	fjS87	0.0233192	0	2927/5000
gdS705	gdS100	0.0288621	0	2617/5000
gdS705	gdS107	0.0540048	0	1647/5000
gdS705	gdS115	0.0236188	0	2909/5000
gdS705	gdS116	0.0492059	0	1791/5000
gdS705	gdS122	0.0005176	0	3851/3903
gdS705	gdS140	0.000258365	0	3864/3890
gdS705	gdS143	0.00958049	0	3864/4889
gdS705	gdS154	0.0005176	0	3851/3903
gdS705	gdS156	0.000258365	0	3864/3890
gdS705	gdS157	0.000258365	0	3864/3890
gdS705	gdS171	0.0443301	0	1954/5000
gdS705	gdS181	0.0005176	0	3851/3903
gdS705	gdS184	0.0236188	0	2909/5000
gdS705	gdS196	0.0005176	0	3851/3903
gdS705	gdS197	0.000258365	0	3864/3890
gdS705	gdS203	0.0239716	0	2888/5000
gdS705	gdS215	0.00958049	0	3864/4889
gdS705	gdS216	0.00958049	0	3864/4889
gdS705	gdS223	0.0236188	0	2909/5000
gdS705	gdS261	0.000258365	0	3864/3890
gdS705	gdS292	0.000268354	0	3863/3890
gdS705	gdS310	0.0233192	0	2927/5000
gdS705	gdS324	0.0005176	0	3851/3903
gdS705	gdS325	0.0236523	0	2907/5000
gdS705	gdS327	0.0236188	0	2909/5000
gdS705	gdS332	0.0542868	0	1639/5000
gdS705	gdS348	0.0543221	0	1638/5000
gdS705	gdS375	0.0236188	0	2909/5000
gdS705	gdS390	0.000258365	0	3864/3890
gdS705	gdS411	0.0233192	0	2927/5000
gdS705	gdS454	0.0005176	0	3851/3903
gdS705	gdS524	1	1	0/5000
gdS705	gdS528	0.0547485	0	1626/5000
gdS705	gdS560	0.0542868	0	1639/5000
gdS705	gdS614	0.0542514	0	1640/5000
gdS705	gdS67	0.000258365	0	3864/3890
gdS773	ah19S12	0.0539697	0	1648/5000
gdS773	bjS152	0.0539697	0	1648/5000
gdS773	C34	0	0	3877/3877
gdS773	C36	0.0288428	0	2618/5000
gdS773	C3	0.0539697	0	1648/5000
gdS773	C5	0.00932213	0	3877/4876
gdS773	CT85	0.0541104	0	1644/5000
gdS773	D101	0	0	3877/3877
gdS773	D134	0	0	3877/3877
gdS773	D2	0.0685991	0	1289/5000
gdS773	D66	0.0233358	0	2926/5000
gdS773	D8	0.0230221	0	2945/5000
gdS773	fjS163	1	1	0/5000
gdS773	fjS183	0.0164199	0	2677/3951
gdS773	fjS72	0.042339	0	2026/5000
gdS773	fjS87	0.0230221	0	2945/5000
gdS773	gdS100	0.0284972	0	2636/5000
gdS773	gdS107	0.05362	0	1658/5000
gdS773	gdS115	0.0233358	0	2926/5000
gdS773	gdS116	0.0487654	0	1805/5000
gdS773	gdS122	0.000258365	0	3864/3890
gdS773	gdS140	0	0	3877/3877
gdS773	gdS143	0.00932213	0	3877/4876
gdS773	gdS154	0.000258365	0	3864/3890
gdS773	gdS156	0	0	3877/3877
gdS773	gdS157	0	0	3877/3877
gdS773	gdS171	0.0439076	0	1969/5000
gdS773	gdS181	0.000258365	0	3864/3890
gdS773	gdS184	0.0233358	0	2926/5000
gdS773	gdS196	0.000258365	0	3864/3890
gdS773	gdS197	0	0	3877/3877
gdS773	gdS203	0.0236523	0	2907/5000
gdS773	gdS215	0.00932213	0	3877/4876
gdS773	gdS216	0.00932213	0	3877/4876
gdS773	gdS223	0.0233358	0	2926/5000
gdS773	gdS261	0	0	3877/3877
gdS773	gdS292	9.92e-06	0	3876/3877
gdS773	gdS310	0.0230221	0	2945/5000
gdS773	gdS324	0.000258365	0	3864/3890
gdS773	gdS325	0.0233524	0	2925/5000
gdS773	gdS327	0.0233358	0	2926/5000
gdS773	gdS332	0.0538645	0	1651/5000
gdS773	gdS348	0.0539697	0	1648/5000
gdS773	gdS375	0.0233358	0	2926/5000
gdS773	gdS390	0	0	3877/3877
gdS773	gdS411	0.0230221	0	2945/5000
gdS773	gdS454	0.000258365	0	3864/3890
gdS773	gdS524	1	1	0/5000
gdS773	gdS528	0.0543575	0	1637/5000
gdS773	gdS560	0.0538645	0	1651/5000
gdS773	gdS614	0.0538295	0	1652/5000
gdS773	gdS67	0	0	3877/3877
gdS773	gdS705	0.000258365	0	3864/3890
gdS79	ah19S12	0.0933857	0	872/5000
gdS79	bjS152	0.0933857	0	872/5000
gdS79	C34	0.0753319	0	1156/5000
gdS79	C36	0.0759845	0	1144/5000
gdS79	C3	0.0933857	0	872/5000
gdS79	C5	0.0818805	0	1042/5000
gdS79	CT85	0.0164843	0	3383/5000
gdS79	D101	0.0753319	0	1156/5000
gdS79	D134	0.0753319	0	1156/5000
gdS79	D2	0.0930113	0	877/5000
gdS79	D66	0.094218	0	861/5000
gdS79	D8	0.0938382	0	866/5000
gdS79	fjS163	0.601865	0.156323	1/5000
gdS79	fjS183	0.0671032	0	1321/5000
gdS79	fjS72	0.0813334	0	1051/5000
gdS79	fjS87	0.0938382	0	866/5000
gdS79	gdS100	0.0753319	0	1156/5000
gdS79	gdS107	0.0936115	0	869/5000
gdS79	gdS115	0.094218	0	861/5000
gdS79	gdS116	0.0916838	0	895/5000
gdS79	gdS122	0.076094	0	1142/5000
gdS79	gdS140	0.0753319	0	1156/5000
gdS79	gdS143	0.0818805	0	1042/5000
gdS79	gdS154	0.076094	0	1142/5000
gdS79	gdS156	0.0753319	0	1156/5000
gdS79	gdS157	0.0753319	0	1156/5000
gdS79	gdS171	0.0881518	0	945/5000
gdS79	gdS181	0.076094	0	1142/5000
gdS79	gdS184	0.094218	0	861/5000
gdS79	gdS196	0.076094	0	1142/5000
gdS79	gdS197	0.0753319	0	1156/5000
gdS79	gdS203	0.0949853	0	851/5000
gdS79	gdS215	0.0818805	0	1042/5000
gdS79	gdS216	0.0818805	0	1042/5000
gdS79	gdS223	0.094218	0	861/5000
gdS79	gdS261	0.0753319	0	1156/5000
gdS79	gdS292	0.0753319	0	1156/5000
gdS79	gdS310	0.0938382	0	866/5000
gdS79	gdS324	0.076094	0	1142/5000
gdS79	gdS325	0.0946003	0	856/5000
gdS79	gdS327	0.094218	0	861/5000
gdS79	gdS332	0.0938382	0	866/5000
gdS79	gdS348	0.0933857	0	872/5000
gdS79	gdS375	0.094218	0	861/5000
gdS79	gdS390	0.0753319	0	1156/5000
gdS79	gdS411	0.0938382	0	866/5000
gdS79	gdS454	0.0753319	0	1156/5000
gdS79	gdS524	0.601865	0.197732	1/5000
gdS79	gdS528	0.094754	0	854/5000
gdS79	gdS560	0.0938382	0	866/5000
gdS79	gdS614	0.00924242	0	3983/5000
gdS79	gdS67	0.0753319	0	1156/5000
gdS79	gdS705	0.0753319	0	1156/5000
gdS79	gdS773	0.0753319	0	1156/5000
gdS810	ah19S12	0.0539697	0	1648/5000
gdS810	bjS152	0.0539697	0	1648/5000
gdS810	C34	0	0	3877/3877
gdS810	C36	0.0288428	0	2618/5000
gdS810	C3	0.0539697	0	1648/5000
gdS810	C5	0.00932213	0	3877/4876
gdS810	CT85	0.0541104	0	1644/5000
gdS810	D101	0	0	3877/3877
gdS810	D134	0	0	3877/3877
gdS810	D2	0.0685991	0	1289/5000
gdS810	D66	0.0233358	0	2926/5000
gdS810	D8	0.0230221	0	2945/5000
gdS810	fjS163	1	1	0/5000
gdS810	fjS183	0.0164199	0	2677/3951
gdS810	fjS72	0.042339	0	2026/5000
gdS810	fjS87	0.0230221	0	2945/5000
gdS810	gdS100	0.0284972	0	2636/5000
gdS810	gdS107	0.05362	0	1658/5000
gdS810	gdS115	0.0233358	0	2926/5000
gdS810	gdS116	0.0487654	0	1805/5000
gdS810	gdS122	0.000258365	0	3864/3890
gdS810	gdS140	0	0	3877/3877
gdS810	gdS143	0.00932213	0	3877/4876
gdS810	gdS154	0.000258365	0	3864/3890
gdS810	gdS156	0	0	3877/3877
gdS810	gdS157	0	0	3877/3877
gdS810	gdS171	0.0439076	0	1969/5000
gdS810	gdS181	0.000258365	0	3864/3890
gdS810	gdS184	0.0233358	0	2926/5000
gdS810	gdS196	0.000258365	0	3864/3890
gdS810	gdS197	0	0	3877/3877
gdS810	gdS203	0.0236523	0	2907/5000
gdS810	gdS215	0.00932213	0	3877/4876
gdS810	gdS216	0.00932213	0	3877/4876
gdS810	gdS223	0.0233358	0	2926/5000
gdS810	gdS261	0	0	3877/3877
gdS810	gdS292	9.92e-06	0	3876/3877
gdS810	gdS310	0.0230221	0	2945/5000
gdS810	gdS324	0.000258365	0	3864/3890
gdS810	gdS325	0.0233524	0	2925/5000
gdS810	gdS327	0.0233358	0	2926/5000
gdS810	gdS332	0.0538645	0	1651/5000
gdS810	gdS348	0.0539697	0	1648/5000
gdS810	gdS375	0.0233358	0	2926/5000
gdS810	gdS390	0	0	3877/3877
gdS810	gdS411	0.0230221	0	2945/5000
gdS810	gdS454	0.000258365	0	3864/3890
gdS810	gdS524	1	1	0/5000
gdS810	gdS528	0.0543575	0	1637/5000
gdS810	gdS560	0.0538645	0	1651/5000
gdS810	gdS614	0.0538295	0	1652/5000
gdS810	gdS67	0	0	3877/3877
gdS810	gdS705	0.000258365	0	3864/3890
gdS810	gdS773	0	0	3877/3877
gdS810	gdS79	0.0753319	0	1156/5000
gdS92	ah19S12	0.0721347	0	1217/5000
gdS92	bjS152	0.0721347	0	1217/5000
gdS92	C34	0.0233358	0	2926/5000
gdS92	C36	0.0521456	0	1701/5000
gdS92	C3	0.0721347	0	1217/5000
gdS92	C5	0.0300777	0	2555/5000
gdS92	CT85	0.0730579	0	1199/5000
gdS92	D101	0.0233358	0	2926/5000
gdS92	D134	0.0233358	0	2926/5000
gdS92	D2	0.0574676	0	1552/5000
gdS92	D66	0	0	5000/5000
gdS92	D8	0.0123659	0	3707/5000
gdS92	fjS163	0.601865	0.156323	1/5000
gdS92	fjS183	0.0412191	0	2068/5000
gdS92	fjS72	0.063462	0	1403/5000
gdS92	fjS87	0.0123659	0	3707/5000
gdS92	gdS100	0.0517425	0	1713/5000
gdS92	gdS107	0.0723385	0	1213/5000
gdS92	gdS115	0	0	5000/5000
gdS92	gdS116	0.0425829	0	2017/5000
gdS92	gdS122	0.0236523	0	2907/5000
gdS92	gdS140	0.0233358	0	2926/5000
gdS92	gdS143	0.0300777	0	2555/5000
gdS92	gdS154	0.0236523	0	2907/5000
gdS92	gdS156	0.0233358	0	2926/5000
gdS92	gdS157	0.0233358	0	2926/5000
gdS92	gdS171	0.0392405	0	2145/5000
gdS92	gdS181	0.0236523	0	2907/5000
gdS92	gdS184	0	0	5000/5000
gdS92	gdS196	0.0236523	0	2907/5000
gdS92	gdS197	0.0233358	0	2926/5000
gdS92	gdS203	0.000185282	0	4976/5000
gdS92	gdS215	0.0300777	0	2555/5000
gdS92	gdS216	0.0300777	0	2555/5000
gdS92	gdS223	0	0	5000/5000
gdS92	gdS261	0.0233358	0	2926/5000
gdS92	gdS292	0.0233524	0	2925/5000
gdS92	gdS310	0.0123659	0	3707/5000
gdS92	gdS324	0.0236523	0	2907/5000
gdS92	gdS325	0.0126052	0	3687/5000
gdS92	gdS327	0	0	5000/5000
gdS92	gdS332	0.0722365	0	1215/5000
gdS92	gdS348	0.0721347	0	1217/5000
gdS92	gdS375	0	0	5000/5000
gdS92	gdS390	0.0233358	0	2926/5000
gdS92	gdS411	0.0123659	0	3707/5000
gdS92	gdS454	0.0236021	0	2910/5000
gdS92	gdS524	0.601865	0.197732	1/5000
gdS92	gdS528	0.0730579	0	1199/5000
gdS92	gdS560	0.0722365	0	1215/5000
gdS92	gdS614	0.0727484	0	1205/5000
gdS92	gdS67	0.0233358	0	2926/5000
gdS92	gdS705	0.0236188	0	2909/5000
gdS92	gdS773	0.0233358	0	2926/5000
gdS92	gdS79	0.094218	0	861/5000
gdS92	gdS810	0.0233358	0	2926/5000
gx19S24	ah19S12	0.0632058	0	1409/5000
gx19S24	bjS152	0.0631633	0	1410/5000
gx19S24	C34	0.042339	0	2026/5000
gx19S24	C36	0.0125376	0	3669/4968
gx19S24	C3	0.0631633	0	1410/5000
gx19S24	C5	0.0502618	0	1758/5000
gx19S24	CT85	0.0639353	0	1392/5000
gx19S24	D101	0.042339	0	2026/5000
gx19S24	D134	0.042339	0	2026/5000
gx19S24	D2	0.0818805	0	1042/5000
gx19S24	D66	0.063462	0	1403/5000
gx19S24	D8	0.0632911	0	1407/5000
gx19S24	fjS163	1	1	0/5000
gx19S24	fjS183	0.0317891	0	2471/5000
gx19S24	fjS72	0	0	4760/4760
gx19S24	fjS87	0.0632911	0	1407/5000
gx19S24	gdS100	0.0124957	0	3671/4966
gx19S24	gdS107	0.0636336	0	1399/5000
gx19S24	gdS115	0.063462	0	1403/5000
gx19S24	gdS116	0.0127014	0	3679/5000
gx19S24	gdS122	0.0428282	0	2008/5000
gx19S24	gdS140	0.042339	0	2026/5000
gx19S24	gdS143	0.0502618	0	1758/5000
gx19S24	gdS154	0.0428282	0	2008/5000
gx19S24	gdS156	0.042339	0	2026/5000
gx19S24	gdS157	0.042339	0	2026/5000
gx19S24	gdS171	0.0282307	0	2650/5000
gx19S24	gdS181	0.0428282	0	2008/5000
gx19S24	gdS184	0.063462	0	1403/5000
gx19S24	gdS196	0.0428282	0	2008/5000
gx19S24	gdS197	0.042339	0	2026/5000
gx19S24	gdS203	0.0639785	0	1391/5000
gx19S24	gdS215	0.0502618	0	1758/5000
gx19S24	gdS216	0.0502618	0	1758/5000
gx19S24	gdS223	0.063462	0	1403/5000
gx19S24	gdS261	0.042339	0	2026/5000
gx19S24	gdS292	0.042339	0	2026/5000
gx19S24	gdS310	0.0632911	0	1407/5000
gx19S24	gdS324	0.0428282	0	2008/5000
gx19S24	gdS325	0.0638489	0	1394/5000
gx19S24	gdS327	0.063462	0	1403/5000
gx19S24	gdS332	0.0332756	0	2401/5000
gx19S24	gdS348	0.0631633	0	1410/5000
gx19S24	gdS375	0.063462	0	1403/5000
gx19S24	gdS390	0.042339	0	2026/5000
gx19S24	gdS411	0.0632911	0	1407/5000
gx19S24	gdS454	0.0427735	0	2010/5000
gx19S24	gdS524	1	1	0/5000
gx19S24	gdS528	0.0643258	0	1383/5000
gx19S24	gdS560	0.0332756	0	2401/5000
gx19S24	gdS614	0.0635478	0	1401/5000
gx19S24	gdS67	0.042339	0	2026/5000
gx19S24	gdS705	0.0427735	0	2010/5000
gx19S24	gdS773	0.042339	0	2026/5000
gx19S24	gdS79	0.0813334	0	1051/5000
gx19S24	gdS810	0.042339	0	2026/5000
gx19S24	gdS92	0.063462	0	1403/5000
gxS121	ah19S12	0.0721856	0	1216/5000
gxS121	bjS152	0.0721856	0	1216/5000
gxS121	C34	0.0233358	0	2926/5000
gxS121	C36	0.0524164	0	1693/5000
gxS121	C3	0.0721856	0	1216/5000
gxS121	C5	0.013004	0	3654/5000
gxS121	CT85	0.0731615	0	1197/5000
gxS121	D101	0.0233358	0	2926/5000
gxS121	D134	0.0233358	0	2926/5000
gxS121	D2	0.0569784	0	1565/5000
gxS121	D66	0.0125572	0	3691/5000
gxS121	D8	0.000177536	0	4977/5000
gxS121	fjS163	0.601865	0.156323	1/5000
gxS121	fjS183	0.0413509	0	2063/5000
gxS121	fjS72	0.0638058	0	1395/5000
gxS121	fjS87	0.000177536	0	4977/5000
gxS121	gdS100	0.0520445	0	1704/5000
gxS121	gdS107	0.0723385	0	1213/5000
gxS121	gdS115	0.0125572	0	3691/5000
gxS121	gdS116	0.0425829	0	2017/5000
gxS121	gdS122	0.023669	0	2906/5000
gxS121	gdS140	0.0233358	0	2926/5000
gxS121	gdS143	0.013004	0	3654/5000
gxS121	gdS154	0.023669	0	2906/5000
gxS121	gdS156	0.0233358	0	2926/5000
gxS121	gdS157	0.0233358	0	2926/5000
gxS121	gdS171	0.0393158	0	2142/5000
gxS121	gdS181	0.023669	0	2906/5000
gxS121	gdS184	0.0125572	0	3691/5000
gxS121	gdS196	0.023669	0	2906/5000
gxS121	gdS197	0.0233358	0	2926/5000
gxS121	gdS203	0.0128221	0	3669/5000
gxS121	gdS215	0.013004	0	3654/5000
gxS121	gdS216	0.013004	0	3654/5000
gxS121	gdS223	0.0125572	0	3691/5000
gxS121	gdS261	0.0233358	0	2926/5000
gxS121	gdS292	0.0233524	0	2925/5000
gxS121	gdS310	0.000177536	0	4977/5000
gxS121	gdS324	0.023669	0	2906/5000
gxS121	gdS325	0.000364106	0	4953/5000
gxS121	gdS327	0.0125572	0	3691/5000
gxS121	gdS332	0.0723895	0	1212/5000
gxS121	gdS348	0.0721856	0	1216/5000
gxS121	gdS375	0.0125572	0	3691/5000
gxS121	gdS390	0.0233358	0	2926/5000
gxS121	gdS411	0.000177536	0	4977/5000
gxS121	gdS454	0.0236188	0	2909/5000
gxS121	gdS524	0.601865	0.197732	1/5000
gxS121	gdS528	0.0730579	0	1199/5000
gxS121	gdS560	0.0723895	0	1212/5000
gxS121	gdS614	0.0727484	0	1205/5000
gxS121	gdS67	0.0233358	0	2926/5000
gxS121	gdS705	0.0236356	0	2908/5000
gxS121	gdS773	0.0233358	0	2926/5000
gxS121	gdS79	0.0937625	0	867/5000
gxS121	gdS810	0.0233358	0	2926/5000
gxS121	gdS92	0.0125572	0	3691/5000
gxS121	gx19S24	0.0638058	0	1395/5000
gxS122	ah19S12	0.0716792	0	1226/5000
gxS122	bjS152	0.0716792	0	1226/5000
gxS122	C34	0.05362	0	1658/5000
gxS122	C36	0.05404	0	1646/5000
gxS122	C3	0.0716792	0	1226/5000
gxS122	C5	0.0607553	0	1468/5000
gxS122	CT85	0.0725943	0	1208/5000
gxS122	D101	0.05362	0	1658/5000
gxS122	D134	0.05362	0	1658/5000
gxS122	D2	0.089749	0	922/5000
gxS122	D66	0.0723385	0	1213/5000
gxS122	D8	0.0719318	0	1221/5000
gxS122	fjS163	0.601865	0.156323	1/5000
gxS122	fjS183	0.0450436	0	1929/5000
gxS122	fjS72	0.0636336	0	1399/5000
gxS122	fjS87	0.0719318	0	1221/5000
gxS122	gdS100	0.0536897	0	1656/5000
gxS122	gdS107	0	0	5000/5000
gxS122	gdS115	0.0723385	0	1213/5000
gxS122	gdS116	0.0696053	0	1268/5000
gxS122	gdS122	0.0541104	0	1644/5000
gxS122	gdS140	0.05362	0	1658/5000
gxS122	gdS143	0.0607553	0	1468/5000
gxS122	gdS154	0.0541104	0	1644/5000
gxS122	gdS156	0.05362	0	1658/5000
gxS122	gdS157	0.05362	0	1658/5000
gxS122	gdS171	0.0656057	0	1354/5000
gxS122	gdS181	0.0541104	0	1644/5000
gxS122	gdS184	0.0723385	0	1213/5000
gxS122	gdS196	0.0541104	0	1644/5000
gxS122	gdS197	0.05362	0	1658/5000
gxS122	gdS203	0.0729545	0	1201/5000
gxS122	gdS215	0.0607553	0	1468/5000
gxS122	gdS216	0.0607553	0	1468/5000
gxS122	gdS223	0.0723385	0	1213/5000
gxS122	gdS261	0.05362	0	1658/5000
gxS122	gdS292	0.05362	0	1658/5000
gxS122	gdS310	0.0719318	0	1221/5000
gxS122	gdS324	0.0541104	0	1644/5000
gxS122	gdS325	0.0724918	0	1210/5000
gxS122	gdS327	0.0723385	0	1213/5000
gxS122	gdS332	0.0720332	0	1219/5000
gxS122	gdS348	0.0716792	0	1226/5000
gxS122	gdS375	0.0723385	0	1213/5000
gxS122	gdS390	0.05362	0	1658/5000
gxS122	gdS411	0.0719318	0	1221/5000
gxS122	gdS454	0.05404	0	1646/5000
gxS122	gdS524	0.601865	0.197732	1/5000
gxS122	gdS528	0.000286204	0	4963/5000
gxS122	gdS560	0.0720332	0	1219/5000
gxS122	gdS614	0.0720332	0	1219/5000
gxS122	gdS67	0.05362	0	1658/5000
gxS122	gdS705	0.0540048	0	1647/5000
gxS122	gdS773	0.05362	0	1658/5000
gxS122	gdS79	0.0936115	0	869/5000
gxS122	gdS810	0.05362	0	1658/5000
gxS122	gdS92	0.0723385	0	1213/5000
gxS122	gx19S24	0.0636336	0	1399/5000
gxS122	gxS121	0.0723385	0	1213/5000
gxS128	ah19S12	0.0715283	0	1229/5000
gxS128	bjS152	0.0715283	0	1229/5000
gxS128	C34	0.0533075	0	1667/5000
gxS128	C36	0.0536548	0	1657/5000
gxS128	C3	0.0715283	0	1229/5000
gxS128	C5	0.0601515	0	1483/5000
gxS128	CT85	0.0163085	0	3396/5000
gxS128	D101	0.0533075	0	1667/5000
gxS128	D134	0.0533075	0	1667/5000
gxS128	D2	0.0896083	0	924/5000
gxS128	D66	0.0721856	0	1216/5000
gxS128	D8	0.0718812	0	1222/5000
gxS128	fjS163	1	1	0/5000
gxS128	fjS183	0.0451012	0	1927/5000
gxS128	fjS72	0.0631207	0	1411/5000
gxS128	fjS87	0.0718812	0	1222/5000
gxS128	gdS100	0.0532038	0	1670/5000
gxS128	gdS107	0.0718812	0	1222/5000
gxS128	gdS115	0.0721856	0	1216/5000
gxS128	gdS116	0.0696053	0	1268/5000
gxS128	gdS122	0.0538295	0	1652/5000
gxS128	gdS140	0.0533075	0	1667/5000
gxS128	gdS143	0.0601515	0	1483/5000
gxS128	gdS154	0.0538295	0	1652/5000
gxS128	gdS156	0.0533075	0	1667/5000
gxS128	gdS157	0.0533075	0	1667/5000
gxS128	gdS171	0.0649837	0	1368/5000
gxS128	gdS181	0.0538295	0	1652/5000
gxS128	gdS184	0.0721856	0	1216/5000
gxS128	gdS196	0.0538295	0	1652/5000
gxS128	gdS197	0.0533075	0	1667/5000
gxS128	gdS203	0.0727998	0	1204/5000
gxS128	gdS215	0.0601515	0	1483/5000
gxS128	gdS216	0.0601515	0	1483/5000
gxS128	gdS223	0.0721856	0	1216/5000
gxS128	gdS261	0.0533075	0	1667/5000
gxS128	gdS292	0.0533075	0	1667/5000
gxS128	gdS310	0.0718812	0	1222/5000
gxS128	gdS324	0.0538295	0	1652/5000
gxS128	gdS325	0.0724918	0	1210/5000
gxS128	gdS327	0.0721856	0	1216/5000
gxS128	gdS332	0.0717296	0	1225/5000
gxS128	gdS348	0.0715283	0	1229/5000
gxS128	gdS375	0.0721856	0	1216/5000
gxS128	gdS390	0.0533075	0	1667/5000
gxS128	gdS411	0.0718812	0	1222/5000
gxS128	gdS454	0.0537596	0	1654/5000
gxS128	gdS524	1	1	0/5000
gxS128	gdS528	0.0726969	0	1206/5000
gxS128	gdS560	0.0717296	0	1225/5000
gxS128	gdS614	0.0161202	0	3410/5000
gxS128	gdS67	0.0533075	0	1667/5000
gxS128	gdS705	0.0537596	0	1654/5000
gxS128	gdS773	0.0533075	0	1667/5000
gxS128	gdS79	0.0257364	0	2786/5000
gxS128	gdS810	0.0533075	0	1667/5000
gxS128	gdS92	0.0721856	0	1216/5000
gxS128	gx19S24	0.0631207	0	1411/5000
gxS128	gxS121	0.0723385	0	1213/5000
gxS128	gxS122	0.0718812	0	1222/5000
gxS129	ah19S12	1	1	0/5000
gxS129	bjS152	1	1	0/5000
gxS129	C34	1	1	0/5000
gxS129	C36	1	1	0/5000
gxS129	C3	1	1	0/5000
gxS129	C5	1	1	0/5000
gxS129	CT85	1	1	0/5000
gxS129	D101	1	1	0/5000
gxS129	D134	1	1	0/5000
gxS129	D2	1	1	0/5000
gxS129	D66	0.601865	0.152729	1/5000
gxS129	D8	0.601865	0.152729	1/5000
gxS129	fjS163	0.00359803	0	3216/3524
gxS129	fjS183	1	1	0/5000
gxS129	fjS72	1	1	0/5000
gxS129	fjS87	0.601865	0.152729	1/5000
gxS129	gdS100	1	1	0/5000
gxS129	gdS107	0.517387	0.000670016	3/5000
gxS129	gdS115	0.601865	0.152729	1/5000
gxS129	gdS116	1	1	0/5000
gxS129	gdS122	1	1	0/5000
gxS129	gdS140	1	1	0/5000
gxS129	gdS143	1	1	0/5000
gxS129	gdS154	1	1	0/5000
gxS129	gdS156	1	1	0/5000
gxS129	gdS157	1	1	0/5000
gxS129	gdS171	1	1	0/5000
gxS129	gdS181	1	1	0/5000
gxS129	gdS184	0.601865	0.152729	1/5000
gxS129	gdS196	1	1	0/5000
gxS129	gdS197	1	1	0/5000
gxS129	gdS203	0.601865	0.152729	1/5000
gxS129	gdS215	1	1	0/5000
gxS129	gdS216	1	1	0/5000
gxS129	gdS223	0.601865	0.152729	1/5000
gxS129	gdS261	1	1	0/5000
gxS129	gdS292	1	1	0/5000
gxS129	gdS310	0.601865	0.152729	1/5000
gxS129	gdS324	1	1	0/5000
gxS129	gdS325	0.601865	0.152729	1/5000
gxS129	gdS327	0.601865	0.152729	1/5000
gxS129	gdS332	0.601865	0.152729	1/5000
gxS129	gdS348	1	1	0/5000
gxS129	gdS375	0.601865	0.152729	1/5000
gxS129	gdS390	1	1	0/5000
gxS129	gdS411	0.601865	0.152729	1/5000
gxS129	gdS454	1	1	0/5000
gxS129	gdS524	0.0221936	0	2996/5000
gxS129	gdS528	0.517387	0.000670016	3/5000
gxS129	gdS560	0.601865	0.152729	1/5000
gxS129	gdS614	0.601865	0.152729	1/5000
gxS129	gdS67	1	1	0/5000
gxS129	gdS705	1	1	0/5000
gxS129	gdS773	1	1	0/5000
gxS129	gdS79	0.601865	0.152729	1/5000
gxS129	gdS810	1	1	0/5000
gxS129	gdS92	0.601865	0.152729	1/5000
gxS129	gx19S24	1	1	0/5000
gxS129	gxS121	0.601865	0.152729	1/5000
gxS129	gxS122	0.517387	0.000670016	3/5000
gxS129	gxS128	1	1	0/5000
gxS130	ah19S12	0.0544284	0	1635/5000
gxS130	bjS152	0.0544284	0	1635/5000
gxS130	C34	0.000258365	0	3864/3890
gxS130	C36	0.0292499	0	2597/5000
gxS130	C3	0.0544284	0	1635/5000
gxS130	C5	0.00958049	0	3864/4889
gxS130	CT85	0.0545704	0	1631/5000
gxS130	D101	0.000258365	0	3864/3890
gxS130	D134	0.000258365	0	3864/3890
gxS130	D2	0.0692677	0	1275/5000
gxS130	D66	0.0236523	0	2907/5000
gxS130	D8	0.0233524	0	2925/5000
gxS130	fjS163	1	1	0/5000
gxS130	fjS183	0.0167944	0	2664/3964
gxS130	fjS72	0.0428282	0	2008/5000
gxS130	fjS87	0.0233524	0	2925/5000
gxS130	gdS100	0.0288814	0	2616/5000
gxS130	gdS107	0.0541104	0	1644/5000
gxS130	gdS115	0.0236523	0	2907/5000
gxS130	gdS116	0.0493326	0	1787/5000
gxS130	gdS122	0	0	3877/3877
gxS130	gdS140	0.000258365	0	3864/3890
gxS130	gdS143	0.00958049	0	3864/4889
gxS130	gdS154	0	0	3877/3877
gxS130	gdS156	0.000258365	0	3864/3890
gxS130	gdS157	0.000258365	0	3864/3890
gxS130	gdS171	0.0443867	0	1952/5000
gxS130	gdS181	0	0	3877/3877
gxS130	gdS184	0.0236523	0	2907/5000
gxS130	gdS196	0	0	3877/3877
gxS130	gdS197	0.000258365	0	3864/3890
gxS130	gdS203	0.0233524	0	2925/5000
gxS130	gdS215	0.00958049	0	3864/4889
gxS130	gdS216	0.00958049	0	3864/4889
gxS130	gdS223	0.0236523	0	2907/5000
gxS130	gdS261	0.000258365	0	3864/3890
gxS130	gdS292	0.000268354	0	3863/3890
gxS130	gdS310	0.0233524	0	2925/5000
gxS130	gdS324	0	0	3877/3877
gxS130	gdS325	0.0230385	0	2944/5000
gxS130	gdS327	0.0236523	0	2907/5000
gxS130	gdS332	0.0543929	0	1636/5000
gxS130	gdS348	0.0544284	0	1635/5000
gxS130	gdS375	0.0236523	0	2907/5000
gxS130	gdS390	0.000258365	0	3864/3890
gxS130	gdS411	0.0233524	0	2925/5000
gxS130	gdS454	0.0005176	0	3851/3903
gxS130	gdS524	1	1	0/5000
gxS130	gdS528	0.05482	0	1624/5000
gxS130	gdS560	0.0543929	0	1636/5000
gxS130	gdS614	0.0543221	0	1638/5000
gxS130	gdS67	0.000258365	0	3864/3890
gxS130	gdS705	0.0005176	0	3851/3903
gxS130	gdS773	0.000258365	0	3864/3890
gxS130	gdS79	0.076094	0	1142/5000
gxS130	gdS810	0.000258365	0	3864/3890
gxS130	gdS92	0.0236523	0	2907/5000
gxS130	gx19S24	0.0428282	0	2008/5000
gxS130	gxS121	0.023669	0	2906/5000
gxS130	gxS122	0.0541104	0	1644/5000
gxS130	gxS128	0.0538295	0	1652/5000
gxS130	gxS129	1	1	0/5000
gxS132	ah19S12	1	1	0/5000
gxS132	bjS152	1	1	0/5000
gxS132	C34	1	1	0/5000
gxS132	C36	1	1	0/5000
gxS132	C3	1	1	0/5000
gxS132	C5	1	1	0/5000
gxS132	CT85	1	1	0/5000
gxS132	D101	1	1	0/5000
gxS132	D134	1	1	0/5000
gxS132	D2	1	1	0/5000
gxS132	D66	0.601865	0.152729	1/5000
gxS132	D8	0.601865	0.152729	1/5000
gxS132	fjS163	0.00359803	0	3216/3524
gxS132	fjS183	1	1	0/5000
gxS132	fjS72	1	1	0/5000
gxS132	fjS87	0.601865	0.152729	1/5000
gxS132	gdS100	1	1	0/5000
gxS132	gdS107	0.517387	0.000670016	3/5000
gxS132	gdS115	0.601865	0.152729	1/5000
gxS132	gdS116	1	1	0/5000
gxS132	gdS122	1	1	0/5000
gxS132	gdS140	1	1	0/5000
gxS132	gdS143	1	1	0/5000
gxS132	gdS154	1	1	0/5000
gxS132	gdS156	1	1	0/5000
gxS132	gdS157	1	1	0/5000
gxS132	gdS171	1	1	0/5000
gxS132	gdS181	1	1	0/5000
gxS132	gdS184	0.601865	0.152729	1/5000
gxS132	gdS196	1	1	0/5000
gxS132	gdS197	1	1	0/5000
gxS132	gdS203	0.601865	0.152729	1/5000
gxS132	gdS215	1	1	0/5000
gxS132	gdS216	1	1	0/5000
gxS132	gdS223	0.601865	0.152729	1/5000
gxS132	gdS261	1	1	0/5000
gxS132	gdS292	1	1	0/5000
gxS132	gdS310	0.601865	0.152729	1/5000
gxS132	gdS324	1	1	0/5000
gxS132	gdS325	0.601865	0.152729	1/5000
gxS132	gdS327	0.601865	0.152729	1/5000
gxS132	gdS332	0.601865	0.152729	1/5000
gxS132	gdS348	1	1	0/5000
gxS132	gdS375	0.601865	0.152729	1/5000
gxS132	gdS390	1	1	0/5000
gxS132	gdS411	0.601865	0.152729	1/5000
[truncated: 7,871 more rows]
