# Supplementary material for: Distribution and Transmission of Colistin Resistance Genes mcr-1 and mcr-3 among Nontyphoidal Salmonella Isolates in China from 2011 to 2020
Source: Microbiol Spectr. 2023 Jan 10;11(1):e03833-22. doi: 10.1128/spectrum.03833-22 (PMC9927481; doi:10.1128/spectrum.03833-22)
Supplement: Supplemental file 4 — Table S3. Download spectrum.03833-22-s0004.xlsx, XLSX file, 0.01 MB [file spectrum.03833-22-s0004.xlsx]

## Sheet: Sheet1
Assembly	# contigs (= 0 bp)	# contigs (= 1000 bp)	# contigs (= 5000 bp)	# contigs (= 10000 bp)	# contigs (= 25000 bp)	# contigs (= 50000 bp)	Total length (= 0 bp)	Total length (= 1000 bp)	Total length (= 5000 bp)	Total length (= 10000 bp)	Total length (= 25000 bp)	Total length (= 50000 bp)	# contigs	Largest contig	Total length	GC (%)	N50	N75	L50	L75	# N's per 100 kbp
C5	2	2	2	2	2	2	5198973	5198973	5198973	5198973	5198973	5198973	2	4945000	5198973	52	4945000	4945000	1	1	0
D2	4	4	2	2	2	2	5276750	5276750	5270698	5270698	5270698	5270698	4	4986471	5276750	52	4986471	4986471	1	1	0
fjS163	5	3	2	2	2	2	5088745	5087926	5083844	5083844	5083844	5083844	3	4995715	5087926	52	4995715	4995715	1	1	0
gdS100	3	3	2	2	2	2	5208427	5208427	5205054	5205054	5205054	5205054	3	5014037	5208427	52	5014037	5014037	1	1	0
gdS116	4	4	3	2	2	2	5151501	5151501	5147427	5140667	5140667	5140667	4	4973287	5151501	52	4973287	4973287	1	1	0
gdS171	2	2	2	2	2	2	5216963	5216963	5216963	5216963	5216963	5216963	2	4985114	5216963	52	4985114	4985114	1	1	0
gdS327	4	4	3	3	3	3	5183166	5183166	5180752	5180752	5180752	5180752	4	4929988	5183166	52	4929988	4929988	1	1	0
gdS332	4	4	3	2	2	2	5238045	5238045	5234294	5228864	5228864	5228864	4	4971687	5238045	52	4971687	4971687	1	1	0
gdS411	4	4	2	2	2	2	5209670	5209670	5203492	5203492	5203492	5203492	4	4949675	5209670	52	4949675	4949675	1	1	0
gdS524	3	3	2	2	2	2	5125808	5125808	5121131	5121131	5121131	5121131	3	4966708	5125808	52	4966708	4966708	1	1	0
gdS79	2	2	2	2	2	2	5074333	5074333	5074333	5074333	5074333	5074333	2	5014461	5074333	52	5014461	5014461	1	1	0
gx19S24	6	6	3	3	3	3	5347266	5347266	5333400	5333400	5333400	5333400	6	4973751	5347266	52	4973751	4973751	1	1	0
gxS122	4	4	3	3	3	2	5088499	5088499	5085180	5085180	5085180	5051871	4	4880041	5088499	52	4880041	4880041	1	1	0
gxS128	5	5	2	2	2	2	5074060	5074060	5066149	5066149	5066149	5066149	5	5001613	5074060	52	5001613	5001613	1	1	0
gxS230	2	2	2	2	2	2	5147080	5147080	5147080	5147080	5147080	5147080	2	4978933	5147080	52	4978933	4978933	1	1	0
gxS403	4	4	4	3	3	3	5255026	5255026	5255026	5249596	5249596	5249596	4	5003664	5255026	52	5003664	5003664	1	1	0
gxS417	13	9	5	4	4	4	5118871	5118330	5109005	5102994	5102994	5102994	9	4836544	5118330	52	4836544	4836544	1	1	0
haS34	2	2	2	2	2	2	5312681	5312681	5312681	5312681	5312681	5312681	2	5020324	5312681	52	5020324	5020324	1	1	0
haS57	3	3	3	3	3	3	5363098	5363098	5363098	5363098	5363098	5363098	3	5068955	5363098	52	5068955	5068955	1	1	0
haS63	7	7	4	2	2	2	5332228	5332228	5322689	5310365	5310365	5310365	7	5022291	5332228	52	5022291	5022291	1	1	0
hn19S199	8	7	4	4	2	2	4972511	4971691	4959680	4959680	4920668	4920668	8	4855206	4972511	52	4855206	4855206	1	1	0
hn19S60	5	5	4	4	4	3	5138947	5138947	5135628	5135628	5135628	5093932	5	4875994	5138947	52	4875994	4875994	1	1	0
hnS150	3	3	2	2	2	2	5084209	5084209	5079494	5079494	5079494	5079494	3	4926924	5084209	52	4926924	4926924	1	1	0
qhS12	1	1	1	1	1	1	5046639	5046639	5046639	5046639	5046639	5046639	1	5046639	5046639	52	5046639	5046639	1	1	0
scS224	2	2	2	2	2	2	5227866	5227866	5227866	5227866	5227866	5227866	2	4978293	5227866	52	4978293	4978293	1	1	0
xjs5	1	1	1	1	1	1	5061142	5061142	5061142	5061142	5061142	5061142	1	5061142	5061142	52	5061142	5061142	1	1	0
ynS63	3	3	3	2	2	2	5169909	5169909	5169909	5164628	5164628	5164628	3	5011443	5169909	52	5011443	5011443	1	1	0
ynS86	4	4	3	3	3	3	5346256	5346256	5342426	5342426	5342426	5342426	4	5012220	5346256	52	5012220	5012220	1	1	0
ynS95	3	3	2	2	2	2	5230286	5230286	5229109	5229109	5229109	5229109	3	4984196	5230286	52	4984196	4984196	1	1	0
