# Supplementary material for: Distribution and Transmission of Colistin Resistance Genes mcr-1 and mcr-3 among Nontyphoidal Salmonella Isolates in China from 2011 to 2020
Source: Microbiol Spectr. 2023 Jan 10;11(1):e03833-22. doi: 10.1128/spectrum.03833-22 (PMC9927481; doi:10.1128/spectrum.03833-22)
Supplement: Supplemental file 5 — Table S4. Download spectrum.03833-22-s0005.xlsx, XLSX file, 0.1 MB [file spectrum.03833-22-s0005.xlsx]

## Sheet: mcr-1
Accession	Description	Plasmid	Length	Topology	Organism	Species	Genus	Family	Order	Class	Phylum	Domain	Collection_date	Geo_location	Isolation_source	Note
AP018110.1	Escherichia coli plasmid pMTY17668-MCR1.5 DNA, nearly complete sequence, strain: TUM17668	pMTY17668-MCR1.5	62375	circular	Escherichia coli	Escherichia coli	Escherichia	Enterobacteriaceae	Enterobacterales	Gammaproteobacteria	Proteobacteria	Bacteria	2016-12-26	Japan	Urine	NA
AP018411.1	Klebsiella pneumoniae plasmid pRYU3223C-1 RYU 3223 DNA, complete sequence	pRYU3223C-1	33310	circular	Klebsiella pneumoniae	Klebsiella pneumoniae	Klebsiella	Enterobacteriaceae	Enterobacterales	Gammaproteobacteria	Proteobacteria	Bacteria	NA	NA	NA	NA
AP018412.1	Escherichia coli plasmid pRYU2912C-1 RYU 2912 DNA, complete sequence	pRYU2912C-1	60732	circular	Escherichia coli	Escherichia coli	Escherichia	Enterobacteriaceae	Enterobacterales	Gammaproteobacteria	Proteobacteria	Bacteria	NA	NA	NA	NA
AP025207.1	Escherichia coli 2017.04.03CC plasmid p20170403CC-2 DNA, complete sequence	p20170403CC-2	50591	circular	Escherichia coli	Escherichia coli	Escherichia	Enterobacteriaceae	Enterobacterales	Gammaproteobacteria	Proteobacteria	Bacteria	NA	NA	NA	NA
AP025211.1	Escherichia coli 2017.06.04CC plasmid p20170604CC-2 DNA, complete sequence	p20170604CC-2	50592	circular	Escherichia coli	Escherichia coli	Escherichia	Enterobacteriaceae	Enterobacterales	Gammaproteobacteria	Proteobacteria	Bacteria	NA	NA	NA	NA
AP025217.1	Escherichia coli 2017.09.02CC plasmid p20170902CC-3 DNA, complete sequence	p20170902CC-3	50950	circular	Escherichia coli	Escherichia coli	Escherichia	Enterobacteriaceae	Enterobacterales	Gammaproteobacteria	Proteobacteria	Bacteria	NA	NA	NA	NA
AP025222.1	Escherichia coli 2017.11.01CC plasmid p20171101CC-2 DNA, complete sequence	p20171101CC-2	51114	circular	Escherichia coli	Escherichia coli	Escherichia	Enterobacteriaceae	Enterobacterales	Gammaproteobacteria	Proteobacteria	Bacteria	NA	NA	NA	NA
C5_2		C5_2	253973	circular			Salmonella
CM007714.1	Escherichia coli strain 3431F plasmid pMCRpoa, complete sequence, whole genome shotgun sequence	pMCRpoa	33511	circular	Escherichia coli	Escherichia coli	Escherichia	Enterobacteriaceae	Enterobacterales	Gammaproteobacteria	Proteobacteria	Bacteria	2014	30 S 51 W	rectal swab	NA
CM008162.1	Klebsiella pneumoniae strain 3111F plasmid pPOAMCR-1KP, complete sequence, whole genome shotgun sequence	pPOAMCR-1KP	38942	circular	Klebsiella pneumoniae	Klebsiella pneumoniae	Klebsiella	Enterobacteriaceae	Enterobacterales	Gammaproteobacteria	Proteobacteria	Bacteria	2014	30.0328 S 51.23 W	rectal swab	NA
CM008278.1	Escherichia coli strain ECO3347 plasmid pMCR-1, complete sequence, whole genome shotgun sequence	pMCR-1	62343	circular	Escherichia coli	Escherichia coli	Escherichia	Enterobacteriaceae	Enterobacterales	Gammaproteobacteria	Proteobacteria	Bacteria	2022-03-12	39.55 N 119.38 E	urine	NA
CM012292.1	Shigella sonnei strain GX283 plasmid pGX283-2, complete sequence, whole genome shotgun sequence	pGX283-2	63432	circular	Shigella sonnei	Shigella sonnei	Shigella	Enterobacteriaceae	Enterobacterales	Gammaproteobacteria	Proteobacteria	Bacteria	2022-08-16	22.84 N 108.33 E	feces	NA
CP015913.1	Escherichia coli strain 210205630 isolate 210205630 plasmid pSLy1, complete sequence	pSLy1	65888	circular	Escherichia coli	Escherichia coli	Escherichia	Enterobacteriaceae	Enterobacterales	Gammaproteobacteria	Proteobacteria	Bacteria	2016-02-02	USA	swine cecum	NA
CP015977.1	Escherichia coli strain ICBEC72H plasmid pICBEC72Hmcr, complete sequence	pICBEC72Hmcr	33304	circular	Escherichia coli	Escherichia coli	Escherichia	Enterobacteriaceae	Enterobacterales	Gammaproteobacteria	Proteobacteria	Bacteria	NA	Brazil	NA	NA
CP016183.1	Escherichia coli strain EC2_1 plasmid pEC2_1-4, complete sequence	pEC2_1-4	230278	circular	Escherichia coli	Escherichia coli	Escherichia	Enterobacteriaceae	Enterobacterales	Gammaproteobacteria	Proteobacteria	Bacteria	NA	NA	NA	NA
CP016184.1	Escherichia coli strain EC2 plasmid pEC2-4, complete sequence	pEC2-4	235403	circular	Escherichia coli	Escherichia coli	Escherichia	Enterobacteriaceae	Enterobacterales	Gammaproteobacteria	Proteobacteria	Bacteria	NA	NA	NA	NA
CP016185.1	Escherichia coli strain EC5 plasmid pEC5-1, complete sequence	pEC5-1	61735	circular	Escherichia coli	Escherichia coli	Escherichia	Enterobacteriaceae	Enterobacterales	Gammaproteobacteria	Proteobacteria	Bacteria	NA	NA	NA	NA
CP016186.1	Escherichia coli strain EC13 plasmid pEC13-1, complete sequence	pEC13-1	60218	circular	Escherichia coli	Escherichia coli	Escherichia	Enterobacteriaceae	Enterobacterales	Gammaproteobacteria	Proteobacteria	Bacteria	NA	NA	NA	NA
CP016187.1	Escherichia coli strain S2.14 plasmid pS2.14-2, complete sequence	pS2.14-2	60950	circular	Escherichia coli	Escherichia coli	Escherichia	Enterobacteriaceae	Enterobacterales	Gammaproteobacteria	Proteobacteria	Bacteria	NA	NA	NA	NA
CP016405.1	Escherichia coli strain 210221272 plasmid pSLy21, complete sequence	pSLy21	63329	circular	Escherichia coli	Escherichia coli	Escherichia	Enterobacteriaceae	Enterobacterales	Gammaproteobacteria	Proteobacteria	Bacteria	2016-05-17	USA:Illinois	cecum	NA
CP016550.1	Escherichia coli strain O177:H21 plasmid unnamed4, complete sequence	unnamed4	49695	circular	Escherichia coli	Escherichia coli	Escherichia	Enterobacteriaceae	Enterobacterales	Gammaproteobacteria	Proteobacteria	Bacteria	2015-04-13	52.160114 N 4.497010 E	faeces	asymptomatic colonization; genotype: ST 359
CP017246.1	Escherichia coli strain ICBEC7P plasmid pICBEC7Pmcr, complete sequence	pICBEC7Pmcr	34992	circular	Escherichia coli	Escherichia coli	Escherichia	Enterobacteriaceae	Enterobacterales	Gammaproteobacteria	Proteobacteria	Bacteria	2013-06-14	23.986278 S 46.30836899 W	foot pad lesion	NA
CP017632.1	Escherichia coli SLK172 plasmid pSLK172-1, complete sequence	pSLK172-1	369298	circular	Escherichia coli	Escherichia coli	Escherichia	Enterobacteriaceae	Enterobacterales	Gammaproteobacteria	Proteobacteria	Bacteria	2022-11-15	39.90348143 N 116.39491081 E	faeces	NA
CP018106.1	Escherichia coli strain MRSN352231 plasmid pMR0716_mcr1, complete sequence	pMR0716_mcr1	64467	circular	Escherichia coli	Escherichia coli	Escherichia	Enterobacteriaceae	Enterobacterales	Gammaproteobacteria	Proteobacteria	Bacteria	2022-07-16	Germany	Clinical	NA
CP018112.1	Escherichia coli strain MRSN346595 plasmid pMRSN346595_64.5, complete sequence	pMRSN346595_64.5	64467	circular	Escherichia coli	Escherichia coli	Escherichia	Enterobacteriaceae	Enterobacterales	Gammaproteobacteria	Proteobacteria	Bacteria	2022-07-16	USA	Clinical	NA
CP018118.1	Escherichia coli strain MRSN346638 plasmid pMRSN346638_64.5, complete sequence	pMRSN346638_64.5	64467	circular	Escherichia coli	Escherichia coli	Escherichia	Enterobacteriaceae	Enterobacterales	Gammaproteobacteria	Proteobacteria	Bacteria	2022-07-16	USA	Clinical	NA
CP018124.1	Escherichia coli strain MRSN346355 plasmid pMRSN346355_65.5, complete sequence	pMRSN346355_65.5	65539	circular	Escherichia coli	Escherichia coli	Escherichia	Enterobacteriaceae	Enterobacterales	Gammaproteobacteria	Proteobacteria	Bacteria	2022-07-16	USA	Clinical	NA
CP018773.2	Escherichia coli strain 2016C-3936C1 plasmid pMCR-1-CT, complete sequence	pMCR-1-CT	33304	circular	Escherichia coli	Escherichia coli	Escherichia	Enterobacteriaceae	Enterobacterales	Gammaproteobacteria	Proteobacteria	Bacteria	NA	USA: Conneticut	NA	NA
CP019052.1	Escherichia coli strain CRE1540 plasmid p1540-1, complete sequence	p1540-1	65533	circular	Escherichia coli	Escherichia coli	Escherichia	Enterobacteriaceae	Enterobacterales	Gammaproteobacteria	Proteobacteria	Bacteria	2022-06-14	22.28 N 114.14 E	Rectal Swab	NA
CP019072.1	Escherichia coli strain CRE1493 plasmid p1493-1, complete sequence	p1493-1	33858	circular	Escherichia coli	Escherichia coli	Escherichia	Enterobacteriaceae	Enterobacterales	Gammaproteobacteria	Proteobacteria	Bacteria	2022-11-13	22.28 N 114.14 E	Rectal Swab	NA
CP019254.1	Escherichia coli strain 13KWH46 plasmid p13KWH46-4, complete sequence	p13KWH46-4	76784	circular	Escherichia coli	Escherichia coli	Escherichia	Enterobacteriaceae	Enterobacterales	Gammaproteobacteria	Proteobacteria	Bacteria	2022-05-13	22.28 N 114.14 E	urine	NA
CP019264.1	Escherichia coli strain 13C1065T plasmid p13C1065T-5, complete sequence	p13C1065T-5	82265	circular	Escherichia coli	Escherichia coli	Escherichia	Enterobacteriaceae	Enterobacterales	Gammaproteobacteria	Proteobacteria	Bacteria	2022-08-13	Hong Kong	stool	NA
CP019277.1	Escherichia coli strain 13P477T plasmid p13P477T-4, complete sequence	p13P477T-4	105415	circular	Escherichia coli	Escherichia coli	Escherichia	Enterobacteriaceae	Enterobacterales	Gammaproteobacteria	Proteobacteria	Bacteria	2022-04-13	Hong Kong	stool	NA
CP019353.1	Escherichia coli strain XH988 plasmid pXH988_1, complete sequence	pXH988_1	265134	circular	Escherichia coli	Escherichia coli	Escherichia	Enterobacteriaceae	Enterobacterales	Gammaproteobacteria	Proteobacteria	Bacteria	2016	30.2568 N 120.202 E	Wound secretion	NA
CP019356.1	Escherichia coli strain XH990 plasmid pXH990_1, complete sequence	pXH990_1	275899	circular	Escherichia coli	Escherichia coli	Escherichia	Enterobacteriaceae	Enterobacterales	Gammaproteobacteria	Proteobacteria	Bacteria	2016	30.2568 N 120.202 E	urine	NA
CP019360.1	Escherichia coli strain XH993 plasmid pXH993, complete sequence	pXH993	349248	circular	Escherichia coli	Escherichia coli	Escherichia	Enterobacteriaceae	Enterobacterales	Gammaproteobacteria	Proteobacteria	Bacteria	2016	30.2568 N 120.202 E	urine	NA
CP019394.1	Escherichia coli strain XH992 plasmid pXH992_1, complete sequence	pXH992_1	248458	circular	Escherichia coli	Escherichia coli	Escherichia	Enterobacteriaceae	Enterobacterales	Gammaproteobacteria	Proteobacteria	Bacteria	2016	30.2568 N 120.202 E	urine	NA
CP020493.1	Salmonella enterica subsp. enterica strain 08-00436 plasmid pSE08-00436-1, complete sequence	pSE08-00436-1	264914	circular	Salmonella enterica subsp. enterica	Salmonella enterica	Salmonella	Enterobacteriaceae	Enterobacterales	Gammaproteobacteria	Proteobacteria	Bacteria	2008	Germany	Chicken skin	NA
CP020548.1	Escherichia coli strain ZJ3920 plasmid pZJ3920-3, complete sequence	pZJ3920-3	60959	circular	Escherichia coli	Escherichia coli	Escherichia	Enterobacteriaceae	Enterobacterales	Gammaproteobacteria	Proteobacteria	Bacteria	2015	30.3 N 120.2 E	bile	NA
CP021078.1	Citrobacter braakii strain SCC4 plasmid pSCC4, complete sequence	pSCC4	44155	circular	Citrobacter braakii	Citrobacter braakii	Citrobacter	Enterobacteriaceae	Enterobacterales	Gammaproteobacteria	Proteobacteria	Bacteria	2015-02-24	China	NA	NA
CP021176.1	Escherichia coli strain 5CRE51 plasmid p5CRE51-MCR-1, complete sequence	p5CRE51-MCR-1	60961	circular	Escherichia coli	Escherichia coli	Escherichia	Enterobacteriaceae	Enterobacterales	Gammaproteobacteria	Proteobacteria	Bacteria	2022-01-16	23.02 N 120.22 E	urine	NA
CP021194.1	Escherichia coli strain H17 plasmid pH17-1, complete sequence	pH17-1	59711	circular	Escherichia coli	Escherichia coli	Escherichia	Enterobacteriaceae	Enterobacterales	Gammaproteobacteria	Proteobacteria	Bacteria	2022-10-12	31.85 N 117.26 E	hospital	NA
CP021205.1	Escherichia coli strain Z1002 plasmid p1002-MCR1, complete sequence	p1002-MCR1	63392	circular	Escherichia coli	Escherichia coli	Escherichia	Enterobacteriaceae	Enterobacterales	Gammaproteobacteria	Proteobacteria	Bacteria	2014-09-06	35.415 N 116.587 E	blood	NA
CP021209.1	Escherichia coli strain strain Z247 plasmid p2474-MCR1, complete sequence	p2474-MCR1	223982	circular	Escherichia coli	Escherichia coli	Escherichia	Enterobacteriaceae	Enterobacterales	Gammaproteobacteria	Proteobacteria	Bacteria	2015-09-11	31.8206 N 117.227 E	blood	NA
CP021418.1	Escherichia coli strain ICBEC171S plasmid pICBEC171Smcr, complete sequence	pICBEC171Smcr	31224	circular	Escherichia coli	Escherichia coli	Escherichia	Enterobacteriaceae	Enterobacterales	Gammaproteobacteria	Proteobacteria	Bacteria	2012-07-05	18.5122 S 44.5550 W	rectal swab	NA
CP021419.1	Escherichia coli strain ICBEC12-3F plasmid pICBEC12-3mcr, complete sequence	pICBEC12-3mcr	33304	circular	Escherichia coli	Escherichia coli	Escherichia	Enterobacteriaceae	Enterobacterales	Gammaproteobacteria	Proteobacteria	Bacteria	2013-08-10	25.2521 S 52.0215 W	Cloacal swab	NA
CP022165.1	Escherichia coli strain M160133 plasmid pM160133_p1, complete sequence	pM160133_p1	233149	circular	Escherichia coli	Escherichia coli	Escherichia	Enterobacteriaceae	Enterobacterales	Gammaproteobacteria	Proteobacteria	Bacteria	2016-11-13	40.71 N 74.01 W	urine	NA
CP022169.1	Salmonella enterica subsp. enterica serovar Typhimurium strain WW012 plasmid pWW012, complete sequence	pWW012	151609	circular	Salmonella enterica subsp. enterica serovar Typhimurium	Salmonella enterica	Salmonella	Enterobacteriaceae	Enterobacterales	Gammaproteobacteria	Proteobacteria	Bacteria	2016	China	Instant pork	NA
CP022452.1	Salmonella enterica subsp. enterica serovar Indiana strain D90 plasmid pD90-2, complete sequence	pD90-2	60860	circular	Salmonella enterica subsp. enterica serovar Indiana	Salmonella enterica	Salmonella	Enterobacteriaceae	Enterobacterales	Gammaproteobacteria	Proteobacteria	Bacteria	2013	34.73 N 113.70 E	NA	NA
CP022735.1	Escherichia coli strain SA186 plasmid pSA186_MCR1, complete sequence	pSA186_MCR1	241600	circular	Escherichia coli	Escherichia coli	Escherichia	Enterobacteriaceae	Enterobacterales	Gammaproteobacteria	Proteobacteria	Bacteria	2012-01-13	24.7480 N 46.8569 E	urine	Uropathogenic Escherichia coli; subtype: fimH22; genotype: ST131
CP023143.1	Escherichia coli strain CFSAN061770 plasmid pEGY1-MCR-1, complete sequence	pEGY1-MCR-1	228947	circular	Escherichia coli	Escherichia coli	Escherichia	Enterobacteriaceae	Enterobacterales	Gammaproteobacteria	Proteobacteria	Bacteria	2016	Egypt	Raw milk cheese	NA
CP024041.1	Klebsiella pneumoniae strain QS17-0029 plasmid pMR0617mcr, complete sequence	pMR0617mcr	33858	circular	Klebsiella pneumoniae	Klebsiella pneumoniae	Klebsiella	Enterobacteriaceae	Enterobacterales	Gammaproteobacteria	Proteobacteria	Bacteria	2022-04-17	12.6890 N 100.9820 E	NA	NA
CP024128.1	Escherichia coli strain 14EC001 plasmid p14EC001a, complete sequence	p14EC001a	50013	circular	Escherichia coli	Escherichia coli	Escherichia	Enterobacteriaceae	Enterobacterales	Gammaproteobacteria	Proteobacteria	Bacteria	2014	China	clinical patient	NA
CP024132.1	Escherichia coli strain 14EC007 plasmid p14EC007a, complete sequence	p14EC007a	35098	circular	Escherichia coli	Escherichia coli	Escherichia	Enterobacteriaceae	Enterobacterales	Gammaproteobacteria	Proteobacteria	Bacteria	2014	China	clinical patient	NA
CP024135.1	Escherichia coli strain 14EC017 plasmid p14EC017a, complete sequence	p14EC017a	63978	circular	Escherichia coli	Escherichia coli	Escherichia	Enterobacteriaceae	Enterobacterales	Gammaproteobacteria	Proteobacteria	Bacteria	2014	China	clinical patient	NA
CP024139.1	Escherichia coli strain 14EC020 plasmid p14EC020a, complete sequence	p14EC020a	64765	circular	Escherichia coli	Escherichia coli	Escherichia	Enterobacteriaceae	Enterobacterales	Gammaproteobacteria	Proteobacteria	Bacteria	2014	China	clinical patient	NA
CP024142.1	Escherichia coli strain 14EC029 plasmid p14EC029a, complete sequence	p14EC029a	66596	circular	Escherichia coli	Escherichia coli	Escherichia	Enterobacteriaceae	Enterobacterales	Gammaproteobacteria	Proteobacteria	Bacteria	2014	China	clinical patient	NA
CP024148.1	Escherichia coli strain 14EC033 plasmid p14EC033a, complete sequence	p14EC033a	62585	circular	Escherichia coli	Escherichia coli	Escherichia	Enterobacteriaceae	Enterobacterales	Gammaproteobacteria	Proteobacteria	Bacteria	2014	China	clinical patient	NA
CP024149.1	Escherichia coli strain 14EC033 plasmid p14EC033b, complete sequence	p14EC033b	33301	circular	Escherichia coli	Escherichia coli	Escherichia	Enterobacteriaceae	Enterobacterales	Gammaproteobacteria	Proteobacteria	Bacteria	2014	China	clinical patient	NA
CP024156.1	Escherichia coli strain 14EC047 plasmid p14EC047a, complete sequence	p14EC047a	60258	circular	Escherichia coli	Escherichia coli	Escherichia	Enterobacteriaceae	Enterobacterales	Gammaproteobacteria	Proteobacteria	Bacteria	2014	China	clinical patient	NA
CP024462.1	Klebsiella pneumoniae strain QS17-0161 plasmid pMR0617mcr1, complete sequence	pMR0617mcr1	33858	circular	Klebsiella pneumoniae	Klebsiella pneumoniae	Klebsiella	Enterobacteriaceae	Enterobacterales	Gammaproteobacteria	Proteobacteria	Bacteria	2022-05-17	12.6890 N 100.9820 E	sputum	NA
CP024919.1	Klebsiella pneumoniae strain NH54 plasmid pKPNH54.3, complete sequence	pKPNH54.3	33858	circular	Klebsiella pneumoniae	Klebsiella pneumoniae	Klebsiella	Enterobacteriaceae	Enterobacterales	Gammaproteobacteria	Proteobacteria	Bacteria	2022-09-16	18 N 100 E	rectal swab	NA
CP025402.1	Escherichia coli strain MS8345 plasmid pMS8345A, complete sequence	pMS8345A	241162	circular	Escherichia coli	Escherichia coli	Escherichia	Enterobacteriaceae	Enterobacterales	Gammaproteobacteria	Proteobacteria	Bacteria	2016	Qatar	Respiratory secretions	NA
CP026492.1	Escherichia coli strain HS13-1 plasmid pHS13-1-IncHI2, complete sequence	pHS13-1-IncHI2	264344	circular	Escherichia coli	Escherichia coli	Escherichia	Enterobacteriaceae	Enterobacterales	Gammaproteobacteria	Proteobacteria	Bacteria	2017	China:Shenzhen	faecal sample	NA
CP026644.1	Escherichia coli strain FORC_082 plasmid pFORC82_3, complete sequence	pFORC82_3	65206	circular	Escherichia coli	Escherichia coli	Escherichia	Enterobacteriaceae	Enterobacterales	Gammaproteobacteria	Proteobacteria	Bacteria	2017-06-02	36.86590966 N 127.55281711 E	chicken meat	NA
CP027257.1	Escherichia coli strain EC11 plasmid unnamed2, complete sequence	unnamed2	31229	circular	Escherichia coli	Escherichia coli	Escherichia	Enterobacteriaceae	Enterobacterales	Gammaproteobacteria	Proteobacteria	Bacteria	2016-05-10	China:Shanghai	cow dung	NA
CP028167.1	Escherichia coli strain CFSAN064036 plasmid pGMI17-004_2, complete sequence	pGMI17-004_2	33305	circular	Escherichia coli	Escherichia coli	Escherichia	Enterobacteriaceae	Enterobacterales	Gammaproteobacteria	Proteobacteria	Bacteria	2010	Denmark	Fjerkrae	NA
CP028174.1	Salmonella enterica strain CFSAN064033 plasmid pGMI17-001_2, complete sequence	pGMI17-001_2	33310	circular	Salmonella enterica	Salmonella enterica	Salmonella	Enterobacteriaceae	Enterobacterales	Gammaproteobacteria	Proteobacteria	Bacteria	2009	Germany	turkey	NA
CP029059.1	Escherichia coli strain FORC_081 plasmid pFORC_081_2, complete sequence	pFORC_081_2	61917	circular	Escherichia coli	Escherichia coli	Escherichia	Enterobacteriaceae	Enterobacterales	Gammaproteobacteria	Proteobacteria	Bacteria	2007-02-09	36.86590966 N 127.55281711 E	chicken	NA
CP029184.1	Escherichia coli strain H9Ecoli plasmid pMCR-H9, complete sequence	pMCR-H9	60942	circular	Escherichia coli	Escherichia coli	Escherichia	Enterobacteriaceae	Enterobacterales	Gammaproteobacteria	Proteobacteria	Bacteria	2022-10-16	35 N 119.3 E	feces	NA
CP029493.1	Escherichia coli strain HS30-1 plasmid pHS30-1, complete sequence	pHS30-1	179444	circular	Escherichia coli	Escherichia coli	Escherichia	Enterobacteriaceae	Enterobacterales	Gammaproteobacteria	Proteobacteria	Bacteria	2016	22.62 N 114.07 E	fecal sample	NA
CP029748.1	Escherichia coli strain 2016C-3878 plasmid pMCR1-PA, complete sequence	pMCR1-PA	276880	circular	Escherichia coli	Escherichia coli	Escherichia	Enterobacteriaceae	Enterobacterales	Gammaproteobacteria	Proteobacteria	Bacteria	2016-05-31	USA	Rectal swab	MCR-1 positive
CP030284.1	Escherichia coli strain E308 plasmid pLKSZ03, complete sequence	pLKSZ03	61476	circular	Escherichia coli	Escherichia coli	Escherichia	Enterobacteriaceae	Enterobacterales	Gammaproteobacteria	Proteobacteria	Bacteria	2014	China	Broiler chicken farm	NA
CP030766.1	Escherichia coli strain 2017C-4109 plasmid pMCR-1, complete sequence	pMCR-1	59808	circular	Escherichia coli	Escherichia coli	Escherichia	Enterobacteriaceae	Enterobacterales	Gammaproteobacteria	Proteobacteria	Bacteria	NA	NA	NA	NA
CP030795.1	Salmonella enterica subsp. enterica serovar Enteritidis strain 2017K-0021 plasmid pMCR-1-CTSe, complete sequence	pMCR-1-CTSe	33304	circular	Salmonella enterica subsp. enterica serovar Enteritidis	Salmonella enterica	Salmonella	Enterobacteriaceae	Enterobacterales	Gammaproteobacteria	Proteobacteria	Bacteria	NA	USA	NA	NA
CP031291.1	Salmonella enterica subsp. enterica serovar 4,12:i:- strain N17-0346 plasmid pN17-0346, complete sequence	pN17-0346	34092	circular	Salmonella enterica subsp. enterica serovar 4,12:i:-	Salmonella enterica	Salmonella	Enterobacteriaceae	Enterobacterales	Gammaproteobacteria	Proteobacteria	Bacteria	2017	Switzerland	blood	NA
CP031296.1	Escherichia coli strain EC17GD31 plasmid pGD31-MCR, complete sequence	pGD31-MCR	60038	circular	Escherichia coli	Escherichia coli	Escherichia	Enterobacteriaceae	Enterobacterales	Gammaproteobacteria	Proteobacteria	Bacteria	2017-03-20	10.804412 N 106.694269 E	blood	NA
CP031550.1	Escherichia coli strain cq9 plasmid unnamed4, complete sequence	unnamed4	66945	circular	Escherichia coli	Escherichia coli	Escherichia	Enterobacteriaceae	Enterobacterales	Gammaproteobacteria	Proteobacteria	Bacteria	2012-07-01	China:Chongqing	feces	NA
CP031850.1	Klebsiella pneumoniae strain 121 plasmid pKP121-1-mcr, complete sequence	pKP121-1-mcr	239020	circular	Klebsiella pneumoniae	Klebsiella pneumoniae	Klebsiella	Enterobacteriaceae	Enterobacterales	Gammaproteobacteria	Proteobacteria	Bacteria	2018-01-30	30.2859343 N 120.1944756 E	blood	NA
CP032069.1	Escherichia coli strain E166 plasmid p.E166-P3, complete sequence	p.E166-P3	63623	circular	Escherichia coli	Escherichia coli	Escherichia	Enterobacteriaceae	Enterobacterales	Gammaproteobacteria	Proteobacteria	Bacteria	2014	China	NA	NA
CP032076.1	Escherichia coli strain CT29 plasmid p.CT29-P3, complete sequence	p.CT29-P3	33308	circular	Escherichia coli	Escherichia coli	Escherichia	Enterobacteriaceae	Enterobacterales	Gammaproteobacteria	Proteobacteria	Bacteria	2014	China	NA	NA
CP032081.1	Escherichia coli strain CT30 plasmid p.CT30-P3, complete sequence	p.CT30-P3	60733	circular	Escherichia coli	Escherichia coli	Escherichia	Enterobacteriaceae	Enterobacterales	Gammaproteobacteria	Proteobacteria	Bacteria	2014	China	NA	NA
CP033094.1	Escherichia coli strain CP53 plasmid pCP53-mcr, complete sequence	pCP53-mcr	231859	circular	Escherichia coli	Escherichia coli	Escherichia	Enterobacteriaceae	Enterobacterales	Gammaproteobacteria	Proteobacteria	Bacteria	2022-07-16	China: Sichuan	pig feces	NA
CP033224.2	Salmonella enterica subsp. enterica strain CFSA122 plasmid pCFSA122-1, complete sequence	pCFSA122-1	181747	circular	Salmonella enterica subsp. enterica	Salmonella enterica	Salmonella	Enterobacteriaceae	Enterobacterales	Gammaproteobacteria	Proteobacteria	Bacteria	2013-05-01	China	pork dumplings	NA
CP033254.2	Salmonella enterica subsp. enterica strain CFSA244 plasmid pCFSA244-2, complete sequence	pCFSA244-2	60381	circular	Salmonella enterica subsp. enterica	Salmonella enterica	Salmonella	Enterobacteriaceae	Enterobacterales	Gammaproteobacteria	Proteobacteria	Bacteria	2022-04-14	China: Jiangxi	food	NA
CP033347.2	Salmonella enterica subsp. enterica strain CFSA1096 plasmid pCFSA1096, complete sequence	pCFSA1096	297348	circular	Salmonella enterica subsp. enterica	Salmonella enterica	Salmonella	Enterobacteriaceae	Enterobacterales	Gammaproteobacteria	Proteobacteria	Bacteria	2022-10-15	China: Hubei	food	NA
CP033349.2	Salmonella enterica subsp. enterica strain CFSA231 plasmid pCFSA231, complete sequence	pCFSA231	33309	circular	Salmonella enterica subsp. enterica	Salmonella enterica	Salmonella	Enterobacteriaceae	Enterobacterales	Gammaproteobacteria	Proteobacteria	Bacteria	2022-10-16	China: Hubei	food	NA
CP033351.2	Salmonella enterica subsp. enterica strain CFSA629 plasmid pCFSA629, complete sequence	pCFSA629	210674	circular	Salmonella enterica subsp. enterica	Salmonella enterica	Salmonella	Enterobacteriaceae	Enterobacterales	Gammaproteobacteria	Proteobacteria	Bacteria	2022-07-16	China: Guangdong	food	NA
CP033355.2	Salmonella enterica subsp. enterica strain CFSA664 plasmid pCFSA664-3, complete sequence	pCFSA664-3	61841	circular	Salmonella enterica subsp. enterica	Salmonella enterica	Salmonella	Enterobacteriaceae	Enterobacterales	Gammaproteobacteria	Proteobacteria	Bacteria	2022-06-15	China: Jiangsu	food	NA
CP034109.1	Escherichia coli strain RCAD0514 plasmid pRCAD0514EC-3, complete sequence	pRCAD0514EC-3	60954	circular	Escherichia coli	Escherichia coli	Escherichia	Enterobacteriaceae	Enterobacterales	Gammaproteobacteria	Proteobacteria	Bacteria	2017-01-09	China: Deyang, Sichuan	NA	NA
CP034390.1	Escherichia coli strain RS571 plasmid pRS571-MCR-1.1, complete sequence	pRS571-MCR-1.1	257270	circular	Escherichia coli	Escherichia coli	Escherichia	Enterobacteriaceae	Enterobacterales	Gammaproteobacteria	Proteobacteria	Bacteria	2018-05-16	Bangladesh: Dhaka	rectal swab	NA
CP034820.1	Salmonella sp. SSDFZ54 plasmid pTB501, complete sequence	pTB501	188527	circular	Salmonella sp. SSDFZ54	Salmonella sp. SSDFZ54	Salmonella	Enterobacteriaceae	Enterobacterales	Gammaproteobacteria	Proteobacteria	Bacteria	2022-03-18	China:Zhejiang	feces	NA
CP034833.1	Salmonella sp. SSDFZ69 plasmid pTB602, complete sequence	pTB602	33303	circular	Salmonella sp. SSDFZ69	Salmonella sp. SSDFZ69	Salmonella	Enterobacteriaceae	Enterobacterales	Gammaproteobacteria	Proteobacteria	Bacteria	2022-04-18	China:Zhejiang	feces	NA
CP035313.1	Escherichia coli strain D72 plasmid pD72-mcr1, complete sequence	pD72-mcr1	96320	circular	Escherichia coli	Escherichia coli	Escherichia	Enterobacteriaceae	Enterobacterales	Gammaproteobacteria	Proteobacteria	Bacteria	2017-10-01	China: Henan	NA	NA
CP035916.1	Salmonella enterica strain S61394 plasmid pLS61394-MCR, complete sequence	pLS61394-MCR	287007	circular	Salmonella enterica	Salmonella enterica	Salmonella	Enterobacteriaceae	Enterobacterales	Gammaproteobacteria	Proteobacteria	Bacteria	2017	30.3 N 120.2 E	Blood culture	NA
CP035918.1	Salmonella enterica strain S44712 plasmid pLS44712-MCR, complete sequence	pLS44712-MCR	247705	circular	Salmonella enterica	Salmonella enterica	Salmonella	Enterobacteriaceae	Enterobacterales	Gammaproteobacteria	Proteobacteria	Bacteria	2017	30.3 N 120.2 E	stool	NA
CP038454.1	Escherichia coli strain EC-129 plasmid pEC129_1, complete sequence	pEC129_1	211718	circular	Escherichia coli	Escherichia coli	Escherichia	Enterobacteriaceae	Enterobacterales	Gammaproteobacteria	Proteobacteria	Bacteria	2022-08-18	Japan: Tokyo	NA	NA
CP041641.1	Klebsiella pneumoniae strain PIMB15ND2KP27 plasmid pKP27-MCR1, complete sequence	pKP27-MCR1	144138	circular	Klebsiella pneumoniae	Klebsiella pneumoniae	Klebsiella	Enterobacteriaceae	Enterobacterales	Gammaproteobacteria	Proteobacteria	Bacteria	2015-03-18	Viet Nam: Ho Chi Minh	NA	NA
CP041921.1	Escherichia coli strain Ec40743 plasmid unnamed2, complete sequence	unnamed2	65845	circular	Escherichia coli	Escherichia coli	Escherichia	Enterobacteriaceae	Enterobacterales	Gammaproteobacteria	Proteobacteria	Bacteria	2016-08-01	30.24 N 120.16 E	sputum	NA
CP041926.1	Klebsiella aerogenes strain Ka37751 plasmid unnamed1, complete sequence	unnamed1	65845	circular	Klebsiella aerogenes	Klebsiella aerogenes	Klebsiella	Enterobacteriaceae	Enterobacterales	Gammaproteobacteria	Proteobacteria	Bacteria	2016-02-29	30.24 N 120.16 E	sputum	NA
CP042587.1	Escherichia coli strain LD91-1 plasmid pLD91-1-MCR1, complete sequence	pLD91-1-MCR1	246716	circular	Escherichia coli	Escherichia coli	Escherichia	Enterobacteriaceae	Enterobacterales	Gammaproteobacteria	Proteobacteria	Bacteria	2022-08-18	32.56 N 120.42 E	feces	NA
CP042602.1	Escherichia coli strain NCYU-29-69 plasmid pNCYU-29-69-3_MCR3, complete sequence	pNCYU-29-69-3_MCR3	50625	circular	Escherichia coli	Escherichia coli	Escherichia	Enterobacteriaceae	Enterobacterales	Gammaproteobacteria	Proteobacteria	Bacteria	2017	Taiwan	NA	NA
CP042607.1	Escherichia coli strain NCYU-29-19 plasmid pNCYU-29-19-1_MCR1, complete sequence	pNCYU-29-19-1_MCR1	34525	circular	Escherichia coli	Escherichia coli	Escherichia	Enterobacteriaceae	Enterobacterales	Gammaproteobacteria	Proteobacteria	Bacteria	2017	Taiwan	NA	NA
CP042608.1	Escherichia coli strain NCYU-29-19 plasmid pNCYU-29-19-2_MCR3, complete sequence	pNCYU-29-19-2_MCR3	25336	circular	Escherichia coli	Escherichia coli	Escherichia	Enterobacteriaceae	Enterobacterales	Gammaproteobacteria	Proteobacteria	Bacteria	2017	Taiwan	NA	NA
CP042616.1	Escherichia coli strain NCYU-26-73 plasmid pNCYU-26-73-1, complete sequence	pNCYU-26-73-1	269463	circular	Escherichia coli	Escherichia coli	Escherichia	Enterobacteriaceae	Enterobacterales	Gammaproteobacteria	Proteobacteria	Bacteria	2017	Taiwan	NA	NA
CP042618.1	Escherichia coli strain NCYU-26-73 plasmid pNCYU-26-73-3_MCR3, complete sequence	pNCYU-26-73-3_MCR3	122478	circular	Escherichia coli	Escherichia coli	Escherichia	Enterobacteriaceae	Enterobacterales	Gammaproteobacteria	Proteobacteria	Bacteria	2017	Taiwan	NA	NA
CP042628.1	Escherichia coli strain NCYU-25-82 plasmid pNCYU-25-82-1_MCR3, complete sequence	pNCYU-25-82-1_MCR3	209908	circular	Escherichia coli	Escherichia coli	Escherichia	Enterobacteriaceae	Enterobacterales	Gammaproteobacteria	Proteobacteria	Bacteria	2017	Taiwan	NA	NA
CP042642.1	Escherichia coli strain NCYU-24-74 plasmid pNCYU-24-74-4_MCR3, complete sequence	pNCYU-24-74-4_MCR3	77023	circular	Escherichia coli	Escherichia coli	Escherichia	Enterobacteriaceae	Enterobacterales	Gammaproteobacteria	Proteobacteria	Bacteria	2017	Taiwan	NA	NA
CP042644.1	Escherichia coli strain NCYU-24-74 plasmid pNCYU-24-74-6_MCR1, complete sequence	pNCYU-24-74-6_MCR1	33300	circular	Escherichia coli	Escherichia coli	Escherichia	Enterobacteriaceae	Enterobacterales	Gammaproteobacteria	Proteobacteria	Bacteria	2017	Taiwan	NA	NA
CP042647.1	Escherichia coli strain NCYU-21-79 plasmid pNCYU-21-79-2_MCR1, complete sequence	pNCYU-21-79-2_MCR1	35009	circular	Escherichia coli	Escherichia coli	Escherichia	Enterobacteriaceae	Enterobacterales	Gammaproteobacteria	Proteobacteria	Bacteria	2017	Taiwan	NA	NA
CP043036.1	Escherichia coli strain XDL plasmid pXDL-MCR-1.18, complete sequence	pXDL-MCR-1.18	61603	circular	Escherichia coli	Escherichia coli	Escherichia	Enterobacteriaceae	Enterobacterales	Gammaproteobacteria	Proteobacteria	Bacteria	2017-09-20	30.3 N 120.2 E	blood	NA
CP044025.1	Escherichia coli strain 2492 plasmid p2492-4-MCR-1, complete sequence	p2492-4-MCR-1	60688	circular	Escherichia coli	Escherichia coli	Escherichia	Enterobacteriaceae	Enterobacterales	Gammaproteobacteria	Proteobacteria	Bacteria	2019-02-07	37.88 N 122.30 W	pork	NA
CP046418.1	Escherichia coli strain LZYWN_4 plasmid pS4-mcr1.1, complete sequence	pS4-mcr1.1	34645	circular	Escherichia coli	Escherichia coli	Escherichia	Enterobacteriaceae	Enterobacterales	Gammaproteobacteria	Proteobacteria	Bacteria	2017-05-21	34.16 N 108.02 E	liver	NA
CP046719.1	Escherichia coli strain T16R plasmid pT16R-3, complete sequence	pT16R-3	33309	circular	Escherichia coli	Escherichia coli	Escherichia	Enterobacteriaceae	Enterobacterales	Gammaproteobacteria	Proteobacteria	Bacteria	2022-08-19	China: Henan	NA	NA
CP047014.1	Escherichia coli strain 19-5 plasmid pmcr-1, complete sequence	pmcr-1	60734	circular	Escherichia coli	Escherichia coli	Escherichia	Enterobacteriaceae	Enterobacterales	Gammaproteobacteria	Proteobacteria	Bacteria	2019-05-14	China:Yangling	heart	NA
CP047381.1	Escherichia coli strain CAU16175 plasmid pCAU16175_3, complete sequence	pCAU16175_3	76633	circular	Escherichia coli	Escherichia coli	Escherichia	Enterobacteriaceae	Enterobacterales	Gammaproteobacteria	Proteobacteria	Bacteria	2016	China: Hunan	NA	NA
CP047659.1	Escherichia coli strain LD39-1 plasmid pLD39-1-MCR1, complete sequence	pLD39-1-MCR1	251000	circular	Escherichia coli	Escherichia coli	Escherichia	Enterobacteriaceae	Enterobacterales	Gammaproteobacteria	Proteobacteria	Bacteria	2022-08-18	32.56 N 120.42 E	feces	NA
CP047664.1	Escherichia coli strain LD93-1 plasmid pLD93-1-MCR1, complete sequence	pLD93-1-MCR1	33309	circular	Escherichia coli	Escherichia coli	Escherichia	Enterobacteriaceae	Enterobacterales	Gammaproteobacteria	Proteobacteria	Bacteria	2022-08-18	32.56 N 120.42 E	feces	NA
CP047666.1	Escherichia coli strain LD26-1 plasmid pLD26-1-MCR1, complete sequence	pLD26-1-MCR1	251000	circular	Escherichia coli	Escherichia coli	Escherichia	Enterobacteriaceae	Enterobacterales	Gammaproteobacteria	Proteobacteria	Bacteria	2022-08-18	32.56 N 120.42 E	feces	NA
CP047877.1	Escherichia coli strain LD22-1 plasmid pLD22-1-MCR1, complete sequence	pLD22-1-MCR1	251000	circular	Escherichia coli	Escherichia coli	Escherichia	Enterobacteriaceae	Enterobacterales	Gammaproteobacteria	Proteobacteria	Bacteria	2022-08-18	32.56 N 120.42 E	feces	NA
CP048826.1	Escherichia coli strain QEC11-421 plasmid pEcQE11-421-5, complete sequence	pEcQE11-421-5	33309	circular	Escherichia coli	Escherichia coli	Escherichia	Enterobacteriaceae	Enterobacterales	Gammaproteobacteria	Proteobacteria	Bacteria	2011	28.97 N 118.88 E	sputum	NA
CP049356.1	Escherichia coli strain T28R plasmid pT28R-3, complete sequence	pT28R-3	65023	circular	Escherichia coli	Escherichia coli	Escherichia	Enterobacteriaceae	Enterobacterales	Gammaproteobacteria	Proteobacteria	Bacteria	2022-08-19	China: Henan	NA	NA
CP053212.1	Escherichia coli strain QDFD216 plasmid unnamed1, complete sequence	unnamed1	33308	circular	Escherichia coli	Escherichia coli	Escherichia	Enterobacteriaceae	Enterobacterales	Gammaproteobacteria	Proteobacteria	Bacteria	2022-06-19	China: Changchun, Jilin	feces	NA
CP053213.1	Escherichia coli strain QDFD216 plasmid unnamed2, complete sequence	unnamed2	50638	circular	Escherichia coli	Escherichia coli	Escherichia	Enterobacteriaceae	Enterobacterales	Gammaproteobacteria	Proteobacteria	Bacteria	2022-06-19	China: Changchun, Jilin	feces	NA
CP059291.1	Escherichia coli strain 1506 plasmid p1506-3-mcr, complete sequence	p1506-3-mcr	33309	circular	Escherichia coli	Escherichia coli	Escherichia	Enterobacteriaceae	Enterobacterales	Gammaproteobacteria	Proteobacteria	Bacteria	NA	China: Hangzhou	NA	NA
CP059836.1	Escherichia coli strain tcmA_3 plasmid pMCR_A3_2, complete sequence	pMCR_A3_2	267184	circular	Escherichia coli	Escherichia coli	Escherichia	Enterobacteriaceae	Enterobacterales	Gammaproteobacteria	Proteobacteria	Bacteria	2016-10-11	China:Yangling	liver	NA
CP061116.1	Salmonella enterica subsp. enterica serovar Typhimurium strain S585 plasmid pS585_1, complete sequence	pS585_1	284303	circular	Salmonella enterica subsp. enterica serovar Typhimurium	Salmonella enterica	Salmonella	Enterobacteriaceae	Enterobacterales	Gammaproteobacteria	Proteobacteria	Bacteria	2022-12-18	30.2 N 120.2 E	stool	NA
CP061120.1	Salmonella enterica subsp. enterica serovar Typhimurium strain S520 plasmid pS520_1, complete sequence	pS520_1	253797	circular	Salmonella enterica subsp. enterica serovar Typhimurium	Salmonella enterica	Salmonella	Enterobacteriaceae	Enterobacterales	Gammaproteobacteria	Proteobacteria	Bacteria	2022-09-17	30.2 N 120.2 E	stool	NA
CP061123.1	Salmonella enterica subsp. enterica serovar Typhimurium strain S441 plasmid pS441, complete sequence	pS441	260707	circular	Salmonella enterica subsp. enterica serovar Typhimurium	Salmonella enterica	Salmonella	Enterobacteriaceae	Enterobacterales	Gammaproteobacteria	Proteobacteria	Bacteria	2022-03-17	30.2 N 120.2 E	stool	NA
CP061125.1	Salmonella enterica subsp. enterica serovar Typhimurium strain S438 plasmid pS438, complete sequence	pS438	253817	circular	Salmonella enterica subsp. enterica serovar Typhimurium	Salmonella enterica	Salmonella	Enterobacteriaceae	Enterobacterales	Gammaproteobacteria	Proteobacteria	Bacteria	2022-12-16	30.2 N 120.2 E	stool	NA
CP061128.1	Salmonella enterica subsp. enterica serovar Typhimurium strain S304 plasmid pS304_2, complete sequence	pS304_2	60870	circular	Salmonella enterica subsp. enterica serovar Typhimurium	Salmonella enterica	Salmonella	Enterobacteriaceae	Enterobacterales	Gammaproteobacteria	Proteobacteria	Bacteria	2022-05-15	30.2 N 120.2 E	stool	NA
CP061186.1	Escherichia coli strain LD67-1 plasmid pLD67-1-MCR1, complete sequence	pLD67-1-MCR1	66568	circular	Escherichia coli	Escherichia coli	Escherichia	Enterobacteriaceae	Enterobacterales	Gammaproteobacteria	Proteobacteria	Bacteria	2022-08-18	32.56 N 120.42 E	feces	NA
CP067343.1	Escherichia coli strain ECJXMCRH7 plasmid pTBH7P1, complete sequence	pTBH7P1	61586	circular	Escherichia coli	Escherichia coli	Escherichia	Enterobacteriaceae	Enterobacterales	Gammaproteobacteria	Proteobacteria	Bacteria	2022-07-20	China: Jiaxing, Zhejiang	food	NA
CP069650.1	Escherichia coli O7:H4 strain MIN14 plasmid pMUB-MIN14-MCR, complete sequence	pMUB-MIN14-MCR	33290	circular	Escherichia coli O7:H4	Escherichia coli	Escherichia	Enterobacteriaceae	Enterobacterales	Gammaproteobacteria	Proteobacteria	Bacteria	2016-07-21	53.12523570 N 23.15905989 E	upper respiratory tract	genotype: ST-93
CP069661.1	Escherichia coli O89m:H10 strain MIN12 plasmid pMUB-MIN12-MCR, complete sequence	pMUB-MIN12-MCR	33303	circular	Escherichia coli O89m:H10	Escherichia coli	Escherichia	Enterobacteriaceae	Enterobacterales	Gammaproteobacteria	Proteobacteria	Bacteria	2018-05-05	53.12523570 N 23.15905989 E	wound	genotype: ST-10
CP069669.1	Escherichia coli O89m:H9 strain MIN11 plasmid pMUB-MIN11-MCR, complete sequence	pMUB-MIN11-MCR	33303	circular	Escherichia coli O89m:H9	Escherichia coli	Escherichia	Enterobacteriaceae	Enterobacterales	Gammaproteobacteria	Proteobacteria	Bacteria	2018-03-29	53.12523570 N 23.15905989 E	lower respiratory tract	genotype: ST-10
CP069680.1	Escherichia coli O126:H45 strain MIN10 plasmid pMUB-MIN10-MCR, complete sequence	pMUB-MIN10-MCR	33305	circular	Escherichia coli O126:H45	Escherichia coli	Escherichia	Enterobacteriaceae	Enterobacterales	Gammaproteobacteria	Proteobacteria	Bacteria	2018-03-13	53.12523570 N 23.15905989 E	upper respiratory tract	genotype: ST-162
CP069685.1	Escherichia coli O176:H45 strain MIN9 plasmid pMUB-MIN9-MCR, complete sequence	pMUB-MIN9-MCR	33303	circular	Escherichia coli O176:H45	Escherichia coli	Escherichia	Enterobacteriaceae	Enterobacterales	Gammaproteobacteria	Proteobacteria	Bacteria	2018-03-05	53.12523570 N 23.15905989 E	wound	genotype: ST-6856
CP069695.1	Escherichia coli H20 strain MIN6 plasmid pMUB-MIN6-MCR, complete sequence	pMUB-MIN6-MCR	33288	circular	Escherichia coli H20	Escherichia coli	Escherichia	Enterobacteriaceae	Enterobacterales	Gammaproteobacteria	Proteobacteria	Bacteria	2017-09-06	53.12523570 N 23.15905989 E	wound	genotype: ST-553
CP069705.1	Escherichia coli strain ECY44 plasmid pECY44-4, complete sequence	pECY44-4	61726	circular	Escherichia coli	Escherichia coli	Escherichia	Enterobacteriaceae	Enterobacterales	Gammaproteobacteria	Proteobacteria	Bacteria	2016-10-01	China:zhengzhou	NA	NA
CP071135.1	Escherichia coli strain ECONC427 plasmid p1_ECONC427, complete sequence	p1_ECONC427	233336	circular	Escherichia coli	Escherichia coli	Escherichia	Enterobacteriaceae	Enterobacterales	Gammaproteobacteria	Proteobacteria	Bacteria	2022-03-19	35.75 N 79.01 W	urine	NA
CP072803.1	Escherichia coli strain PK5074 plasmid pPK5074-MCR1, complete sequence	pPK5074-MCR1	267744	circular	Escherichia coli	Escherichia coli	Escherichia	Enterobacteriaceae	Enterobacterales	Gammaproteobacteria	Proteobacteria	Bacteria	2019-12-17	31.26 N 73.4 E	Urine sample	NA
CP072908.1	Klebsiella pneumoniae strain COL17 plasmid pKpCol17mcr, complete sequence	pKpCol17mcr	60525	circular	Klebsiella pneumoniae	Klebsiella pneumoniae	Klebsiella	Enterobacteriaceae	Enterobacterales	Gammaproteobacteria	Proteobacteria	Bacteria	2017	12.1145506 S 76.998487 W	urine	NA
CP073324.1	Salmonella enterica subsp. enterica strain B50 plasmid pNEW1, complete sequence	pNEW1	95026	circular	Salmonella enterica subsp. enterica	Salmonella enterica	Salmonella	Enterobacteriaceae	Enterobacterales	Gammaproteobacteria	Proteobacteria	Bacteria	2017	18.48 N 98.55 E	beef	NA
CP073361.1	Escherichia coli strain EC11 plasmid plas1-MCR, complete sequence	plas1-MCR	223103	circular	Escherichia coli	Escherichia coli	Escherichia	Enterobacteriaceae	Enterobacterales	Gammaproteobacteria	Proteobacteria	Bacteria	2019-07-25	China: Jinhua	urine	NA
CP075056.1	Escherichia coli strain TCM_B_2 plasmid pMCR_B2_1, complete sequence	pMCR_B2_1	209088	circular	Escherichia coli	Escherichia coli	Escherichia	Enterobacteriaceae	Enterobacterales	Gammaproteobacteria	Proteobacteria	Bacteria	2014-06-17	China:Yangling	intestinal and liver	NA
CP077064.1	Escherichia coli strain Q4552 plasmid pECQ4552_mcr-3, complete sequence	pECQ4552_mcr-3	84331	circular	Escherichia coli	Escherichia coli	Escherichia	Enterobacteriaceae	Enterobacterales	Gammaproteobacteria	Proteobacteria	Bacteria	2022-01-20	43.85274931 N 4.96206883 E	pig	NA
CP080122.1	Escherichia coli strain PK8217 plasmid pPK8217-MCR1, complete sequence	pPK8217-MCR1	267091	circular	Escherichia coli	Escherichia coli	Escherichia	Enterobacteriaceae	Enterobacterales	Gammaproteobacteria	Proteobacteria	Bacteria	2021-03-11	31.34 N 72.95 E	chicken	NA
CP080130.1	Escherichia coli strain PK8568 plasmid pPK8568-MCR1, complete sequence	pPK8568-MCR1	60659	circular	Escherichia coli	Escherichia coli	Escherichia	Enterobacteriaceae	Enterobacterales	Gammaproteobacteria	Proteobacteria	Bacteria	2021-04-11	31.41 N 73.11 E	chicken	NA
CP080136.1	Escherichia coli strain PK8277 plasmid pPK8277-MCR1, complete sequence	pPK8277-MCR1	60961	circular	Escherichia coli	Escherichia coli	Escherichia	Enterobacteriaceae	Enterobacterales	Gammaproteobacteria	Proteobacteria	Bacteria	2020-10-20	31.44 N 73.07 E	chicken	NA
CP080141.1	Escherichia coli strain PK8241 plasmid pPK8241-MCR1, complete sequence	pPK8241-MCR1	62272	circular	Escherichia coli	Escherichia coli	Escherichia	Enterobacteriaceae	Enterobacterales	Gammaproteobacteria	Proteobacteria	Bacteria	2020-05-11	31.50 N 72.97 E	chicken	NA
CP080148.1	Escherichia coli strain PK8276 plasmid pPK8276-MCR1, complete sequence	pPK8276-MCR1	60979	circular	Escherichia coli	Escherichia coli	Escherichia	Enterobacteriaceae	Enterobacterales	Gammaproteobacteria	Proteobacteria	Bacteria	2020-10-20	31.44 N 73.07 E	chicken	NA
CP080449.1	Klebsiella pneumoniae strain 1678 plasmid p1678-5, complete sequence	p1678-5	33309	circular	Klebsiella pneumoniae	Klebsiella pneumoniae	Klebsiella	Enterobacteriaceae	Enterobacterales	Gammaproteobacteria	Proteobacteria	Bacteria	2021-07-27	China	NA	NA
CP082794.1	Klebsiella pneumoniae strain KP4823 plasmid pKP4823_mcr, complete sequence	pKP4823_mcr	34685	circular	Klebsiella pneumoniae	Klebsiella pneumoniae	Klebsiella	Enterobacteriaceae	Enterobacterales	Gammaproteobacteria	Proteobacteria	Bacteria	2019-02-28	China: Yiwu	urine	NA
CP085185.1	Escherichia coli strain EC7518 plasmid pEC7518-63k, complete sequence	pEC7518-63k	63359	circular	Escherichia coli	Escherichia coli	Escherichia	Enterobacteriaceae	Enterobacterales	Gammaproteobacteria	Proteobacteria	Bacteria	2015	China: Wenzhou	NA	NA
CP085189.1	Escherichia coli strain EC195 plasmid pEC195-253k, complete sequence	pEC195-253k	253380	circular	Escherichia coli	Escherichia coli	Escherichia	Enterobacteriaceae	Enterobacterales	Gammaproteobacteria	Proteobacteria	Bacteria	2019	China: Wenzhou	NA	NA
CP085520.1	Escherichia coli strain QH20-4D3-1 plasmid pMCR4D31-3, complete sequence	pMCR4D31-3	62295	circular	Escherichia coli	Escherichia coli	Escherichia	Enterobacteriaceae	Enterobacterales	Gammaproteobacteria	Proteobacteria	Bacteria	2022-07-20	China:Qinghai	feces	NA
CP086608.1	Escherichia fergusonii strain EF20JDJ4045 plasmid pEF45-4, complete sequence	pEF45-4	61140	circular	Escherichia fergusonii	Escherichia fergusonii	Escherichia	Enterobacteriaceae	Enterobacterales	Gammaproteobacteria	Proteobacteria	Bacteria	2022-10-20	China:Zhejiang	cecal contents	NA
CP090286.1	Escherichia coli strain E-T344-1 plasmid pE-T344-1-mcr-1, complete sequence	pE-T344-1-mcr-1	34645	circular	Escherichia coli	Escherichia coli	Escherichia	Enterobacteriaceae	Enterobacterales	Gammaproteobacteria	Proteobacteria	Bacteria	2020	China	NA	NA
D2_2		D2_2	284227	circular			Salmonella
gdS100_2		gdS100_2	191017	circular			Salmonella
gdS116_2		gdS116_2	167380	circular			Salmonella
gdS171_2		gdS171_2	231849	circular			Salmonella
gdS327_2		gdS327_2	172824	circular			Salmonella
gdS332_2		gdS332_2	257177	circular			Salmonella
gdS411_2		gdS411_2	253817	circular			Salmonella
gdS79_2		gdS79_2	59872	circular			Salmonella
gx19S24_2		gx19S24_2	221602	circular			Salmonella
gxS122_3		gxS122_3	33309	circular			Salmonella
gxS128_2		gxS128_2	64536	circular			Salmonella
gxS403_2		gxS403_2	194331	circular			Salmonella
haS34_2		haS34_2	292357	circular			Salmonella
haS57_2		haS57_2	199729	circular			Salmonella
haS63_2		haS63_2	288074	circular			Salmonella
hn19S199_2		hn19S199_2	65462	circular			Salmonella
hn19S60_3		hn19S60_3	60789	circular			Salmonella
hnS150_2		hnS150_2	152570	circular			Salmonella
KP347127.1	Escherichia coli strain SHP45 plasmid pHNSHP45, complete sequence	pHNSHP45	64015	circular	Escherichia coli	Escherichia coli	Escherichia	Enterobacteriaceae	Enterobacterales	Gammaproteobacteria	Proteobacteria	Bacteria	NA	NA	swine	NA
KU341381.1	Escherichia coli strain SHP45 plasmid pHNSHP45-2, complete sequence	pHNSHP45-2	251493	circular	Escherichia coli	Escherichia coli	Escherichia	Enterobacteriaceae	Enterobacterales	Gammaproteobacteria	Proteobacteria	Bacteria	NA	NA	pig feces	NA
KU353730.1	Escherichia coli plasmid pKH457-3-BE, complete sequence	pKH457-3-BE	79798	circular	Escherichia coli	Escherichia coli	Escherichia	Enterobacteriaceae	Enterobacterales	Gammaproteobacteria	Proteobacteria	Bacteria	NA	NA	NA	NA
KU647721.2	Escherichia coli strain CQ02-121 plasmid pCQ02-121, complete sequence	pCQ02-121	48350	circular	Escherichia coli	Escherichia coli	Escherichia	Enterobacteriaceae	Enterobacterales	Gammaproteobacteria	Proteobacteria	Bacteria	NA	NA	stool	NA
KU743383.1	Escherichia coli strain ENV-187 plasmid pESTMCR, complete sequence	pESTMCR	33311	circular	Escherichia coli	Escherichia coli	Escherichia	Enterobacteriaceae	Enterobacterales	Gammaproteobacteria	Proteobacteria	Bacteria	NA	Estonia	sludge originating from a Sus scrofa domesticus farm	NA
KU743384.1	Escherichia coli strain SA26 plasmid pSA26-MCR-1, complete sequence	pSA26-MCR-1	240367	circular	Escherichia coli	Escherichia coli	Escherichia	Enterobacteriaceae	Enterobacterales	Gammaproteobacteria	Proteobacteria	Bacteria	NA	Saudi Arabia	blood	NA
KU761326.1	Escherichia coli strain SZ02 plasmid pmcr1_IncI2 clone ST2085, complete sequence	pmcr1_IncI2	64964	circular	Escherichia coli	Escherichia coli	Escherichia	Enterobacteriaceae	Enterobacterales	Gammaproteobacteria	Proteobacteria	Bacteria	NA	China	Blood	[cultured bacterial source]
KU761327.1	Klebsiella pneumoniae strain SZ04 plasmid pmcr1_IncX4 clone ST25, complete sequence	pmcr1_IncX4	33287	circular	Klebsiella pneumoniae	Klebsiella pneumoniae	Klebsiella	Enterobacteriaceae	Enterobacterales	Gammaproteobacteria	Proteobacteria	Bacteria	NA	China	Peritoneal fluid	[cultured bacterial source]
KU870627.1	Escherichia coli strain VT55363 plasmid pVT553, complete sequence	pVT553	62219	circular	Escherichia coli	Escherichia coli	Escherichia	Enterobacteriaceae	Enterobacterales	Gammaproteobacteria	Proteobacteria	Bacteria	NA	South Africa	Broiler	NA
KU922754.1	Kluyvera ascorbata strain WCH1410 plasmid pMCR_1410, complete sequence	pMCR_1410	57059	circular	Kluyvera ascorbata	Kluyvera ascorbata	Kluyvera	Enterobacteriaceae	Enterobacterales	Gammaproteobacteria	Proteobacteria	Bacteria	NA	NA	NA	NA
KU934208.1	Escherichia coli strain HeN867 plasmid pHeN867, complete sequence	pHeN867	60757	circular	Escherichia coli	Escherichia coli	Escherichia	Enterobacteriaceae	Enterobacterales	Gammaproteobacteria	Proteobacteria	Bacteria	NA	China	Chicken	NA
KU934209.1	Salmonella enterica strain SC23 plasmid pSCS23, complete sequence	pSCS23	65419	circular	Salmonella enterica	Salmonella enterica	Salmonella	Enterobacteriaceae	Enterobacterales	Gammaproteobacteria	Proteobacteria	Bacteria	NA	China	Chicken	NA
KU994859.1	Escherichia coli strain KP81 plasmid pKP81-BE, complete sequence	pKP81-BE	91041	circular	Escherichia coli	Escherichia coli	Escherichia	Enterobacteriaceae	Enterobacterales	Gammaproteobacteria	Proteobacteria	Bacteria	NA	NA	NA	NA
KX013538.1	Escherichia coli strain ABC149 plasmid pABC149-MCR-1, complete sequence	pABC149-MCR-1	61228	circular	Escherichia coli	Escherichia coli	Escherichia	Enterobacteriaceae	Enterobacterales	Gammaproteobacteria	Proteobacteria	Bacteria	2022-05-13	United Arab Emirates	Human blood	NA
KX013539.1	Escherichia coli strain BA77 plasmid pBA77-MCR-1, complete sequence	pBA77-MCR-1	62661	circular	Escherichia coli	Escherichia coli	Escherichia	Enterobacteriaceae	Enterobacterales	Gammaproteobacteria	Proteobacteria	Bacteria	2022-09-15	Bahrain	Urine	NA
KX013540.1	Escherichia coli strain BA76 plasmid pBA76-MCR-1, complete sequence	pBA76-MCR-1	64942	circular	Escherichia coli	Escherichia coli	Escherichia	Enterobacteriaceae	Enterobacterales	Gammaproteobacteria	Proteobacteria	Bacteria	2022-08-15	Bahrain	Sacral wound swab	NA
KX023262.1	Escherichia coli plasmid pSCE516-1, complete sequence	pSCE516-1	237939	circular	Escherichia coli	Escherichia coli	Escherichia	Enterobacteriaceae	Enterobacterales	Gammaproteobacteria	Proteobacteria	Bacteria	NA	China	Chicken	NA
KX032519.1	Escherichia coli strain Af23 isolate A plasmid pAF23, complete sequence	pAF23	61177	circular	Escherichia coli	Escherichia coli	Escherichia	Enterobacteriaceae	Enterobacterales	Gammaproteobacteria	Proteobacteria	Bacteria	2014-03-23	25.80 S 28.30 E	Blood	NA
KX032520.1	Escherichia coli strain Af48 isolate B plasmid pAF48, complete sequence	pAF48	31808	circular	Escherichia coli	Escherichia coli	Escherichia	Enterobacteriaceae	Enterobacterales	Gammaproteobacteria	Proteobacteria	Bacteria	2014-03-23	26.20 S 28.00 E	Pus	NA
KX034083.1	Escherichia coli strain A31-12 plasmid pA31-12, complete sequence	pA31-12	67134	circular	Escherichia coli	Escherichia coli	Escherichia	Enterobacteriaceae	Enterobacterales	Gammaproteobacteria	Proteobacteria	Bacteria	NA	NA	NA	NA
KX084392.1	Escherichia coli strain B65 plasmid pECJS-B65-33, complete sequence	pECJS-B65-33	33298	circular	Escherichia coli	Escherichia coli	Escherichia	Enterobacteriaceae	Enterobacterales	Gammaproteobacteria	Proteobacteria	Bacteria	2015-01-19	China	feces of piglet	NA
KX084393.1	Escherichia coli strain 61 plasmid pECJS-61-63, complete sequence	pECJS-61-63	63656	circular	Escherichia coli	Escherichia coli	Escherichia	Enterobacteriaceae	Enterobacterales	Gammaproteobacteria	Proteobacteria	Bacteria	2015-01-19	China	piglet feces	NA
KX084394.1	Escherichia coli strain 59 plasmid pECJS-59-244, complete sequence	pECJS-59-244	243572	circular	Escherichia coli	Escherichia coli	Escherichia	Enterobacteriaceae	Enterobacterales	Gammaproteobacteria	Proteobacteria	Bacteria	2015-01-19	China	piglet feces	NA
KX129782.1	Escherichia coli strain S38 plasmid pS38, complete sequence	pS38	247885	circular	Escherichia coli	Escherichia coli	Escherichia	Enterobacteriaceae	Enterobacterales	Gammaproteobacteria	Proteobacteria	Bacteria	NA	NA	NA	NA
KX129783.1	Escherichia coli strain OW3E1 plasmid pOW3E1, complete sequence	pOW3E1	34640	circular	Escherichia coli	Escherichia coli	Escherichia	Enterobacteriaceae	Enterobacterales	Gammaproteobacteria	Proteobacteria	Bacteria	NA	NA	NA	NA
KX129784.1	Escherichia coli strain H226B plasmid pH226B, complete sequence	pH226B	209401	circular	Escherichia coli	Escherichia coli	Escherichia	Enterobacteriaceae	Enterobacterales	Gammaproteobacteria	Proteobacteria	Bacteria	NA	NA	NA	NA
KX236309.1	Klebsiella pneumoniae strain KP-6884 plasmid pMCR1.2-IT, complete sequence	pMCR1.2-IT	33303	circular	Klebsiella pneumoniae	Klebsiella pneumoniae	Klebsiella	Enterobacteriaceae	Enterobacterales	Gammaproteobacteria	Proteobacteria	Bacteria	2014	43.721883 N 10.39657899 E	rectal swab	NA
KX254341.1	Escherichia coli strain JS-B60 plasmid pECJS-B60-267, complete sequence	pECJS-B60-267	267486	circular	Escherichia coli	Escherichia coli	Escherichia	Enterobacteriaceae	Enterobacterales	Gammaproteobacteria	Proteobacteria	Bacteria	2015-01-19	China	faeces of pig	mcr-1 positive IncHI2 plasmid
KX254342.1	Escherichia coli strain JS-61 plasmid pECJS-61-63, complete sequence	pECJS-61-63	63656	circular	Escherichia coli	Escherichia coli	Escherichia	Enterobacteriaceae	Enterobacterales	Gammaproteobacteria	Proteobacteria	Bacteria	2015-01-19	China	faeces of pig	mcr-1 positive IncI2 plasmid
KX254343.1	Escherichia coli strain GD-8 plasmid pECGD-8-33, complete sequence	pECGD-8-33	33307	circular	Escherichia coli	Escherichia coli	Escherichia	Enterobacteriaceae	Enterobacterales	Gammaproteobacteria	Proteobacteria	Bacteria	2014-10-31	China	faeces of pig	mcr-1 positive IncX4 plasmid
KX276657.1	Escherichia coli strain MRSN388634 plasmid pMR0516mcr, complete sequence	pMR0516mcr	225069	circular	Escherichia coli	Escherichia coli	Escherichia	Enterobacteriaceae	Enterobacterales	Gammaproteobacteria	Proteobacteria	Bacteria	NA	NA	USA	NA
KX377410.1	Klebsiella pneumoniae strain WCHKP1511 plasmid pMCR_1511, complete sequence	pMCR_1511	57278	circular	Klebsiella pneumoniae	Klebsiella pneumoniae	Klebsiella	Enterobacteriaceae	Enterobacterales	Gammaproteobacteria	Proteobacteria	Bacteria	NA	NA	NA	NA
KX434879.1	Klebsiella pneumoniae strain KP2442 plasmid pKP2442_1c330, complete sequence	pKP2442_1c330	125572	circular	Klebsiella pneumoniae	Klebsiella pneumoniae	Klebsiella	Enterobacteriaceae	Enterobacterales	Gammaproteobacteria	Proteobacteria	Bacteria	2015	Germany	blood culture	NA
KX443408.2	Klebsiella pneumoniae strain SC24 plasmid pKSC24, complete sequence	pKSC24	89790	circular	Klebsiella pneumoniae	Klebsiella pneumoniae	Klebsiella	Enterobacteriaceae	Enterobacterales	Gammaproteobacteria	Proteobacteria	Bacteria	NA	China	NA	NA
KX447768.1	Escherichia coli strain MCR1_NJ plasmid pMCR1-NJ-IncX4, complete sequence	pMCR1-NJ-IncX4	33395	circular	Escherichia coli	Escherichia coli	Escherichia	Enterobacteriaceae	Enterobacterales	Gammaproteobacteria	Proteobacteria	Bacteria	NA	USA	urine	NA
KX505142.1	Cronobacter sakazakii strain WF-5-19C plasmid pWF-5-19C_mcr-1, complete sequence	pWF-5-19C_mcr-1	65203	circular	Cronobacter sakazakii	Cronobacter sakazakii	Cronobacter	Enterobacteriaceae	Enterobacterales	Gammaproteobacteria	Proteobacteria	Bacteria	NA	China:Shandong	chicken feces	NA
KX518745.1	Escherichia coli strain HYEC7 plasmid pHYEC7-mcr1, complete sequence	pHYEC7-mcr1	97559	circular	Escherichia coli	Escherichia coli	Escherichia	Enterobacteriaceae	Enterobacterales	Gammaproteobacteria	Proteobacteria	Bacteria	NA	China	pig farm	NA
KX555451.1	Escherichia coli plasmid pMCR-11EC-P293, complete sequence	pMCR-11EC-P293	38814	circular	Escherichia coli	Escherichia coli	Escherichia	Enterobacteriaceae	Enterobacterales	Gammaproteobacteria	Proteobacteria	Bacteria	2011	NA	Pig feces	NA
KX555452.1	Escherichia coli plasmid pMCR-13EC-C962A, complete sequence	pMCR-13EC-C962A	34149	circular	Escherichia coli	Escherichia coli	Escherichia	Enterobacteriaceae	Enterobacterales	Gammaproteobacteria	Proteobacteria	Bacteria	2013	NA	chicken feces	NA
KX570748.1	Escherichia coli strain ECMY3 plasmid pECMCR-1101, complete sequence	pECMCR-1101	32751	circular	Escherichia coli	Escherichia coli	Escherichia	Enterobacteriaceae	Enterobacterales	Gammaproteobacteria	Proteobacteria	Bacteria	NA	China	feces	NA
KX580713.1	Escherichia coli strain ZJ623 plasmid unnamed, complete sequence	unnamed	47409	circular	Escherichia coli	Escherichia coli	Escherichia	Enterobacteriaceae	Enterobacterales	Gammaproteobacteria	Proteobacteria	Bacteria	NA	NA	NA	NA
KX580716.1	Escherichia coli strain ZJ1635 plasmid unnamed, complete sequence	unnamed	62440	circular	Escherichia coli	Escherichia coli	Escherichia	Enterobacteriaceae	Enterobacterales	Gammaproteobacteria	Proteobacteria	Bacteria	NA	NA	NA	NA
KX592672.1	Escherichia coli plasmid pEc_04HAE12, complete sequence	pEc_04HAE12	59939	circular	Escherichia coli	Escherichia coli	Escherichia	Enterobacteriaceae	Enterobacterales	Gammaproteobacteria	Proteobacteria	Bacteria	2014-04-27	China	blood	NA
KX711706.1	Escherichia coli strain CSZ4 plasmid pCSZ4, complete sequence	pCSZ4	33309	circular	Escherichia coli	Escherichia coli	Escherichia	Enterobacteriaceae	Enterobacterales	Gammaproteobacteria	Proteobacteria	Bacteria	2012	China	NA	NA
KX711707.1	Escherichia coli strain FS170G plasmid pFS170G, complete sequence	pFS170G	34997	circular	Escherichia coli	Escherichia coli	Escherichia	Enterobacteriaceae	Enterobacterales	Gammaproteobacteria	Proteobacteria	Bacteria	2010	China	NA	NA
KX711708.1	Escherichia coli strain pPY1 plasmid pPY1, complete sequence	pPY1	34924	circular	Escherichia coli	Escherichia coli	Escherichia	Enterobacteriaceae	Enterobacterales	Gammaproteobacteria	Proteobacteria	Bacteria	NA	China	NA	NA
KX772777.1	Escherichia coli strain E15004 plasmid pE15004, complete sequence	pE15004	33309	circular	Escherichia coli	Escherichia coli	Escherichia	Enterobacteriaceae	Enterobacterales	Gammaproteobacteria	Proteobacteria	Bacteria	NA	NA	NA	NA
KX772778.1	Escherichia coli strain E15017_00 plasmid pE15017_00, complete sequence	pE15017_00	65375	circular	Escherichia coli	Escherichia coli	Escherichia	Enterobacteriaceae	Enterobacterales	Gammaproteobacteria	Proteobacteria	Bacteria	NA	NA	NA	NA
KX856065.1	Salmonella enterica subsp. enterica serovar Typhimurium plasmid pASSD2-MCR1, complete sequence	pASSD2-MCR1	187257	circular	Salmonella enterica subsp. enterica serovar Typhimurium	Salmonella enterica	Salmonella	Enterobacteriaceae	Enterobacterales	Gammaproteobacteria	Proteobacteria	Bacteria	2015	China	pig annal swab	NA
KX856066.1	Salmonella Typhimurium strain HSHLJ1 plasmid pHSHLJ1-MCR1, complete sequence	pHSHLJ1-MCR1	238539	circular	Salmonella enterica subsp. enterica serovar Typhimurium	Salmonella enterica	Salmonella	Enterobacteriaceae	Enterobacterales	Gammaproteobacteria	Proteobacteria	Bacteria	2015	China	human stool	NA
KX856067.1	Salmonella enterica subsp. enterica serovar Typhimurium plasmid pHSSH22-MCR1, complete sequence	pHSSH22-MCR1	60035	circular	Salmonella enterica subsp. enterica serovar Typhimurium	Salmonella enterica	Salmonella	Enterobacteriaceae	Enterobacterales	Gammaproteobacteria	Proteobacteria	Bacteria	2013	China	human stool	NA
KX856068.1	Salmonella enterica subsp. enterica serovar Enteritidis plasmid pHSSH23-MCR1, complete sequence	pHSSH23-MCR1	60859	circular	Salmonella enterica subsp. enterica serovar Enteritidis	Salmonella enterica	Salmonella	Enterobacteriaceae	Enterobacterales	Gammaproteobacteria	Proteobacteria	Bacteria	2012	China	human stool	NA
KX880944.1	Escherichia coli strain IMP163 plasmid pMCR-1-P3, complete sequence	pMCR-1-P3	97386	circular	Escherichia coli	Escherichia coli	Escherichia	Enterobacteriaceae	Enterobacterales	Gammaproteobacteria	Proteobacteria	Bacteria	NA	NA	NA	NA
KX894453.1	Escherichia coli strain IHIT31346 plasmid pMCR-1-IHIT35346, complete sequence	pMCR-1-IHIT35346	33303	circular	Escherichia coli	Escherichia coli	Escherichia	Enterobacteriaceae	Enterobacterales	Gammaproteobacteria	Proteobacteria	Bacteria	2016	Italy	feces	NA
KY012274.1	Escherichia coli strain 20COE13 plasmid pEc_20COE13, complete sequence	pEc_20COE13	60923	circular	Escherichia coli	Escherichia coli	Escherichia	Enterobacteriaceae	Enterobacterales	Gammaproteobacteria	Proteobacteria	Bacteria	NA	NA	NA	NA
KY012275.1	Escherichia coli strain 27COE18 plasmid pEc_27COE18, complete sequence	pEc_27COE18	65216	circular	Escherichia coli	Escherichia coli	Escherichia	Enterobacteriaceae	Enterobacterales	Gammaproteobacteria	Proteobacteria	Bacteria	NA	NA	NA	NA
KY012276.1	Escherichia coli strain 18HAE25 plasmid pEc_18HAE25, complete sequence	pEc_18HAE25	33287	circular	Escherichia coli	Escherichia coli	Escherichia	Enterobacteriaceae	Enterobacterales	Gammaproteobacteria	Proteobacteria	Bacteria	NA	NA	NA	NA
KY120363.1	Salmonella enterica subsp. enterica serovar Typhimurium strain C214 plasmid pC214, complete sequence	pC214	42941	circular	Salmonella enterica subsp. enterica serovar Typhimurium	Salmonella enterica	Salmonella	Enterobacteriaceae	Enterobacterales	Gammaproteobacteria	Proteobacteria	Bacteria	NA	Taiwan	NA	NA
KY120364.1	Salmonella enterica subsp. enterica serovar Typhimurium strain NG14043 plasmid pNG14043, complete sequence	pNG14043	33308	circular	Salmonella enterica subsp. enterica serovar Typhimurium	Salmonella enterica	Salmonella	Enterobacteriaceae	Enterobacterales	Gammaproteobacteria	Proteobacteria	Bacteria	NA	Taiwan	NA	NA
KY120365.1	Salmonella enterica subsp. enterica serovar Typhimurium strain P111 plasmid pP111, complete sequence	pP111	60960	circular	Salmonella enterica subsp. enterica serovar Typhimurium	Salmonella enterica	Salmonella	Enterobacteriaceae	Enterobacterales	Gammaproteobacteria	Proteobacteria	Bacteria	NA	Taiwan	NA	NA
KY120366.1	Salmonella enterica subsp. enterica serovar Typhimurium strain R150626 plasmid pR150626, complete sequence	pR150626	59651	circular	Salmonella enterica subsp. enterica serovar Typhimurium	Salmonella enterica	Salmonella	Enterobacteriaceae	Enterobacterales	Gammaproteobacteria	Proteobacteria	Bacteria	NA	Taiwan	NA	NA
KY352406.1	Salmonella enterica subsp. enterica serovar Typhimurium strain YL14P053 plasmid pMCR16_P053, complete sequence	pMCR16_P053	47824	linear	Salmonella enterica subsp. enterica serovar Typhimurium	Salmonella enterica	Salmonella	Enterobacteriaceae	Enterobacterales	Gammaproteobacteria	Proteobacteria	Bacteria	2014-05-03	22.38 N 110.09 E	anal swab	NA
KY363994.1	Shigella sonnei strain SH12Sh113 plasmid pSh113-m4, complete sequence	pSh113-m4	60733	circular	Shigella sonnei	Shigella sonnei	Shigella	Enterobacteriaceae	Enterobacterales	Gammaproteobacteria	Proteobacteria	Bacteria	2012	China: Shanghai	feces	NA
KY363995.1	Shigella sonnei strain SH13Sh069 plasmid pSh069-m6, complete sequence	pSh069-m6	60733	circular	Shigella sonnei	Shigella sonnei	Shigella	Enterobacteriaceae	Enterobacterales	Gammaproteobacteria	Proteobacteria	Bacteria	2013	China: Shanghai	feces	NA
KY363996.1	Shigella sonnei strain SH11Sh487 plasmid pSh487-m4, complete sequence	pSh487-m4	63512	circular	Shigella sonnei	Shigella sonnei	Shigella	Enterobacteriaceae	Enterobacterales	Gammaproteobacteria	Proteobacteria	Bacteria	2011	China: Shanghai	NA	NA
KY363997.1	Shigella sonnei strain SH11Sh418 plasmid pSh418-m3, complete sequence	pSh418-m3	64266	circular	Shigella sonnei	Shigella sonnei	Shigella	Enterobacteriaceae	Enterobacterales	Gammaproteobacteria	Proteobacteria	Bacteria	2011	China: Shanghai	NA	NA
KY363998.1	Shigella sonnei strain SH11Sh125 plasmid pSh125-m2, complete sequence	pSh125-m2	60734	circular	Shigella sonnei	Shigella sonnei	Shigella	Enterobacteriaceae	Enterobacterales	Gammaproteobacteria	Proteobacteria	Bacteria	2011	China: Shanghai	NA	NA
KY363999.1	Shigella sonnei strain SH10Sh016 plasmid pSh016-m1, complete sequence	pSh016-m1	64266	circular	Shigella sonnei	Shigella sonnei	Shigella	Enterobacteriaceae	Enterobacterales	Gammaproteobacteria	Proteobacteria	Bacteria	2010	China: Shanghai	feces	NA
KY405001.1	Escherichia coli strain Ec28 plasmid pEC28, complete sequence	pEC28	63087	circular	Escherichia coli	Escherichia coli	Escherichia	Enterobacteriaceae	Enterobacterales	Gammaproteobacteria	Proteobacteria	Bacteria	NA	South Korea	blood	NA
KY446064.1	Escherichia coli strain GD81 plasmid pGD81-1, complete sequence	pGD81-1	61922	circular	Escherichia coli	Escherichia coli	Escherichia	Enterobacteriaceae	Enterobacterales	Gammaproteobacteria	Proteobacteria	Bacteria	2016-01-10	China	swine gut microbiota	NA
KY463451.1	Escherichia coli strain WCHEC1606 plasmid pMCR_WCHEC1606, complete sequence	pMCR_WCHEC1606	33309	circular	Escherichia coli	Escherichia coli	Escherichia	Enterobacteriaceae	Enterobacterales	Gammaproteobacteria	Proteobacteria	Bacteria	NA	NA	NA	NA
KY463452.1	Escherichia coli strain WCHEC1622 plasmid pMCR_WCHEC1622, complete sequence	pMCR_WCHEC1622	49897	circular	Escherichia coli	Escherichia coli	Escherichia	Enterobacteriaceae	Enterobacterales	Gammaproteobacteria	Proteobacteria	Bacteria	NA	NA	NA	NA
KY463454.1	Escherichia coli strain WCHEC1618 plasmid pMCR_WCHEC1618, complete sequence	pMCR_WCHEC1618	33309	circular	Escherichia coli	Escherichia coli	Escherichia	Enterobacteriaceae	Enterobacterales	Gammaproteobacteria	Proteobacteria	Bacteria	NA	NA	NA	NA
KY471144.1	Escherichia coli strain EC006 plasmid pEC006, complete sequence	pEC006	62174	circular	Escherichia coli	Escherichia coli	Escherichia	Enterobacteriaceae	Enterobacterales	Gammaproteobacteria	Proteobacteria	Bacteria	NA	NA	NA	NA
KY471145.1	Escherichia coli strain EC019 plasmid pEC019, complete sequence	pEC019	61572	circular	Escherichia coli	Escherichia coli	Escherichia	Enterobacteriaceae	Enterobacterales	Gammaproteobacteria	Proteobacteria	Bacteria	NA	NA	NA	NA
KY471146.1	Escherichia coli strain EC111 plasmid pEC111, complete sequence	pEC111	47038	circular	Escherichia coli	Escherichia coli	Escherichia	Enterobacteriaceae	Enterobacterales	Gammaproteobacteria	Proteobacteria	Bacteria	NA	NA	NA	NA
KY471307.1	Escherichia coli strain GN775 plasmid pMCR-GN775, complete sequence	pMCR-GN775	64600	circular	Escherichia coli	Escherichia coli	Escherichia	Enterobacteriaceae	Enterobacterales	Gammaproteobacteria	Proteobacteria	Bacteria	NA	Canada	NA	NA
KY471308.1	Escherichia coli strain M15049 plasmid pMCR-M15049, complete sequence	pMCR-M15049	61198	circular	Escherichia coli	Escherichia coli	Escherichia	Enterobacteriaceae	Enterobacterales	Gammaproteobacteria	Proteobacteria	Bacteria	NA	Argentina	NA	NA
KY471309.1	Escherichia coli strain M15224 plasmid pMCR-M15224, complete sequence	pMCR-M15224	60735	circular	Escherichia coli	Escherichia coli	Escherichia	Enterobacteriaceae	Enterobacterales	Gammaproteobacteria	Proteobacteria	Bacteria	NA	Argentina	NA	NA
KY471310.1	Escherichia coli strain M17059 plasmid pMCR-M17059, complete sequence	pMCR-M17059	61531	circular	Escherichia coli	Escherichia coli	Escherichia	Enterobacteriaceae	Enterobacterales	Gammaproteobacteria	Proteobacteria	Bacteria	NA	Argentina	NA	NA
KY471311.1	Escherichia coli strain M19241 plasmid pMCR-M19241, complete sequence	pMCR-M19241	61584	circular	Escherichia coli	Escherichia coli	Escherichia	Enterobacteriaceae	Enterobacterales	Gammaproteobacteria	Proteobacteria	Bacteria	NA	Argentina	NA	NA
KY471312.1	Escherichia coli strain M19242 plasmid pMCR-M19242, complete sequence	pMCR-M19242	61632	circular	Escherichia coli	Escherichia coli	Escherichia	Enterobacteriaceae	Enterobacterales	Gammaproteobacteria	Proteobacteria	Bacteria	NA	Argentina	NA	NA
KY471313.1	Escherichia coli strain M19441 plasmid pMCR-M19441, complete sequence	pMCR-M19441	61653	circular	Escherichia coli	Escherichia coli	Escherichia	Enterobacteriaceae	Enterobacterales	Gammaproteobacteria	Proteobacteria	Bacteria	NA	Argentina	NA	NA
KY471314.1	Escherichia coli strain M19736 plasmid pMCR-M19736, complete sequence	pMCR-M19736	63230	circular	Escherichia coli	Escherichia coli	Escherichia	Enterobacteriaceae	Enterobacterales	Gammaproteobacteria	Proteobacteria	Bacteria	NA	Argentina	NA	NA
KY471315.1	Escherichia coli strain M19855 plasmid pMCR-M19855, complete sequence	pMCR-M19855	60357	circular	Escherichia coli	Escherichia coli	Escherichia	Enterobacteriaceae	Enterobacterales	Gammaproteobacteria	Proteobacteria	Bacteria	NA	Argentina	NA	NA
KY565556.1	Escherichia coli strain Mcp0271 plasmid pMcp0271, complete sequence	pMcp0271	33303	circular	Escherichia coli	Escherichia coli	Escherichia	Enterobacteriaceae	Enterobacterales	Gammaproteobacteria	Proteobacteria	Bacteria	NA	Switzerland	chicken retail meat	NA
KY565557.1	Escherichia coli strain Mcp0221 plasmid pMcp0221, complete sequence	pMcp0221	64664	circular	Escherichia coli	Escherichia coli	Escherichia	Enterobacteriaceae	Enterobacterales	Gammaproteobacteria	Proteobacteria	Bacteria	NA	Switzerland	chicken retail meat	NA
KY565558.1	Escherichia coli strain Mbl488 plasmid pMbl488, complete sequence	pMbl488	101065	circular	Escherichia coli	Escherichia coli	Escherichia	Enterobacteriaceae	Enterobacterales	Gammaproteobacteria	Proteobacteria	Bacteria	NA	Switzerland	chicken retail meat	NA
KY582848.1	Escherichia coli strain WCHEC1604 plasmid pMCR_WCHEC1604-IncX4, complete sequence	pMCR_WCHEC1604-IncX4	31229	circular	Escherichia coli	Escherichia coli	Escherichia	Enterobacteriaceae	Enterobacterales	Gammaproteobacteria	Proteobacteria	Bacteria	NA	NA	NA	NA
KY624633.1	Citrobacter braakii strain CA-26 plasmid pCA-26, complete sequence	pCA-26	62214	circular	Citrobacter braakii	Citrobacter braakii	Citrobacter	Enterobacteriaceae	Enterobacterales	Gammaproteobacteria	Proteobacteria	Bacteria	2013	Bolivia	food	NA
KY657476.1	Escherichia coli plasmid pCREC-527_4, complete sequence	pCREC-527_4	60959	circular	Escherichia coli	Escherichia coli	Escherichia	Enterobacteriaceae	Enterobacterales	Gammaproteobacteria	Proteobacteria	Bacteria	NA	NA	NA	NA
KY657477.1	Klebsiella aerogenes plasmid pCRENT-301_1, complete sequence	pCRENT-301_1	67073	circular	Klebsiella aerogenes	Klebsiella aerogenes	Klebsiella	Enterobacteriaceae	Enterobacterales	Gammaproteobacteria	Proteobacteria	Bacteria	NA	NA	NA	NA
KY657478.1	Escherichia coli plasmid pUSU-ECO-12704_4, complete sequence	pUSU-ECO-12704_4	60948	circular	Escherichia coli	Escherichia coli	Escherichia	Enterobacteriaceae	Enterobacterales	Gammaproteobacteria	Proteobacteria	Bacteria	NA	NA	NA	NA
KY689632.1	Escherichia coli strain 19-M12 plasmid p19M12, complete sequence	p19M12	232345	circular	Escherichia coli	Escherichia coli	Escherichia	Enterobacteriaceae	Enterobacterales	Gammaproteobacteria	Proteobacteria	Bacteria	NA	Switzerland	human feces	mcr-1 plasmid
KY689633.1	Escherichia coli strain 100R plasmid p100R, complete sequence	p100R	256260	circular	Escherichia coli	Escherichia coli	Escherichia	Enterobacteriaceae	Enterobacterales	Gammaproteobacteria	Proteobacteria	Bacteria	NA	Switzerland	human feces	mcr-1 plasmid
KY689634.1	Escherichia coli strain 31349 plasmid p31349, complete sequence	p31349	33303	circular	Escherichia coli	Escherichia coli	Escherichia	Enterobacteriaceae	Enterobacterales	Gammaproteobacteria	Proteobacteria	Bacteria	NA	Switzerland	human feces	mcr-1 plasmid
KY689635.1	Escherichia coli strain Mbl536 plasmid pMbl536, complete sequence	pMbl536	100230	circular	Escherichia coli	Escherichia coli	Escherichia	Enterobacteriaceae	Enterobacterales	Gammaproteobacteria	Proteobacteria	Bacteria	NA	Switzerland	retail chicken meat	mcr-1 plasmid
KY693674.1	Escherichia coli strain OM97 plasmid pOM97-mcr, complete sequence	pOM97-mcr	63722	circular	Escherichia coli	Escherichia coli	Escherichia	Enterobacteriaceae	Enterobacterales	Gammaproteobacteria	Proteobacteria	Bacteria	2016-06-02	Oman	Blood	IncI2-type plasmid
KY770023.1	Escherichia coli strain ICBEC2AM plasmid pICBEC2AM, complete sequence	pICBEC2AM	33051	circular	Escherichia coli	Escherichia coli	Escherichia	Enterobacteriaceae	Enterobacterales	Gammaproteobacteria	Proteobacteria	Bacteria	NA	Brazil	seawater	NA
KY770024.1	Escherichia coli strain ICBEC3AM plasmid pICBEC3AM, complete sequence	pICBEC3AM	33304	circular	Escherichia coli	Escherichia coli	Escherichia	Enterobacteriaceae	Enterobacterales	Gammaproteobacteria	Proteobacteria	Bacteria	NA	Brazil	seawater	NA
KY770025.1	Escherichia coli strain ICBEC13AM plasmid pICBEC13AM, complete sequence	pICBEC13AM	34975	circular	Escherichia coli	Escherichia coli	Escherichia	Enterobacteriaceae	Enterobacterales	Gammaproteobacteria	Proteobacteria	Bacteria	NA	Brazil	seawater	NA
KY784668.1	Shigella flexneri Y strain C960 plasmid pRC960-2, complete sequence	pRC960-2	65538	circular	Shigella flexneri Y	Shigella flexneri	Shigella	Enterobacteriaceae	Enterobacterales	Gammaproteobacteria	Proteobacteria	Bacteria	NA	China	stool sample	NA
KY792081.2	Escherichia coli strain EC-MCR1.8 plasmid unnamed, complete sequence	unnamed	63056	circular	Escherichia coli	Escherichia coli	Escherichia	Enterobacteriaceae	Enterobacterales	Gammaproteobacteria	Proteobacteria	Bacteria	NA	NA	NA	NA
KY795977.1	Escherichia coli strain JIE2288 plasmid pJIE2288-1, complete sequence	pJIE2288-1	60733	circular	Escherichia coli	Escherichia coli	Escherichia	Enterobacteriaceae	Enterobacterales	Gammaproteobacteria	Proteobacteria	Bacteria	NA	Australia	urine	NA
KY795978.1	Escherichia coli strain JIE3685 plasmid pJIE3685-1, complete sequence	pJIE3685-1	60960	circular	Escherichia coli	Escherichia coli	Escherichia	Enterobacteriaceae	Enterobacterales	Gammaproteobacteria	Proteobacteria	Bacteria	NA	Australia	urine	NA
KY802014.1	Escherichia coli strain ZE36 plasmid pZE36, complete sequence	pZE36	65846	circular	Escherichia coli	Escherichia coli	Escherichia	Enterobacteriaceae	Enterobacterales	Gammaproteobacteria	Proteobacteria	Bacteria	2022-10-15	China	faecal sample from a patient	NA
KY853650.2	Escherichia coli strain 347-43491A plasmid p977565, complete sequence	p977565	63381	circular	Escherichia coli	Escherichia coli	Escherichia	Enterobacteriaceae	Enterobacterales	Gammaproteobacteria	Proteobacteria	Bacteria	2016-10-03	Peru	blood culture	Sentry antimicrobial surveillance program
KY964067.1	Escherichia coli strain LV23529 plasmid pLV23529-MCR-1.9, complete sequence	pLV23529-MCR-1.9	33303	circular	Escherichia coli	Escherichia coli	Escherichia	Enterobacteriaceae	Enterobacterales	Gammaproteobacteria	Proteobacteria	Bacteria	2015	Portugal	Swine	NA
KY990887.1	Escherichia coli strain XG-E1 plasmid pXGE1mcr, complete sequence	pXGE1mcr	254048	circular	Escherichia coli	Escherichia coli	Escherichia	Enterobacteriaceae	Enterobacterales	Gammaproteobacteria	Proteobacteria	Bacteria	NA	China	dairy cow feces	NA
LC227558.2	Escherichia coli plasmid pKT2378 DNA, complete sequence, strain: KT2378	pKT2378	33304	circular	Escherichia coli	Escherichia coli	Escherichia	Enterobacteriaceae	Enterobacterales	Gammaproteobacteria	Proteobacteria	Bacteria	2013	NA	Chicken Meat	NA
LC341397.1	Escherichia coli plasmid pEC15-101mcr DNA, complete sequence	pEC15-101mcr	33297	circular	Escherichia coli	Escherichia coli	Escherichia	Enterobacteriaceae	Enterobacterales	Gammaproteobacteria	Proteobacteria	Bacteria	2022-06-15	Japan	pork	NA
LC469775.1	Escherichia coli C1 plasmid pC1 DNA, complete sequence	pC1	60710	circular	Escherichia coli	Escherichia coli	Escherichia	Enterobacteriaceae	Enterobacterales	Gammaproteobacteria	Proteobacteria	Bacteria	2018	Japan: Nagano	Wastewater	NA
LC473131.1	Escherichia coli C2 plasmid pC2 DNA, complete sequence	pC2	60733	circular	Escherichia coli	Escherichia coli	Escherichia	Enterobacteriaceae	Enterobacterales	Gammaproteobacteria	Proteobacteria	Bacteria	NA	Japan:Nagano, Matsumoto	influent municipal wastewater	NA
LC477138.1	Escherichia coli A1 plasmid pA1 DNA, complete sequence	pA1	33309	circular	Escherichia coli	Escherichia coli	Escherichia	Enterobacteriaceae	Enterobacterales	Gammaproteobacteria	Proteobacteria	Bacteria	2022-08-18	Japan:Nagano, Nagano	influent municipal wastewater	NA
LC477294.1	Escherichia coli A2 plasmid pA2 DNA, complete sequence	pA2	33309	circular	Escherichia coli	Escherichia coli	Escherichia	Enterobacteriaceae	Enterobacterales	Gammaproteobacteria	Proteobacteria	Bacteria	2022-08-18	Japan:Nagano, Nagano	influent municipal wastewater	NA
LC479085.1	Escherichia coli B2 plasmid pB2 DNA, complete sequence	pB2	33309	circular	Escherichia coli	Escherichia coli	Escherichia	Enterobacteriaceae	Enterobacterales	Gammaproteobacteria	Proteobacteria	Bacteria	2022-09-18	Japan:Nagano, Azumino	influent municipal wastewater	NA
LC479086.1	Escherichia coli C3 plasmid pC3 DNA, complete sequence	pC3	33309	circular	Escherichia coli	Escherichia coli	Escherichia	Enterobacteriaceae	Enterobacterales	Gammaproteobacteria	Proteobacteria	Bacteria	2022-12-18	Japan:Nagano, Matsumoto	influent municipal wastewater	NA
LC479452.1	Escherichia coli B1 plasmid pB1 DNA, complete sequence	pB1	33858	circular	Escherichia coli	Escherichia coli	Escherichia	Enterobacteriaceae	Enterobacterales	Gammaproteobacteria	Proteobacteria	Bacteria	2022-09-18	Japan:Nagano, Azumino	influent municipal wastewater	NA
LC567843.1	Escherichia coli 2018-18.25CC plamisd p2018-18.25CC DNA, complete sequence	p2018-18.25CC	227697	circular	Escherichia coli	Escherichia coli	Escherichia	Enterobacteriaceae	Enterobacterales	Gammaproteobacteria	Proteobacteria	Bacteria	2018-08-08	Viet Nam:Thai Binh	rectal swab	NA
MF069152.1	Escherichia coli strain E249 plasmid pE249, complete sequence	pE249	61303	circular	Escherichia coli	Escherichia coli	Escherichia	Enterobacteriaceae	Enterobacterales	Gammaproteobacteria	Proteobacteria	Bacteria	2012-02-11	China	small intestine	NA
MF083142.1	Citrobacter freundii strain D36-1 plasmid pD36-1, complete sequence	pD36-1	188310	circular	Citrobacter freundii	Citrobacter freundii	Citrobacter	Enterobacteriaceae	Enterobacterales	Gammaproteobacteria	Proteobacteria	Bacteria	NA	NA	NA	NA
MF093645.1	Escherichia coli strain 288328 plasmid pMCR-1.2-IT-Ec, complete sequence	pMCR-1.2-IT-Ec	33293	circular	Escherichia coli	Escherichia coli	Escherichia	Enterobacteriaceae	Enterobacterales	Gammaproteobacteria	Proteobacteria	Bacteria	NA	Italy	Blood culture	NA
MF135534.1	Raoultella ornithinolytica strain TS48CTX plasmid pHNTS48-1, complete sequence	pHNTS48-1	253021	circular	Raoultella ornithinolytica	Raoultella ornithinolytica	Raoultella	Enterobacteriaceae	Enterobacterales	Gammaproteobacteria	Proteobacteria	Bacteria	NA	China:Guangzhou	lettuce	NA
MF135535.1	Raoultella ornithinolytica strain TS53CTX plasmid pHNTS53-1, complete sequence	pHNTS53-1	253021	circular	Raoultella ornithinolytica	Raoultella ornithinolytica	Raoultella	Enterobacteriaceae	Enterobacterales	Gammaproteobacteria	Proteobacteria	Bacteria	NA	China:Guangzhou	lettuce	NA
MF136778.1	Escherichia coli strain HKSHmcr1_P2_EC plasmid pHKSHmcr1_P2_p1, complete sequence	pHKSHmcr1_P2_p1	47818	circular	Escherichia coli	Escherichia coli	Escherichia	Enterobacteriaceae	Enterobacterales	Gammaproteobacteria	Proteobacteria	Bacteria	NA	China: Hong Kong	Stool	NA
MF136779.1	Escherichia coli strain HKSHmcr1_P2_EC plasmid pHKSHmcr1_P2_p2, complete sequence	pHKSHmcr1_P2_p2	33309	circular	Escherichia coli	Escherichia coli	Escherichia	Enterobacteriaceae	Enterobacterales	Gammaproteobacteria	Proteobacteria	Bacteria	NA	China: Hong Kong	Stool	NA
MF175184.1	Escherichia coli strain PF91 plasmid pPF91, complete sequence	pPF91	33310	circular	Escherichia coli	Escherichia coli	Escherichia	Enterobacteriaceae	Enterobacterales	Gammaproteobacteria	Proteobacteria	Bacteria	NA	NA	NA	NA
MF175185.1	Escherichia coli strain PF52 plasmid pPF52, complete sequence	pPF52	33300	circular	Escherichia coli	Escherichia coli	Escherichia	Enterobacteriaceae	Enterobacterales	Gammaproteobacteria	Proteobacteria	Bacteria	NA	NA	NA	NA
MF175186.1	Escherichia coli strain PF11 plasmid pPF11, complete sequence	pPF11	33308	circular	Escherichia coli	Escherichia coli	Escherichia	Enterobacteriaceae	Enterobacterales	Gammaproteobacteria	Proteobacteria	Bacteria	NA	NA	NA	NA
MF175187.1	Escherichia coli strain PC11 plasmid pPC11, complete sequence	pPC11	59830	circular	Escherichia coli	Escherichia coli	Escherichia	Enterobacteriaceae	Enterobacterales	Gammaproteobacteria	Proteobacteria	Bacteria	NA	NA	NA	NA
MF175188.1	Escherichia coli strain ColR644SK1 plasmid pColR644SK1, complete sequence	pColR644SK1	60952	circular	Escherichia coli	Escherichia coli	Escherichia	Enterobacteriaceae	Enterobacterales	Gammaproteobacteria	Proteobacteria	Bacteria	NA	NA	NA	NA
MF175189.1	Escherichia coli strain ColR598 plasmid pColR598_2, complete sequence	pColR598_2	60939	circular	Escherichia coli	Escherichia coli	Escherichia	Enterobacteriaceae	Enterobacterales	Gammaproteobacteria	Proteobacteria	Bacteria	NA	NA	NA	NA
MF175190.1	Escherichia coli strain ColR598 plasmid pColR598_1, complete sequence	pColR598_1	33299	circular	Escherichia coli	Escherichia coli	Escherichia	Enterobacteriaceae	Enterobacterales	Gammaproteobacteria	Proteobacteria	Bacteria	NA	NA	NA	NA
MF175191.1	Escherichia coli strain CDF8 plasmid pCDF8, complete sequence	pCDF8	33660	circular	Escherichia coli	Escherichia coli	Escherichia	Enterobacteriaceae	Enterobacterales	Gammaproteobacteria	Proteobacteria	Bacteria	NA	NA	NA	NA
MF381176.1	Escherichia coli strain V163 plasmid pV163M, complete sequence	pV163M	36502	circular	Escherichia coli	Escherichia coli	Escherichia	Enterobacteriaceae	Enterobacterales	Gammaproteobacteria	Proteobacteria	Bacteria	NA	NA	NA	NA
MF449287.1	Escherichia coli strain T71115 plasmid pIBMC_mcr1, complete sequence	pIBMC_mcr1	33303	circular	Escherichia coli	Escherichia coli	Escherichia	Enterobacteriaceae	Enterobacterales	Gammaproteobacteria	Proteobacteria	Bacteria	NA	NA	NA	NA
MF455226.1	Escherichia coli strain WZR78 plasmid pZR78	pZR78	91281	linear	Escherichia coli	Escherichia coli	Escherichia	Enterobacteriaceae	Enterobacterales	Gammaproteobacteria	Proteobacteria	Bacteria	NA	NA	NA	NA
MF455227.1	Escherichia coli strain WZR12 plasmid pZR12	pZR12	50830	linear	Escherichia coli	Escherichia coli	Escherichia	Enterobacteriaceae	Enterobacterales	Gammaproteobacteria	Proteobacteria	Bacteria	NA	NA	NA	NA
MF510496.1	Klebsiella pneumoniae strain SCKP-LL83 plasmid pMCR_SCKP-LL83, complete sequence	pMCR_SCKP-LL83	97393	circular	Klebsiella pneumoniae	Klebsiella pneumoniae	Klebsiella	Enterobacteriaceae	Enterobacterales	Gammaproteobacteria	Proteobacteria	Bacteria	NA	NA	NA	NA
MF678350.1	Escherichia coli strain WCHEC-LL123 plasmid pMCR1_WCHEC-LL123, complete sequence	pMCR1_WCHEC-LL123	223698	circular	Escherichia coli	Escherichia coli	Escherichia	Enterobacteriaceae	Enterobacterales	Gammaproteobacteria	Proteobacteria	Bacteria	NA	NA	NA	NA
MF693349.1	Escherichia coli strain 3216 plasmid pG3216, complete sequence	pG3216	62717	circular	Escherichia coli	Escherichia coli	Escherichia	Enterobacteriaceae	Enterobacterales	Gammaproteobacteria	Proteobacteria	Bacteria	2016-12-20	37.76 S 58.39 W	rectal swab from neonate	IncI2 mcr-1 harboring plasmid
MF774182.1	Escherichia coli strain SHP10 plasmid pHNSHP10, complete sequence	pHNSHP10	33309	circular	Escherichia coli	Escherichia coli	Escherichia	Enterobacteriaceae	Enterobacterales	Gammaproteobacteria	Proteobacteria	Bacteria	NA	China:Shanghai	pig	NA
MF774184.1	Escherichia coli strain SHP23 plasmid pHNSHP23, complete sequence	pHNSHP23	33309	circular	Escherichia coli	Escherichia coli	Escherichia	Enterobacteriaceae	Enterobacterales	Gammaproteobacteria	Proteobacteria	Bacteria	NA	China:Shanghai	pig	NA
MF774188.1	Escherichia coli strain SHP49 plasmid pHNSHP49, complete sequence	pHNSHP49	33309	circular	Escherichia coli	Escherichia coli	Escherichia	Enterobacteriaceae	Enterobacterales	Gammaproteobacteria	Proteobacteria	Bacteria	NA	NA	pig	NA
MF978387.1	Escherichia coli strain GDT6F49 plasmid pHNGDF49, complete sequence	pHNGDF49	33301	circular	Escherichia coli	Escherichia coli	Escherichia	Enterobacteriaceae	Enterobacterales	Gammaproteobacteria	Proteobacteria	Bacteria	NA	NA	fish	NA
MF978388.1	Escherichia coli strain GDT6F93 plasmid pHNGDF93, complete sequence	pHNGDF93	60863	circular	Escherichia coli	Escherichia coli	Escherichia	Enterobacteriaceae	Enterobacterales	Gammaproteobacteria	Proteobacteria	Bacteria	NA	NA	fish	NA
MF978389.1	Escherichia coli strain GDT6F36 plasmid pHNGDF36-1, complete sequence	pHNGDF36-1	52740	circular	Escherichia coli	Escherichia coli	Escherichia	Enterobacteriaceae	Enterobacterales	Gammaproteobacteria	Proteobacteria	Bacteria	NA	NA	NA	NA
MF990207.1	Escherichia coli strain GDP6F1 plasmid pHNGDF1-1, complete sequence	pHNGDF1-1	50435	circular	Escherichia coli	Escherichia coli	Escherichia	Enterobacteriaceae	Enterobacterales	Gammaproteobacteria	Proteobacteria	Bacteria	NA	NA	Fish	NA
MG210937.1	Escherichia coli strain GZ49260 plasmid pGZ49260, complete sequence	pGZ49260	33309	circular	Escherichia coli	Escherichia coli	Escherichia	Enterobacteriaceae	Enterobacterales	Gammaproteobacteria	Proteobacteria	Bacteria	2015	China	urine	NA
MG210938.1	Escherichia coli strain GZ49266 plasmid pGZ49266, complete sequence	pGZ49266	66183	circular	Escherichia coli	Escherichia coli	Escherichia	Enterobacteriaceae	Enterobacterales	Gammaproteobacteria	Proteobacteria	Bacteria	2015	China	urine	NA
MG210939.1	Escherichia coli strain GZ49269 plasmid pGZ49269, complete sequence	pGZ49269	33858	circular	Escherichia coli	Escherichia coli	Escherichia	Enterobacteriaceae	Enterobacterales	Gammaproteobacteria	Proteobacteria	Bacteria	2015	China	urine	NA
MG210940.1	Escherichia coli strain GZ49273 plasmid pGZ49273, complete sequence	pGZ49273	62701	circular	Escherichia coli	Escherichia coli	Escherichia	Enterobacteriaceae	Enterobacterales	Gammaproteobacteria	Proteobacteria	Bacteria	2015	China	ascites	NA
MG257881.1	Escherichia coli strain P744T plasmid pP744T-MCR1, complete sequence	pP744T-MCR1	33309	circular	Escherichia coli	Escherichia coli	Escherichia	Enterobacteriaceae	Enterobacterales	Gammaproteobacteria	Proteobacteria	Bacteria	NA	NA	NA	NA
MG372114.1	Salmonella enterica subsp. enterica serovar Typhimurium strain JZ26 plasmid pJZ26, complete sequence	pJZ26	227712	circular	Salmonella enterica subsp. enterica serovar Typhimurium	Salmonella enterica	Salmonella	Enterobacteriaceae	Enterobacterales	Gammaproteobacteria	Proteobacteria	Bacteria	2016	China: Hubei province	feces from a 9-month old infant with acute diarrhea	NA
MG385063.1	Escherichia coli strain WF5-29 plasmid pWF5-29, complete sequence	pWF5-29	395758	circular	Escherichia coli	Escherichia coli	Escherichia	Enterobacteriaceae	Enterobacterales	Gammaproteobacteria	Proteobacteria	Bacteria	NA	NA	NA	NA
MG489944.1	Escherichia coli strain PN16 plasmid unnamed, complete sequence	unnamed	61304	circular	Escherichia coli	Escherichia coli	Escherichia	Enterobacteriaceae	Enterobacterales	Gammaproteobacteria	Proteobacteria	Bacteria	NA	Thailand	chicken meat	NA
MG515249.1	Escherichia coli strain EC16-50 plasmid pEC16-50-MCR, complete sequence	pEC16-50-MCR	65978	circular	Escherichia coli	Escherichia coli	Escherichia	Enterobacteriaceae	Enterobacterales	Gammaproteobacteria	Proteobacteria	Bacteria	NA	China	bile sample	NA
MG552133.1	Escherichia coli strain ECSC102 plasmid pECSC102, complete sequence	pECSC102	60744	circular	Escherichia coli	Escherichia coli	Escherichia	Enterobacteriaceae	Enterobacterales	Gammaproteobacteria	Proteobacteria	Bacteria	NA	NA	NA	NA
MG557851.1	Escherichia coli plasmid PN21, complete sequence	PN21	61805	circular	Escherichia coli	Escherichia coli	Escherichia	Enterobacteriaceae	Enterobacterales	Gammaproteobacteria	Proteobacteria	Bacteria	NA	Thailand	chicken feces	NA
MG557852.1	Escherichia coli plasmid PN23, complete sequence	PN23	33858	circular	Escherichia coli	Escherichia coli	Escherichia	Enterobacteriaceae	Enterobacterales	Gammaproteobacteria	Proteobacteria	Bacteria	NA	Thailand	duck feces	NA
MG557853.1	Escherichia coli plasmid PN25, complete sequence	PN25	40590	circular	Escherichia coli	Escherichia coli	Escherichia	Enterobacteriaceae	Enterobacterales	Gammaproteobacteria	Proteobacteria	Bacteria	NA	Thailand	duck feces	NA
MG557854.1	Escherichia coli plasmid PN42, complete sequence	PN42	32995	circular	Escherichia coli	Escherichia coli	Escherichia	Enterobacteriaceae	Enterobacterales	Gammaproteobacteria	Proteobacteria	Bacteria	NA	Thailand	human feces	NA
MG591698.1	Escherichia coli strain PN43 plasmid unnamed, complete sequence	unnamed	353691	circular	Escherichia coli	Escherichia coli	Escherichia	Enterobacteriaceae	Enterobacterales	Gammaproteobacteria	Proteobacteria	Bacteria	NA	Thailand	feces	NA
MG591702.1	Escherichia coli strain EC36 plasmid pMCR-EC36, complete sequence	pMCR-EC36	164803	circular	Escherichia coli	Escherichia coli	Escherichia	Enterobacteriaceae	Enterobacterales	Gammaproteobacteria	Proteobacteria	Bacteria	NA	NA	NA	NA
MG594798.1	Escherichia coli strain 6383 plasmid p6383, complete sequence	p6383	61198	circular	Escherichia coli	Escherichia coli	Escherichia	Enterobacteriaceae	Enterobacterales	Gammaproteobacteria	Proteobacteria	Bacteria	NA	Argentina	urine	NA
MG594799.1	Escherichia coli isolate 4222 plasmid p4222, complete sequence	p4222	60733	circular	Escherichia coli	Escherichia coli	Escherichia	Enterobacteriaceae	Enterobacterales	Gammaproteobacteria	Proteobacteria	Bacteria	NA	Argentina	urine	NA
MG594800.1	Escherichia coli isolate 1724 plasmid p1724, complete sequence	p1724	53926	circular	Escherichia coli	Escherichia coli	Escherichia	Enterobacteriaceae	Enterobacterales	Gammaproteobacteria	Proteobacteria	Bacteria	NA	Argentina	urine	NA
MG598814.1	Escherichia coli isolate 1670 plasmid p1670, complete sequence	p1670	55549	circular	Escherichia coli	Escherichia coli	Escherichia	Enterobacteriaceae	Enterobacterales	Gammaproteobacteria	Proteobacteria	Bacteria	NA	Argentina	urine	NA
MG598815.1	Escherichia coli isolate 4070 plasmid p4070, complete sequence	p4070	60733	circular	Escherichia coli	Escherichia coli	Escherichia	Enterobacteriaceae	Enterobacterales	Gammaproteobacteria	Proteobacteria	Bacteria	NA	Argentina	urine	NA
MG598816.1	Escherichia coli isolate 979 plasmid p979, complete sequence	p979	58638	circular	Escherichia coli	Escherichia coli	Escherichia	Enterobacteriaceae	Enterobacterales	Gammaproteobacteria	Proteobacteria	Bacteria	NA	Argentina	urine	NA
MG656414.1	Escherichia coli strain 15-50 plasmid pEC15-MCR-50, complete sequence	pEC15-MCR-50	350179	circular	Escherichia coli	Escherichia coli	Escherichia	Enterobacteriaceae	Enterobacterales	Gammaproteobacteria	Proteobacteria	Bacteria	NA	NA	NA	NA
MG662415.1	Escherichia coli strain EC1107 plasmid EC1107-IncHI2-226K, complete sequence	EC1107-IncHI2-226K	226105	circular	Escherichia coli	Escherichia coli	Escherichia	Enterobacteriaceae	Enterobacterales	Gammaproteobacteria	Proteobacteria	Bacteria	2017-03-27	China	Chicken	NA
MG725031.1	Escherichia coli strain SDX5C133 plasmid pHNSD133-MCR, complete sequence	pHNSD133-MCR	63568	circular	Escherichia coli	Escherichia coli	Escherichia	Enterobacteriaceae	Enterobacterales	Gammaproteobacteria	Proteobacteria	Bacteria	NA	NA	chicken	NA
MG747472.1	Klebsiella pneumoniae strain 09-20 plasmid pK09-20-mcr-1, complete sequence	pK09-20-mcr-1	61902	circular	Klebsiella pneumoniae	Klebsiella pneumoniae	Klebsiella	Enterobacteriaceae	Enterobacterales	Gammaproteobacteria	Proteobacteria	Bacteria	2009	China	NA	NA
MG808035.1	Escherichia coli strain PK105 plasmid pPK105, complete sequence	pPK105	60499	circular	Escherichia coli	Escherichia coli	Escherichia	Enterobacteriaceae	Enterobacterales	Gammaproteobacteria	Proteobacteria	Bacteria	NA	Pakistan: Faisalabad	healthy broler	NA
MG825367.1	Escherichia coli strain 787 plasmid p787-MCR, complete sequence	p787-MCR	33301	circular	Escherichia coli	Escherichia coli	Escherichia	Enterobacteriaceae	Enterobacterales	Gammaproteobacteria	Proteobacteria	Bacteria	NA	NA	pork	NA
MG825369.1	Escherichia coli strain 974 plasmid p974-MCR, complete sequence	p974-MCR	62082	circular	Escherichia coli	Escherichia coli	Escherichia	Enterobacteriaceae	Enterobacterales	Gammaproteobacteria	Proteobacteria	Bacteria	NA	NA	pork	NA
MG825373.1	Escherichia coli strain 1106 plasmid p1106-IncHI2, complete sequence	p1106-IncHI2	265799	circular	Escherichia coli	Escherichia coli	Escherichia	Enterobacteriaceae	Enterobacterales	Gammaproteobacteria	Proteobacteria	Bacteria	NA	NA	chicken	NA
MG825374.1	Escherichia coli strain 1106 plasmid p1106-IncI2, complete sequence	p1106-IncI2	60960	circular	Escherichia coli	Escherichia coli	Escherichia	Enterobacteriaceae	Enterobacterales	Gammaproteobacteria	Proteobacteria	Bacteria	NA	NA	chicken	NA
MG825380.1	Escherichia coli strain 1108 plasmid p1108-MCR, complete sequence	p1108-MCR	64906	circular	Escherichia coli	Escherichia coli	Escherichia	Enterobacteriaceae	Enterobacterales	Gammaproteobacteria	Proteobacteria	Bacteria	NA	NA	chicken	NA
MG946761.1	Escherichia coli plasmid pEC26-mcr-1.9, complete sequence	pEC26	64005	circular	Escherichia coli	Escherichia coli	Escherichia	Enterobacteriaceae	Enterobacterales	Gammaproteobacteria	Proteobacteria	Bacteria	NA	NA	NA	NA
MH043624.1	Escherichia coli strain GDZJ003 plasmid pGDZJ003-1-MCR-1, complete sequence	pGDZJ003-1-MCR-1	33522	circular	Escherichia coli	Escherichia coli	Escherichia	Enterobacteriaceae	Enterobacterales	Gammaproteobacteria	Proteobacteria	Bacteria	NA	NA	NA	NA
MH061196.1	Klebsiella pneumoniae strain AHM7C25I plasmid pHNAH25I-MCR, complete sequence	pHNAH25I-MCR	33310	circular	Klebsiella pneumoniae	Klebsiella pneumoniae	Klebsiella	Enterobacteriaceae	Enterobacterales	Gammaproteobacteria	Proteobacteria	Bacteria	NA	NA	chicken	NA
MH128771.1	Escherichia coli strain 803DBmcr plasmid 803-DB-mcr, complete sequence	803-DB-mcr	230365	circular	Escherichia coli	Escherichia coli	Escherichia	Enterobacteriaceae	Enterobacterales	Gammaproteobacteria	Proteobacteria	Bacteria	2022-03-17	China	Sir Run Run Shaw hospital	NA
MH143576.1	Salmonella enterica subsp. enterica serovar California strain SL01 plasmid pMCR-1, complete sequence	pMCR-1	33309	circular	Salmonella enterica subsp. enterica serovar California	Salmonella enterica	Salmonella	Enterobacteriaceae	Enterobacterales	Gammaproteobacteria	Proteobacteria	Bacteria	NA	30.05 N 102.54 E	NA	NA
MH176237.1	Escherichia coli plasmid pmcr-JLF4, complete sequence	pmcr-JLF4	66659	circular	Escherichia coli	Escherichia coli	Escherichia	Enterobacteriaceae	Enterobacterales	Gammaproteobacteria	Proteobacteria	Bacteria	NA	NA	NA	NA
MH208235.1	Escherichia coli strain APECA2 plasmid pJMA2, complete sequence	pJMA2	224630	circular	Escherichia coli	Escherichia coli	Escherichia	Enterobacteriaceae	Enterobacterales	Gammaproteobacteria	Proteobacteria	Bacteria	NA	NA	broiler chicken	sequence type ST69
MH213346.1	Escherichia coli strain EC1188 plasmid pEC1188-MCR, complete sequence	pEC1188-MCR	65806	circular	Escherichia coli	Escherichia coli	Escherichia	Enterobacteriaceae	Enterobacterales	Gammaproteobacteria	Proteobacteria	Bacteria	NA	China: Zhejiang Provincial People s Hospital	NA	NA
MH271383.1	Escherichia coli strain V80 plasmid mcr-1_pV80_dog, complete sequence	mcr-1_pV80_dog	60587	circular	Escherichia coli	Escherichia coli	Escherichia	Enterobacteriaceae	Enterobacterales	Gammaproteobacteria	Proteobacteria	Bacteria	NA	Argentina	Urine	NA
MH329870.1	Escherichia coli strain 92944 plasmid p92944-MCR, complete sequence	p92944-MCR	198366	circular	Escherichia coli	Escherichia coli	Escherichia	Enterobacteriaceae	Enterobacterales	Gammaproteobacteria	Proteobacteria	Bacteria	NA	NA	NA	NA
MH522409.1	Salmonella enterica subsp. enterica serovar Typhimurium strain SH12G402 plasmid pSH12G402, complete sequence	pSH12G402	61340	circular	Salmonella enterica subsp. enterica serovar Typhimurium	Salmonella enterica	Salmonella	Enterobacteriaceae	Enterobacterales	Gammaproteobacteria	Proteobacteria	Bacteria	NA	NA	NA	NA
MH522410.1	Salmonella enterica subsp. enterica serovar Typhimurium strain SH12G950 plasmid pSH12G950, complete sequence	pSH12G950	62040	circular	Salmonella enterica subsp. enterica serovar Typhimurium	Salmonella enterica	Salmonella	Enterobacteriaceae	Enterobacterales	Gammaproteobacteria	Proteobacteria	Bacteria	NA	NA	NA	NA
MH522411.1	Salmonella enterica subsp. enterica serovar Typhimurium strain SH13G841 plasmid pSH13G841, complete sequence	pSH13G841	64759	circular	Salmonella enterica subsp. enterica serovar Typhimurium	Salmonella enterica	Salmonella	Enterobacteriaceae	Enterobacterales	Gammaproteobacteria	Proteobacteria	Bacteria	NA	NA	NA	NA
MH522412.1	Salmonella enterica subsp. enterica serovar Typhimurium strain SH13G1582 plasmid pSH13G1582, complete sequence	pSH13G1582	60945	circular	Salmonella enterica subsp. enterica serovar Typhimurium	Salmonella enterica	Salmonella	Enterobacteriaceae	Enterobacterales	Gammaproteobacteria	Proteobacteria	Bacteria	NA	NA	NA	NA
MH522413.1	Salmonella enterica subsp. enterica serovar Typhimurium strain SH14G1670 plasmid pSH14G1670, complete sequence	pSH14G1670	163719	circular	Salmonella enterica subsp. enterica serovar Typhimurium	Salmonella enterica	Salmonella	Enterobacteriaceae	Enterobacterales	Gammaproteobacteria	Proteobacteria	Bacteria	NA	NA	NA	NA
MH522414.1	Salmonella enterica subsp. enterica serovar Typhimurium strain SH15G1493 plasmid pSH15G1493, complete sequence	pSH15G1493	59233	circular	Salmonella enterica subsp. enterica serovar Typhimurium	Salmonella enterica	Salmonella	Enterobacteriaceae	Enterobacterales	Gammaproteobacteria	Proteobacteria	Bacteria	NA	NA	NA	NA
MH522415.1	Salmonella enterica subsp. enterica serovar Typhimurium strain SH15G1527 plasmid pSH15G1527, complete sequence	pSH15G1527	60138	circular	Salmonella enterica subsp. enterica serovar Typhimurium	Salmonella enterica	Salmonella	Enterobacteriaceae	Enterobacterales	Gammaproteobacteria	Proteobacteria	Bacteria	NA	NA	NA	NA
MH522416.1	Salmonella enterica subsp. enterica serovar Typhimurium strain SH15G1531 plasmid pSH15G1531, complete sequence	pSH15G1531	60188	circular	Salmonella enterica subsp. enterica serovar Typhimurium	Salmonella enterica	Salmonella	Enterobacteriaceae	Enterobacterales	Gammaproteobacteria	Proteobacteria	Bacteria	NA	NA	NA	NA
MH522417.1	Salmonella enterica subsp. enterica serovar Typhimurium strain SH15G2169 plasmid pSH15G2169, complete sequence	pSH15G2169	33309	circular	Salmonella enterica subsp. enterica serovar Typhimurium	Salmonella enterica	Salmonella	Enterobacteriaceae	Enterobacterales	Gammaproteobacteria	Proteobacteria	Bacteria	NA	NA	NA	NA
MH522418.1	Salmonella enterica subsp. enterica serovar Typhimurium strain SH16G0648 plasmid pSH16G0648, complete sequence	pSH16G0648	244206	circular	Salmonella enterica subsp. enterica serovar Typhimurium	Salmonella enterica	Salmonella	Enterobacteriaceae	Enterobacterales	Gammaproteobacteria	Proteobacteria	Bacteria	NA	NA	NA	NA
MH522419.1	Salmonella enterica subsp. enterica serovar Typhimurium strain SH16G1369 plasmid pSH16G1369, complete sequence	pSH16G1369	229235	circular	Salmonella enterica subsp. enterica serovar Typhimurium	Salmonella enterica	Salmonella	Enterobacteriaceae	Enterobacterales	Gammaproteobacteria	Proteobacteria	Bacteria	NA	NA	NA	NA
MH522420.1	Salmonella enterica subsp. enterica serovar Typhimurium strain SH16G1508 plasmid pSH16G1508, complete sequence	pSH16G1508	264008	circular	Salmonella enterica subsp. enterica serovar Typhimurium	Salmonella enterica	Salmonella	Enterobacteriaceae	Enterobacterales	Gammaproteobacteria	Proteobacteria	Bacteria	NA	NA	NA	NA
MH522421.1	Salmonella enterica subsp. enterica serovar Typhimurium strain SH16G2457 plasmid pSH16G2457, complete sequence	pSH16G2457	299616	circular	Salmonella enterica subsp. enterica serovar Typhimurium	Salmonella enterica	Salmonella	Enterobacteriaceae	Enterobacterales	Gammaproteobacteria	Proteobacteria	Bacteria	NA	NA	NA	NA
MH522422.1	Salmonella enterica subsp. enterica serovar Typhimurium strain SH16G2543 plasmid pSH16G2543, complete sequence	pSH16G2543	35526	circular	Salmonella enterica subsp. enterica serovar Typhimurium	Salmonella enterica	Salmonella	Enterobacteriaceae	Enterobacterales	Gammaproteobacteria	Proteobacteria	Bacteria	NA	NA	NA	NA
MH522423.1	Salmonella enterica subsp. enterica serovar Typhimurium strain SH16G4498 plasmid pSH16G4498, complete sequence	pSH16G4498	297846	circular	Salmonella enterica subsp. enterica serovar Typhimurium	Salmonella enterica	Salmonella	Enterobacteriaceae	Enterobacterales	Gammaproteobacteria	Proteobacteria	Bacteria	NA	NA	NA	NA
MH522424.1	Salmonella enterica subsp. enterica serovar Typhimurium strain SH16G4525 plasmid pSH16G4525, complete sequence	pSH16G4525	278996	circular	Salmonella enterica subsp. enterica serovar Typhimurium	Salmonella enterica	Salmonella	Enterobacteriaceae	Enterobacterales	Gammaproteobacteria	Proteobacteria	Bacteria	NA	NA	NA	NA
MH522425.1	Salmonella enterica subsp. enterica serovar Typhimurium strain SH16G4909 plasmid pSH16G4909, complete sequence	pSH16G4909	217193	circular	Salmonella enterica subsp. enterica serovar Typhimurium	Salmonella enterica	Salmonella	Enterobacteriaceae	Enterobacterales	Gammaproteobacteria	Proteobacteria	Bacteria	NA	NA	NA	NA
MH522426.1	Salmonella enterica subsp. enterica serovar Typhimurium strain SH16G4928 plasmid pSH16G4928, complete sequence	pSH16G4928	277473	circular	Salmonella enterica subsp. enterica serovar Typhimurium	Salmonella enterica	Salmonella	Enterobacteriaceae	Enterobacterales	Gammaproteobacteria	Proteobacteria	Bacteria	NA	NA	NA	NA
MH715959.1	Klebsiella pneumoniae strain KP15450 plasmid pKP15450-MCR-1, complete sequence	pKP15450-MCR-1	33309	circular	Klebsiella pneumoniae	Klebsiella pneumoniae	Klebsiella	Enterobacteriaceae	Enterobacterales	Gammaproteobacteria	Proteobacteria	Bacteria	NA	NA	NA	NA
MH715960.1	Klebsiella pneumoniae strain KP14052 plasmid pKP14052-MCR-1, complete sequence	pKP14052-MCR-1	235631	circular	Klebsiella pneumoniae	Klebsiella pneumoniae	Klebsiella	Enterobacteriaceae	Enterobacterales	Gammaproteobacteria	Proteobacteria	Bacteria	NA	NA	NA	NA
MH733010.1	Klebsiella pneumoniae strain KP14812 plasmid pKP14812-MCR-1, complete sequence	pKP14812-MCR-1	238616	circular	Klebsiella pneumoniae	Klebsiella pneumoniae	Klebsiella	Enterobacteriaceae	Enterobacterales	Gammaproteobacteria	Proteobacteria	Bacteria	NA	NA	NA	NA
MH733011.1	Klebsiella pneumoniae strain KP16103 plasmid pKP16103-MCR-1, complete sequence	pKP16103-MCR-1	313847	circular	Klebsiella pneumoniae	Klebsiella pneumoniae	Klebsiella	Enterobacteriaceae	Enterobacterales	Gammaproteobacteria	Proteobacteria	Bacteria	NA	NA	NA	NA
MH781719.1	Klebsiella pneumoniae strain SCKLB684 plasmid pSCKLB684-mcr, complete sequence	pSCKLB684-mcr	93227	circular	Klebsiella pneumoniae	Klebsiella pneumoniae	Klebsiella	Enterobacteriaceae	Enterobacterales	Gammaproteobacteria	Proteobacteria	Bacteria	NA	NA	NA	NA
MH924589.1	Escherichia coli strain RDB9 plasmid pRDB9, complete sequence	pRDB9	288678	circular	Escherichia coli	Escherichia coli	Escherichia	Enterobacteriaceae	Enterobacterales	Gammaproteobacteria	Proteobacteria	Bacteria	NA	Switzerland	pig	NA
MH938808.1	Escherichia coli strain LHM10-1 plasmid pLHM10-1-mcr-1, complete sequence	pLHM10-1-mcr-1	33301	circular	Escherichia coli	Escherichia coli	Escherichia	Enterobacteriaceae	Enterobacterales	Gammaproteobacteria	Proteobacteria	Bacteria	2017	China	manure	NA
MK041211.1	Citrobacter amalonaticus strain M21015 plasmid pMCR-M21015, complete sequence	pMCR-M21015	62891	circular	Citrobacter amalonaticus	Citrobacter amalonaticus	Citrobacter	Enterobacteriaceae	Enterobacterales	Gammaproteobacteria	Proteobacteria	Bacteria	NA	Argentina	rectal swab	NA
MK172815.1	Escherichia coli plasmid pMCR-1_Msc, complete sequence	pMCR-1_Msc	33310	circular	Escherichia coli	Escherichia coli	Escherichia	Enterobacteriaceae	Enterobacterales	Gammaproteobacteria	Proteobacteria	Bacteria	NA	Russia	bal	NA
MK256965.1	Escherichia coli strain R15 plasmid pR15_MCR-1, complete sequence	pR15_MCR-1	109908	circular	Escherichia coli	Escherichia coli	Escherichia	Enterobacteriaceae	Enterobacterales	Gammaproteobacteria	Proteobacteria	Bacteria	NA	NA	wastewater treatment plant	NA
MK355502.1	Klebsiella pneumoniae strain CRE plasmid pAN65-1, complete sequence	pAN65-1	276370	circular	Klebsiella pneumoniae	Klebsiella pneumoniae	Klebsiella	Enterobacteriaceae	Enterobacterales	Gammaproteobacteria	Proteobacteria	Bacteria	NA	China	feces	type: IncHI2-type plasmid
MK419152.1	Escherichia coli strain D72C plasmid pD72C, complete sequence	pD72C	187113	circular	Escherichia coli	Escherichia coli	Escherichia	Enterobacteriaceae	Enterobacterales	Gammaproteobacteria	Proteobacteria	Bacteria	NA	NA	NA	NA
MK477602.1	Salmonella enterica strain SH15G1169 plasmid pSH15G1169, complete sequence	pSH15G1169	217193	circular	Salmonella enterica	Salmonella enterica	Salmonella	Enterobacteriaceae	Enterobacterales	Gammaproteobacteria	Proteobacteria	Bacteria	NA	NA	NA	NA
MK477603.1	Salmonella enterica strain SH15G1219 plasmid pSH15G1219, complete sequence	pSH15G1219	224296	circular	Salmonella enterica	Salmonella enterica	Salmonella	Enterobacteriaceae	Enterobacterales	Gammaproteobacteria	Proteobacteria	Bacteria	NA	NA	NA	NA
MK477604.1	Salmonella enterica strain SH15G1397 plasmid pSH15G1397, complete sequence	pSH15G1397	33309	circular	Salmonella enterica	Salmonella enterica	Salmonella	Enterobacteriaceae	Enterobacterales	Gammaproteobacteria	Proteobacteria	Bacteria	NA	NA	NA	NA
MK477605.1	Salmonella enterica strain SH15G1428 plasmid pSH15G1428, complete sequence	pSH15G1428	252852	circular	Salmonella enterica	Salmonella enterica	Salmonella	Enterobacteriaceae	Enterobacterales	Gammaproteobacteria	Proteobacteria	Bacteria	NA	NA	NA	NA
MK477606.1	Salmonella enterica strain SH15G1450 plasmid pSH15G1450, complete sequence	pSH15G1450	254389	circular	Salmonella enterica	Salmonella enterica	Salmonella	Enterobacteriaceae	Enterobacterales	Gammaproteobacteria	Proteobacteria	Bacteria	NA	NA	NA	NA
MK477607.1	Salmonella enterica strain SH15G1452 plasmid pSH15G1452, complete sequence	pSH15G1452	224296	circular	Salmonella enterica	Salmonella enterica	Salmonella	Enterobacteriaceae	Enterobacterales	Gammaproteobacteria	Proteobacteria	Bacteria	NA	NA	NA	NA
MK477608.1	Salmonella enterica strain SH15G1571 plasmid pSH15G1571, complete sequence	pSH15G1571	175206	circular	Salmonella enterica	Salmonella enterica	Salmonella	Enterobacteriaceae	Enterobacterales	Gammaproteobacteria	Proteobacteria	Bacteria	NA	NA	NA	NA
MK477609.1	Salmonella enterica strain SH15G1598 plasmid pSH15G1598, complete sequence	pSH15G1598	176207	circular	Salmonella enterica	Salmonella enterica	Salmonella	Enterobacteriaceae	Enterobacterales	Gammaproteobacteria	Proteobacteria	Bacteria	NA	NA	NA	NA
MK477610.1	Salmonella enterica strain SH15G2167 plasmid pSH15G2167, complete sequence	pSH15G2167	33309	circular	Salmonella enterica	Salmonella enterica	Salmonella	Enterobacteriaceae	Enterobacterales	Gammaproteobacteria	Proteobacteria	Bacteria	NA	NA	NA	NA
MK477611.1	Salmonella enterica strain SH15G2194 plasmid pSH15G2194, complete sequence	pSH15G2194	263466	circular	Salmonella enterica	Salmonella enterica	Salmonella	Enterobacteriaceae	Enterobacterales	Gammaproteobacteria	Proteobacteria	Bacteria	NA	NA	NA	NA
MK477612.1	Salmonella enterica strain SH16G0600 plasmid pSH16G0600, complete sequence	pSH16G0600	250732	circular	Salmonella enterica	Salmonella enterica	Salmonella	Enterobacteriaceae	Enterobacterales	Gammaproteobacteria	Proteobacteria	Bacteria	NA	NA	NA	NA
MK477613.1	Salmonella enterica strain SH16G0612 plasmid pSH16G0612, complete sequence	pSH16G0612	217193	circular	Salmonella enterica	Salmonella enterica	Salmonella	Enterobacteriaceae	Enterobacterales	Gammaproteobacteria	Proteobacteria	Bacteria	NA	NA	NA	NA
MK477614.1	Salmonella enterica strain SH16G1394 plasmid pSH16G1394, complete sequence	pSH16G1394	251867	circular	Salmonella enterica	Salmonella enterica	Salmonella	Enterobacteriaceae	Enterobacterales	Gammaproteobacteria	Proteobacteria	Bacteria	NA	NA	NA	NA
MK477615.1	Salmonella enterica strain SH16G1509 plasmid pSH16G1509, complete sequence	pSH16G1509	33309	circular	Salmonella enterica	Salmonella enterica	Salmonella	Enterobacteriaceae	Enterobacterales	Gammaproteobacteria	Proteobacteria	Bacteria	NA	NA	NA	NA
MK477616.1	Salmonella enterica strain SH16G2456 plasmid pSH16G2456, complete sequence	pSH16G2456	251053	circular	Salmonella enterica	Salmonella enterica	Salmonella	Enterobacteriaceae	Enterobacterales	Gammaproteobacteria	Proteobacteria	Bacteria	NA	NA	NA	NA
MK477617.1	Salmonella enterica strain SH16G4466 plasmid pSH16G4466, complete sequence	pSH16G4466	249071	circular	Salmonella enterica	Salmonella enterica	Salmonella	Enterobacteriaceae	Enterobacterales	Gammaproteobacteria	Proteobacteria	Bacteria	NA	NA	NA	NA
MK477618.1	Salmonella enterica strain SH16G4511 plasmid pSH16G4511, complete sequence	pSH16G4511	219141	circular	Salmonella enterica	Salmonella enterica	Salmonella	Enterobacteriaceae	Enterobacterales	Gammaproteobacteria	Proteobacteria	Bacteria	NA	NA	NA	NA
MK477619.1	Salmonella enterica strain SH16G4918 plasmid pSH16G4918, complete sequence	pSH16G4918	217630	circular	Salmonella enterica	Salmonella enterica	Salmonella	Enterobacteriaceae	Enterobacterales	Gammaproteobacteria	Proteobacteria	Bacteria	NA	NA	NA	NA
MK477620.1	Salmonella enterica strain SH16G4926 plasmid pSH16G4926, complete sequence	pSH16G4926	217193	circular	Salmonella enterica	Salmonella enterica	Salmonella	Enterobacteriaceae	Enterobacterales	Gammaproteobacteria	Proteobacteria	Bacteria	NA	NA	NA	NA
MK542639.1	Escherichia coli strain DR164 plasmid pDR164, complete sequence	pDR164	59891	circular	Escherichia coli	Escherichia coli	Escherichia	Enterobacteriaceae	Enterobacterales	Gammaproteobacteria	Proteobacteria	Bacteria	NA	Russia	Black kite	NA
MK571810.1	Escherichia coli strain PK411 plasmid pPK411, complete sequence	pPK411	60611	circular	Escherichia coli	Escherichia coli	Escherichia	Enterobacteriaceae	Enterobacterales	Gammaproteobacteria	Proteobacteria	Bacteria	NA	NA	Broiler chicken	NA
MK673547.1	Salmonella enterica subsp. enterica serovar Typhimurium strain GDP25-25 plasmid pGDP25-25, complete sequence	pGDP25-25	257318	circular	Salmonella enterica subsp. enterica serovar Typhimurium	Salmonella enterica	Salmonella	Enterobacteriaceae	Enterobacterales	Gammaproteobacteria	Proteobacteria	Bacteria	2016	China	NA	NA
MK673548.1	Salmonella enterica subsp. enterica serovar Typhimurium strain GDP37-4 plasmid pGDP37-4, complete sequence	pGDP37-4	249627	circular	Salmonella enterica subsp. enterica serovar Typhimurium	Salmonella enterica	Salmonella	Enterobacteriaceae	Enterobacterales	Gammaproteobacteria	Proteobacteria	Bacteria	2017	China	NA	NA
MK673549.1	Salmonella enterica subsp. enterica serovar Typhimurium strain JXP9 plasmid pJXP9, complete sequence	pJXP9	244799	circular	Salmonella enterica subsp. enterica serovar Typhimurium	Salmonella enterica	Salmonella	Enterobacteriaceae	Enterobacterales	Gammaproteobacteria	Proteobacteria	Bacteria	2017	China	NA	NA
MK940857.1	Escherichia coli strain 11 plasmid unnamed, complete sequence	unnamed	33304	circular	Escherichia coli	Escherichia coli	Escherichia	Enterobacteriaceae	Enterobacterales	Gammaproteobacteria	Proteobacteria	Bacteria	2016	Brazil	rectal swab	IncX4 plasmid
MK940858.1	Escherichia coli strain 91 plasmid unnamed, complete sequence	unnamed	33079	circular	Escherichia coli	Escherichia coli	Escherichia	Enterobacteriaceae	Enterobacterales	Gammaproteobacteria	Proteobacteria	Bacteria	2016	Brazil	urine	IncX4 plasmid
MK962305.1	Escherichia coli strain YZUC2624 plasmid pYZUC2624.1, complete sequence	pYZUC2624.1	225059	circular	Escherichia coli	Escherichia coli	Escherichia	Enterobacteriaceae	Enterobacterales	Gammaproteobacteria	Proteobacteria	Bacteria	2022-05-17	China	feces	NA
MN232179.1	Escherichia coli plasmid pAH59-106, complete sequence	pAH59-106	60282	circular	Escherichia coli	Escherichia coli	Escherichia	Enterobacteriaceae	Enterobacterales	Gammaproteobacteria	Proteobacteria	Bacteria	NA	NA	NA	NA
MN232180.1	Escherichia coli plasmid pAH59-40, complete sequence	pAH59-40	58047	circular	Escherichia coli	Escherichia coli	Escherichia	Enterobacteriaceae	Enterobacterales	Gammaproteobacteria	Proteobacteria	Bacteria	NA	NA	NA	NA
MN232181.1	Escherichia coli plasmid pAH59-47, complete sequence	pAH59-47	59361	circular	Escherichia coli	Escherichia coli	Escherichia	Enterobacteriaceae	Enterobacterales	Gammaproteobacteria	Proteobacteria	Bacteria	NA	NA	NA	NA
MN232182.1	Escherichia coli plasmid pAH59-57, complete sequence	pAH59-57	61037	circular	Escherichia coli	Escherichia coli	Escherichia	Enterobacteriaceae	Enterobacterales	Gammaproteobacteria	Proteobacteria	Bacteria	NA	NA	NA	NA
MN232183.1	Escherichia coli plasmid pAH59-58, complete sequence	pAH59-58	60458	circular	Escherichia coli	Escherichia coli	Escherichia	Enterobacteriaceae	Enterobacterales	Gammaproteobacteria	Proteobacteria	Bacteria	NA	NA	NA	NA
MN232184.1	Escherichia coli plasmid pAH81-109, complete sequence	pAH81-109	60144	circular	Escherichia coli	Escherichia coli	Escherichia	Enterobacteriaceae	Enterobacterales	Gammaproteobacteria	Proteobacteria	Bacteria	NA	NA	NA	NA
MN232185.1	Escherichia coli plasmid pAH81-113, complete sequence	pAH81-113	60378	circular	Escherichia coli	Escherichia coli	Escherichia	Enterobacteriaceae	Enterobacterales	Gammaproteobacteria	Proteobacteria	Bacteria	NA	NA	NA	NA
MN232186.1	Escherichia coli plasmid pAH81-39, complete sequence	pAH81-39	60961	circular	Escherichia coli	Escherichia coli	Escherichia	Enterobacteriaceae	Enterobacterales	Gammaproteobacteria	Proteobacteria	Bacteria	NA	NA	NA	NA
MN232187.1	Escherichia coli plasmid pGD16-131, complete sequence	pGD16-131	61500	circular	Escherichia coli	Escherichia coli	Escherichia	Enterobacteriaceae	Enterobacterales	Gammaproteobacteria	Proteobacteria	Bacteria	NA	NA	NA	NA
MN232188.1	Escherichia coli plasmid pGD16-3, complete sequence	pGD16-3	57770	circular	Escherichia coli	Escherichia coli	Escherichia	Enterobacteriaceae	Enterobacterales	Gammaproteobacteria	Proteobacteria	Bacteria	NA	NA	NA	NA
MN232189.1	Escherichia coli plasmid pGD27-124, complete sequence	pGD27-124	192920	circular	Escherichia coli	Escherichia coli	Escherichia	Enterobacteriaceae	Enterobacterales	Gammaproteobacteria	Proteobacteria	Bacteria	NA	NA	NA	NA
MN232190.1	Escherichia coli plasmid pGD27-31, complete sequence	pGD27-31	169696	circular	Escherichia coli	Escherichia coli	Escherichia	Enterobacteriaceae	Enterobacterales	Gammaproteobacteria	Proteobacteria	Bacteria	NA	NA	NA	NA
MN232191.1	Escherichia coli plasmid pGD27-37, complete sequence	pGD27-37	201186	circular	Escherichia coli	Escherichia coli	Escherichia	Enterobacteriaceae	Enterobacterales	Gammaproteobacteria	Proteobacteria	Bacteria	NA	NA	NA	NA
MN232192.1	Escherichia coli plasmid pGD27-62, complete sequence	pGD27-62	92362	circular	Escherichia coli	Escherichia coli	Escherichia	Enterobacteriaceae	Enterobacterales	Gammaproteobacteria	Proteobacteria	Bacteria	NA	NA	NA	NA
MN232193.1	Escherichia coli plasmid pGD27-63, complete sequence	pGD27-63	60428	circular	Escherichia coli	Escherichia coli	Escherichia	Enterobacteriaceae	Enterobacterales	Gammaproteobacteria	Proteobacteria	Bacteria	NA	NA	NA	NA
MN232194.1	Escherichia coli plasmid pGD27-69, complete sequence	pGD27-69	35648	circular	Escherichia coli	Escherichia coli	Escherichia	Enterobacteriaceae	Enterobacterales	Gammaproteobacteria	Proteobacteria	Bacteria	NA	NA	NA	NA
MN232195.1	Escherichia coli plasmid pGD27-70, complete sequence	pGD27-70	199925	circular	Escherichia coli	Escherichia coli	Escherichia	Enterobacteriaceae	Enterobacterales	Gammaproteobacteria	Proteobacteria	Bacteria	NA	NA	NA	NA
MN232196.1	Escherichia coli plasmid pHLJ109-11, complete sequence	pHLJ109-11	60960	circular	Escherichia coli	Escherichia coli	Escherichia	Enterobacteriaceae	Enterobacterales	Gammaproteobacteria	Proteobacteria	Bacteria	NA	NA	NA	NA
MN232197.1	Escherichia coli plasmid pHLJ109-16, complete sequence	pHLJ109-16	61734	circular	Escherichia coli	Escherichia coli	Escherichia	Enterobacteriaceae	Enterobacterales	Gammaproteobacteria	Proteobacteria	Bacteria	NA	NA	NA	NA
MN232198.1	Escherichia coli plasmid pHLJ109-25, complete sequence	pHLJ109-25	60960	circular	Escherichia coli	Escherichia coli	Escherichia	Enterobacteriaceae	Enterobacterales	Gammaproteobacteria	Proteobacteria	Bacteria	NA	NA	NA	NA
MN232199.1	Escherichia coli plasmid pHLJ109-28, complete sequence	pHLJ109-28	58774	circular	Escherichia coli	Escherichia coli	Escherichia	Enterobacteriaceae	Enterobacterales	Gammaproteobacteria	Proteobacteria	Bacteria	NA	NA	NA	NA
MN232200.1	Escherichia coli plasmid pHLJ109-34, complete sequence	pHLJ109-34	62924	circular	Escherichia coli	Escherichia coli	Escherichia	Enterobacteriaceae	Enterobacterales	Gammaproteobacteria	Proteobacteria	Bacteria	NA	NA	NA	NA
MN232201.1	Escherichia coli plasmid pHLJ109-70, complete sequence	pHLJ109-70	61023	circular	Escherichia coli	Escherichia coli	Escherichia	Enterobacteriaceae	Enterobacterales	Gammaproteobacteria	Proteobacteria	Bacteria	NA	NA	NA	NA
MN232202.1	Escherichia coli plasmid pHLJ109-91, complete sequence	pHLJ109-91	68016	circular	Escherichia coli	Escherichia coli	Escherichia	Enterobacteriaceae	Enterobacterales	Gammaproteobacteria	Proteobacteria	Bacteria	NA	NA	NA	NA
MN232203.1	Escherichia coli plasmid pHLJ109-92, complete sequence	pHLJ109-92	60960	circular	Escherichia coli	Escherichia coli	Escherichia	Enterobacteriaceae	Enterobacterales	Gammaproteobacteria	Proteobacteria	Bacteria	NA	NA	NA	NA
MN232204.1	Escherichia coli plasmid pHLJ111-101, complete sequence	pHLJ111-101	60999	circular	Escherichia coli	Escherichia coli	Escherichia	Enterobacteriaceae	Enterobacterales	Gammaproteobacteria	Proteobacteria	Bacteria	NA	NA	NA	NA
MN232205.1	Escherichia coli plasmid pHLJ111-18, complete sequence	pHLJ111-18	60962	circular	Escherichia coli	Escherichia coli	Escherichia	Enterobacteriaceae	Enterobacterales	Gammaproteobacteria	Proteobacteria	Bacteria	NA	NA	NA	NA
MN232206.1	Escherichia coli plasmid pHLJ111-20, complete sequence	pHLJ111-20	58692	circular	Escherichia coli	Escherichia coli	Escherichia	Enterobacteriaceae	Enterobacterales	Gammaproteobacteria	Proteobacteria	Bacteria	NA	NA	NA	NA
MN232207.1	Escherichia coli plasmid pHLJ111-3, complete sequence	pHLJ111-3	63865	circular	Escherichia coli	Escherichia coli	Escherichia	Enterobacteriaceae	Enterobacterales	Gammaproteobacteria	Proteobacteria	Bacteria	NA	NA	NA	NA
MN232208.1	Escherichia coli plasmid pHLJ111-5, complete sequence	pHLJ111-5	61094	circular	Escherichia coli	Escherichia coli	Escherichia	Enterobacteriaceae	Enterobacterales	Gammaproteobacteria	Proteobacteria	Bacteria	NA	NA	NA	NA
MN232209.1	Escherichia coli plasmid pHLJ111-9, complete sequence	pHLJ111-9	60408	circular	Escherichia coli	Escherichia coli	Escherichia	Enterobacteriaceae	Enterobacterales	Gammaproteobacteria	Proteobacteria	Bacteria	NA	NA	NA	NA
MN232210.1	Escherichia coli plasmid pHLJ179-141, complete sequence	pHLJ179-141	60960	circular	Escherichia coli	Escherichia coli	Escherichia	Enterobacteriaceae	Enterobacterales	Gammaproteobacteria	Proteobacteria	Bacteria	NA	NA	NA	NA
MN232211.1	Escherichia coli plasmid pHLJ179-167, complete sequence	pHLJ179-167	60960	circular	Escherichia coli	Escherichia coli	Escherichia	Enterobacteriaceae	Enterobacterales	Gammaproteobacteria	Proteobacteria	Bacteria	NA	NA	NA	NA
MN232212.1	Escherichia fergusonii plasmid pHLJ179-32, complete sequence	pHLJ179-32	64899	circular	Escherichia fergusonii	Escherichia fergusonii	Escherichia	Enterobacteriaceae	Enterobacterales	Gammaproteobacteria	Proteobacteria	Bacteria	NA	NA	NA	NA
MN232213.1	Escherichia coli plasmid pHLJ179-34, complete sequence	pHLJ179-34	60960	circular	Escherichia coli	Escherichia coli	Escherichia	Enterobacteriaceae	Enterobacterales	Gammaproteobacteria	Proteobacteria	Bacteria	NA	NA	NA	NA
MN232214.1	Escherichia fergusonii plasmid pHLJ179-85, complete sequence	pHLJ179-85	63140	circular	Escherichia fergusonii	Escherichia fergusonii	Escherichia	Enterobacteriaceae	Enterobacterales	Gammaproteobacteria	Proteobacteria	Bacteria	NA	NA	NA	NA
MN476093.1	Escherichia coli plasmid pHZ001, complete sequence	pHZ001	60381	circular	Escherichia coli	Escherichia coli	Escherichia	Enterobacteriaceae	Enterobacterales	Gammaproteobacteria	Proteobacteria	Bacteria	NA	NA	NA	NA
MN476094.1	Escherichia coli plasmid pHZ003, complete sequence	pHZ003	320681	circular	Escherichia coli	Escherichia coli	Escherichia	Enterobacteriaceae	Enterobacterales	Gammaproteobacteria	Proteobacteria	Bacteria	NA	NA	NA	NA
MN476095.1	Escherichia coli plasmid pHZ004, complete sequence	pHZ004	61107	circular	Escherichia coli	Escherichia coli	Escherichia	Enterobacteriaceae	Enterobacterales	Gammaproteobacteria	Proteobacteria	Bacteria	NA	NA	NA	NA
MN476096.1	Escherichia coli plasmid pHZ010, complete sequence	pHZ010	122601	circular	Escherichia coli	Escherichia coli	Escherichia	Enterobacteriaceae	Enterobacterales	Gammaproteobacteria	Proteobacteria	Bacteria	NA	NA	NA	NA
MN476097.1	Escherichia coli plasmid pHZ011, complete sequence	pHZ011	296558	circular	Escherichia coli	Escherichia coli	Escherichia	Enterobacteriaceae	Enterobacterales	Gammaproteobacteria	Proteobacteria	Bacteria	NA	NA	NA	NA
MN476098.1	Escherichia coli plasmid pHZ028, complete sequence	pHZ028	55772	circular	Escherichia coli	Escherichia coli	Escherichia	Enterobacteriaceae	Enterobacterales	Gammaproteobacteria	Proteobacteria	Bacteria	NA	NA	NA	NA
MN648330.1	Klebsiella pneumoniae strain T38 plasmid pT38-MCR-1, complete sequence	pT38-MCR-1	33858	circular	Klebsiella pneumoniae	Klebsiella pneumoniae	Klebsiella	Enterobacteriaceae	Enterobacterales	Gammaproteobacteria	Proteobacteria	Bacteria	NA	NA	NA	NA
MN689940.1	Escherichia coli strain LWY24J plasmid pLWY24J-mcr-1.1, complete sequence	pLWY24J-mcr-1.1	62009	circular	Escherichia coli	Escherichia coli	Escherichia	Enterobacteriaceae	Enterobacterales	Gammaproteobacteria	Proteobacteria	Bacteria	2016-03-05	China	feces	IncI2 plasmid
MN732922.1	Escherichia coli strain 49K plasmid unnamed, complete sequence	unnamed	245019	circular	Escherichia coli	Escherichia coli	Escherichia	Enterobacteriaceae	Enterobacterales	Gammaproteobacteria	Proteobacteria	Bacteria	2017-01-24	India	Poultry	NA
MN746290.1	Escherichia coli strain GN2980 plasmid p2, complete sequence	p2	61412	circular	Escherichia coli	Escherichia coli	Escherichia	Enterobacteriaceae	Enterobacterales	Gammaproteobacteria	Proteobacteria	Bacteria	NA	Ecuador	NA	NA
MN746291.1	Escherichia coli strain GN2982 plasmid p25, complete sequence	p25	60733	circular	Escherichia coli	Escherichia coli	Escherichia	Enterobacteriaceae	Enterobacterales	Gammaproteobacteria	Proteobacteria	Bacteria	NA	Ecuador	NA	NA
MN746292.1	Escherichia coli strain GN2984 plasmid p778, complete sequence	p778	62311	circular	Escherichia coli	Escherichia coli	Escherichia	Enterobacteriaceae	Enterobacterales	Gammaproteobacteria	Proteobacteria	Bacteria	NA	Ecuador	child	NA
MT119279.1	Escherichia coli strain 5571 plasmid pMCR-1_Msc_2, complete sequence	pMCR-1_Msc_2	59748	circular	Escherichia coli	Escherichia coli	Escherichia	Enterobacteriaceae	Enterobacterales	Gammaproteobacteria	Proteobacteria	Bacteria	NA	Russia	tracheal aspirate	NA
MT293625.1	Escherichia coli strain HZ715 plasmid pHZ715, complete sequence	pHZ715	64942	circular	Escherichia coli	Escherichia coli	Escherichia	Enterobacteriaceae	Enterobacterales	Gammaproteobacteria	Proteobacteria	Bacteria	2018-08-08	China	fecal sample from a healthy person	NA
MT316509.1	Klebsiella pneumoniae strain 16BU137 plasmid 16BU137_mcr-1.1, complete sequence	16BU137_mcr-1.1	33309	circular	Klebsiella pneumoniae	Klebsiella pneumoniae	Klebsiella	Enterobacteriaceae	Enterobacterales	Gammaproteobacteria	Proteobacteria	Bacteria	2016	China	bus	NA
MT505391.1	Klebsiella pneumoniae strain COL17 plasmid pKpCol17mcr, complete sequence	pKpCol17mcr	60525	circular	Klebsiella pneumoniae	Klebsiella pneumoniae	Klebsiella	Enterobacteriaceae	Enterobacterales	Gammaproteobacteria	Proteobacteria	Bacteria	NA	Peru	urine	NA
MT536763.1	Escherichia coli plasmid pE566-mcr-1.1, complete sequence	pE566-mcr-1.1	79591	circular	Escherichia coli	Escherichia coli	Escherichia	Enterobacteriaceae	Enterobacterales	Gammaproteobacteria	Proteobacteria	Bacteria	NA	Argentina	abdominal collection	NA
MT667260.1	Escherichia coli strain GDE6P124 plasmid pHNEP124, complete sequence	pHNEP124	60430	circular	Escherichia coli	Escherichia coli	Escherichia	Enterobacteriaceae	Enterobacterales	Gammaproteobacteria	Proteobacteria	Bacteria	NA	NA	pig feces	NA
MT667261.1	Escherichia coli strain GDE6P129 plasmid pHNEP129, complete sequence	pHNEP129	35336	circular	Escherichia coli	Escherichia coli	Escherichia	Enterobacteriaceae	Enterobacterales	Gammaproteobacteria	Proteobacteria	Bacteria	NA	NA	pig feces	NA
MT929275.1	Escherichia coli strain 1413_17_E1 plasmid pMCR_1413_E1, complete sequence	pMCR_1413_E1	33304	circular	Escherichia coli	Escherichia coli	Escherichia	Enterobacteriaceae	Enterobacterales	Gammaproteobacteria	Proteobacteria	Bacteria	NA	Czech Republic	raw turkey meat	NA
MT929276.1	Escherichia coli strain 1138_17_D1 plasmid pMCR_1138_D1, complete sequence	pMCR_1138_D1	33308	circular	Escherichia coli	Escherichia coli	Escherichia	Enterobacteriaceae	Enterobacterales	Gammaproteobacteria	Proteobacteria	Bacteria	NA	Germany	raw turkey meat	NA
MT929277.1	Escherichia coli strain 1139_17_A1 plasmid pMCR_1139_A1, complete sequence	pMCR_1139_A1	33303	circular	Escherichia coli	Escherichia coli	Escherichia	Enterobacteriaceae	Enterobacterales	Gammaproteobacteria	Proteobacteria	Bacteria	NA	Poland	raw turkey meat	NA
MT929278.1	Escherichia coli strain 1253_17_A2 plasmid pMCR_1253_A2, complete sequence	pMCR_1253_A2	33310	circular	Escherichia coli	Escherichia coli	Escherichia	Enterobacteriaceae	Enterobacterales	Gammaproteobacteria	Proteobacteria	Bacteria	NA	Germany	raw turkey meat	NA
MT929279.1	Escherichia coli strain 1449_17_C1 plasmid pMCR_1449_C1, complete sequence	pMCR_1449_C1	33304	circular	Escherichia coli	Escherichia coli	Escherichia	Enterobacteriaceae	Enterobacterales	Gammaproteobacteria	Proteobacteria	Bacteria	NA	Brazil	raw turkey liver	NA
MT929280.1	Klebsiella pneumoniae strain 1525_17_B1 plasmid pMCR_1525_B1, complete sequence	pMCR_1525_B1	33304	circular	Klebsiella pneumoniae	Klebsiella pneumoniae	Klebsiella	Enterobacteriaceae	Enterobacterales	Gammaproteobacteria	Proteobacteria	Bacteria	NA	Brazil	raw turkey liver	NA
MT929281.1	Klebsiella pneumoniae strain 1525_17_C2 plasmid pMCR_1525_C2, complete sequence	pMCR_1525_C2	34081	circular	Klebsiella pneumoniae	Klebsiella pneumoniae	Klebsiella	Enterobacteriaceae	Enterobacterales	Gammaproteobacteria	Proteobacteria	Bacteria	NA	Brazil	raw turkey liver	NA
MT929282.1	Escherichia coli strain 1525_17_D1 plasmid pMCR_1525_D1, complete sequence	pMCR_1525_D1	33300	circular	Escherichia coli	Escherichia coli	Escherichia	Enterobacteriaceae	Enterobacterales	Gammaproteobacteria	Proteobacteria	Bacteria	NA	Brazil	raw turkey liver	NA
MT929283.1	Escherichia coli strain 1884_17_B3 plasmid pMCR_1884_B3, complete sequence	pMCR_1884_B3	60643	circular	Escherichia coli	Escherichia coli	Escherichia	Enterobacteriaceae	Enterobacterales	Gammaproteobacteria	Proteobacteria	Bacteria	NA	China	raw rabbit meat	NA
MT929284.1	Escherichia coli strain 915_17_C1 plasmid pMCR_915_C1, complete sequence	pMCR_915_C1	253135	circular	Escherichia coli	Escherichia coli	Escherichia	Enterobacteriaceae	Enterobacterales	Gammaproteobacteria	Proteobacteria	Bacteria	NA	Poland	raw turkey meat	NA
MT929285.1	Escherichia coli strain 915_17_E1 plasmid pMCR_915_E1, complete sequence	pMCR_915_E1	250657	circular	Escherichia coli	Escherichia coli	Escherichia	Enterobacteriaceae	Enterobacterales	Gammaproteobacteria	Proteobacteria	Bacteria	NA	Poland	raw turkey meat	NA
MT929286.1	Escherichia coli strain 1085_17_C1 plasmid pMCR_1085_C1, complete sequence	pMCR_1085_C1	251547	circular	Escherichia coli	Escherichia coli	Escherichia	Enterobacteriaceae	Enterobacterales	Gammaproteobacteria	Proteobacteria	Bacteria	NA	Poland	raw turkey meat	NA
MT929287.1	Escherichia coli strain 1139_17_D1 plasmid pMCR_1139_D1, complete sequence	pMCR_1139_D1	267374	circular	Escherichia coli	Escherichia coli	Escherichia	Enterobacteriaceae	Enterobacterales	Gammaproteobacteria	Proteobacteria	Bacteria	NA	Poland	raw turkey meat	NA
MT929288.1	Escherichia coli strain 170_17_D1 plasmid pMCR_170_D1, complete sequence	pMCR_170_D1	284175	circular	Escherichia coli	Escherichia coli	Escherichia	Enterobacteriaceae	Enterobacterales	Gammaproteobacteria	Proteobacteria	Bacteria	NA	Poland	raw turkey meat	NA
MT929289.1	Escherichia coli strain 1138_17_A1 plasmid pMCR_1138_A1, complete sequence	pMCR_1138_A1	95202	circular	Escherichia coli	Escherichia coli	Escherichia	Enterobacteriaceae	Enterobacterales	Gammaproteobacteria	Proteobacteria	Bacteria	NA	Germany	raw turkey meat	NA
MT929290.1	Citrobacter braakii strain 1884_17_C3 plasmid pMCR_1884_C3, complete sequence	pMCR_1884_C3	60164	circular	Citrobacter braakii	Citrobacter braakii	Citrobacter	Enterobacteriaceae	Enterobacterales	Gammaproteobacteria	Proteobacteria	Bacteria	NA	China	raw rabbit meat	NA
MW010024.1	Escherichia coli strain EC1281 plasmid pEC1281, complete sequence	pEC1281	39025	circular	Escherichia coli	Escherichia coli	Escherichia	Enterobacteriaceae	Enterobacterales	Gammaproteobacteria	Proteobacteria	Bacteria	NA	Taiwan	River	NA
MW010025.1	Escherichia coli strain EC1279 plasmid pEC1279, complete sequence	pEC1279	33309	circular	Escherichia coli	Escherichia coli	Escherichia	Enterobacteriaceae	Enterobacterales	Gammaproteobacteria	Proteobacteria	Bacteria	NA	Taiwan	River	NA
MW010026.1	Escherichia coli strain EC1280 plasmid pEC1281, complete sequence	pEC1281	33309	circular	Escherichia coli	Escherichia coli	Escherichia	Enterobacteriaceae	Enterobacterales	Gammaproteobacteria	Proteobacteria	Bacteria	NA	Taiwan	River	NA
MW010027.1	Escherichia coli strain EC1283 plasmid pEC1283, complete sequence	pEC1283	33309	circular	Escherichia coli	Escherichia coli	Escherichia	Enterobacteriaceae	Enterobacterales	Gammaproteobacteria	Proteobacteria	Bacteria	NA	Taiwan	River	NA
MW082015.1	Escherichia coli strain D1-EC25 plasmid pD1-contig4_33kb_mcr-1, complete sequence	pD1-contig4_33kb_mcr-1	33309	circular	Escherichia coli	Escherichia coli	Escherichia	Enterobacteriaceae	Enterobacterales	Gammaproteobacteria	Proteobacteria	Bacteria	NA	China	NA	NA
MW264504.1	Salmonella enterica subsp. enterica serovar Typhimurium strain S52 plasmid pS52, complete sequence	pS52	249043	circular	Salmonella enterica subsp. enterica serovar Typhimurium	Salmonella enterica	Salmonella	Enterobacteriaceae	Enterobacterales	Gammaproteobacteria	Proteobacteria	Bacteria	2015	China	Homo sapiens	NA
MW264505.1	Salmonella enterica subsp. enterica serovar Typhimurium strain S54 plasmid pS54, complete sequence	pS54	222880	circular	Salmonella enterica subsp. enterica serovar Typhimurium	Salmonella enterica	Salmonella	Enterobacteriaceae	Enterobacterales	Gammaproteobacteria	Proteobacteria	Bacteria	2015	China	Homo sapiens	NA
MW264510.1	Salmonella enterica subsp. enterica serovar Typhimurium strain S70 plasmid pS70, complete sequence	pS70	223256	circular	Salmonella enterica subsp. enterica serovar Typhimurium	Salmonella enterica	Salmonella	Enterobacteriaceae	Enterobacterales	Gammaproteobacteria	Proteobacteria	Bacteria	2015	China	pig	NA
MW264513.1	Salmonella enterica subsp. enterica serovar Typhimurium strain S53 plasmid pS53, complete sequence	pS53	228926	circular	Salmonella enterica subsp. enterica serovar Typhimurium	Salmonella enterica	Salmonella	Enterobacteriaceae	Enterobacterales	Gammaproteobacteria	Proteobacteria	Bacteria	2015	China	Homo sapiens	NA
MW373507.1	Escherichia coli strain YZ19VCL47 plasmid pYUYZV47-MCR, complete sequence	pYUYZV47-MCR	61699	circular	Escherichia coli	Escherichia coli	Escherichia	Enterobacteriaceae	Enterobacterales	Gammaproteobacteria	Proteobacteria	Bacteria	NA	China:Yangzhou	lettuce	NA
MW557326.1	Salmonella enterica subsp. enterica serovar Typhimurium strain 16062 plasmid p16062-MCR, complete sequence	p16062-MCR	33408	circular	Salmonella enterica subsp. enterica serovar Typhimurium	Salmonella enterica	Salmonella	Enterobacteriaceae	Enterobacterales	Gammaproteobacteria	Proteobacteria	Bacteria	NA	NA	NA	NA
MW836072.1	Escherichia coli strain EW827 plasmid pEW827-MCR-1, complete sequence	pEW827-MCR-1	33613	circular	Escherichia coli	Escherichia coli	Escherichia	Enterobacteriaceae	Enterobacterales	Gammaproteobacteria	Proteobacteria	Bacteria	NA	NA	Urban stream	NA
MW999352.1	Escherichia coli strain EC08 plasmid pEC08, complete sequence	pEC08	33313	circular	Escherichia coli	Escherichia coli	Escherichia	Enterobacteriaceae	Enterobacterales	Gammaproteobacteria	Proteobacteria	Bacteria	NA	China	NA	NA
MW999353.1	Klebsiella pneumoniae strain KP11 plasmid pKP11, complete sequence	pKP11	33287	circular	Klebsiella pneumoniae	Klebsiella pneumoniae	Klebsiella	Enterobacteriaceae	Enterobacterales	Gammaproteobacteria	Proteobacteria	Bacteria	NA	China	NA	NA
MW999354.1	Klebsiella pneumoniae strain KP12 plasmid pKP12, complete sequence	pKP12	33287	circular	Klebsiella pneumoniae	Klebsiella pneumoniae	Klebsiella	Enterobacteriaceae	Enterobacterales	Gammaproteobacteria	Proteobacteria	Bacteria	NA	China	NA	NA
MW999355.1	Klebsiella pneumoniae strain KP13 plasmid pKP13, complete sequence	pKP13	33309	circular	Klebsiella pneumoniae	Klebsiella pneumoniae	Klebsiella	Enterobacteriaceae	Enterobacterales	Gammaproteobacteria	Proteobacteria	Bacteria	NA	China	NA	NA
MW999356.1	Klebsiella pneumoniae strain KP15 plasmid pKP15, complete sequence	pKP15	33309	circular	Klebsiella pneumoniae	Klebsiella pneumoniae	Klebsiella	Enterobacteriaceae	Enterobacterales	Gammaproteobacteria	Proteobacteria	Bacteria	NA	China	NA	NA
MZ419555.1	Escherichia coli strain 2104-46 plasmid p2104-46_2017, complete sequence	p2104-46_2017	287563	circular	Escherichia coli	Escherichia coli	Escherichia	Enterobacteriaceae	Enterobacterales	Gammaproteobacteria	Proteobacteria	Bacteria	NA	NA	feces	NA
MZ666126.1	Salmonella enterica subsp. enterica serovar 1,4,[5],12:i:- strain 77_84_18 plasmid p77_84_18, complete sequence	p77_84_18	227392	circular	Salmonella enterica subsp. enterica serovar 1,4,[5],12:i:-	Salmonella enterica	Salmonella	Enterobacteriaceae	Enterobacterales	Gammaproteobacteria	Proteobacteria	Bacteria	2016	Italy	faeces	IncHI2plasmid
scS224_2		scS224_2	249573	circular			Salmonella
ynS86_2		ynS86_2	249736	circular			Salmonella
ynS95_2		ynS95_2	244913	circular			Salmonella
CP021176.1	Escherichia coli strain 5CRE51 plasmid p5CRE51-MCR-1, complete sequence	p5CRE51-MCR-1	60961	circular	Escherichia coli	Escherichia coli	Escherichia	Enterobacteriaceae	Enterobacterales	Gammaproteobacteria	Proteobacteria	Bacteria	2022-01-16	23.02 N 120.22 E	urine	NA
MN232186.1	Escherichia coli plasmid pAH81-39, complete sequence	pAH81-39	60961	circular	Escherichia coli	Escherichia coli	Escherichia	Enterobacteriaceae	Enterobacterales	Gammaproteobacteria	Proteobacteria	Bacteria	NA	NA	NA	NA
CP080136.1	Escherichia coli strain PK8277 plasmid pPK8277-MCR1, complete sequence	pPK8277-MCR1	60961	circular	Escherichia coli	Escherichia coli	Escherichia	Enterobacteriaceae	Enterobacterales	Gammaproteobacteria	Proteobacteria	Bacteria	2020-10-20	31.44 N 73.07 E	chicken	NA
KY120365.1	Salmonella enterica subsp. enterica serovar Typhimurium strain P111 plasmid pP111, complete sequence	pP111	60960	circular	Salmonella enterica subsp. enterica serovar Typhimurium	Salmonella enterica	Salmonella	Enterobacteriaceae	Enterobacterales	Gammaproteobacteria	Proteobacteria	Bacteria	NA	Taiwan	NA	NA
KY795978.1	Escherichia coli strain JIE3685 plasmid pJIE3685-1, complete sequence	pJIE3685-1	60960	circular	Escherichia coli	Escherichia coli	Escherichia	Enterobacteriaceae	Enterobacterales	Gammaproteobacteria	Proteobacteria	Bacteria	NA	Australia	urine	NA
MG825374.1	Escherichia coli strain 1106 plasmid p1106-IncI2, complete sequence	p1106-IncI2	60960	circular	Escherichia coli	Escherichia coli	Escherichia	Enterobacteriaceae	Enterobacterales	Gammaproteobacteria	Proteobacteria	Bacteria	NA	NA	chicken	NA
MN232196.1	Escherichia coli plasmid pHLJ109-11, complete sequence	pHLJ109-11	60960	circular	Escherichia coli	Escherichia coli	Escherichia	Enterobacteriaceae	Enterobacterales	Gammaproteobacteria	Proteobacteria	Bacteria	NA	NA	NA	NA
MN232198.1	Escherichia coli plasmid pHLJ109-25, complete sequence	pHLJ109-25	60960	circular	Escherichia coli	Escherichia coli	Escherichia	Enterobacteriaceae	Enterobacterales	Gammaproteobacteria	Proteobacteria	Bacteria	NA	NA	NA	NA
MN232203.1	Escherichia coli plasmid pHLJ109-92, complete sequence	pHLJ109-92	60960	circular	Escherichia coli	Escherichia coli	Escherichia	Enterobacteriaceae	Enterobacterales	Gammaproteobacteria	Proteobacteria	Bacteria	NA	NA	NA	NA
MN232210.1	Escherichia coli plasmid pHLJ179-141, complete sequence	pHLJ179-141	60960	circular	Escherichia coli	Escherichia coli	Escherichia	Enterobacteriaceae	Enterobacterales	Gammaproteobacteria	Proteobacteria	Bacteria	NA	NA	NA	NA
MN232211.1	Escherichia coli plasmid pHLJ179-167, complete sequence	pHLJ179-167	60960	circular	Escherichia coli	Escherichia coli	Escherichia	Enterobacteriaceae	Enterobacterales	Gammaproteobacteria	Proteobacteria	Bacteria	NA	NA	NA	NA
MN232213.1	Escherichia coli plasmid pHLJ179-34, complete sequence	pHLJ179-34	60960	circular	Escherichia coli	Escherichia coli	Escherichia	Enterobacteriaceae	Enterobacterales	Gammaproteobacteria	Proteobacteria	Bacteria	NA	NA	NA	NA
KY657476.1	Escherichia coli plasmid pCREC-527_4, complete sequence	pCREC-527_4	60959	circular	Escherichia coli	Escherichia coli	Escherichia	Enterobacteriaceae	Enterobacterales	Gammaproteobacteria	Proteobacteria	Bacteria	NA	NA	NA	NA
CP020548.1	Escherichia coli strain ZJ3920 plasmid pZJ3920-3, complete sequence	pZJ3920-3	60959	circular	Escherichia coli	Escherichia coli	Escherichia	Enterobacteriaceae	Enterobacterales	Gammaproteobacteria	Proteobacteria	Bacteria	2015	30.3 N 120.2 E	bile	NA
CP034109.1	Escherichia coli strain RCAD0514 plasmid pRCAD0514EC-3, complete sequence	pRCAD0514EC-3	60954	circular	Escherichia coli	Escherichia coli	Escherichia	Enterobacteriaceae	Enterobacterales	Gammaproteobacteria	Proteobacteria	Bacteria	2017-01-09	China: Deyang, Sichuan	NA	NA
MF175188.1	Escherichia coli strain ColR644SK1 plasmid pColR644SK1, complete sequence	pColR644SK1	60952	circular	Escherichia coli	Escherichia coli	Escherichia	Enterobacteriaceae	Enterobacterales	Gammaproteobacteria	Proteobacteria	Bacteria	NA	NA	NA	NA
CP016187.1	Escherichia coli strain S2.14 plasmid pS2.14-2, complete sequence	pS2.14-2	60950	circular	Escherichia coli	Escherichia coli	Escherichia	Enterobacteriaceae	Enterobacterales	Gammaproteobacteria	Proteobacteria	Bacteria	NA	NA	NA	NA
KY657478.1	Escherichia coli plasmid pUSU-ECO-12704_4, complete sequence	pUSU-ECO-12704_4	60948	circular	Escherichia coli	Escherichia coli	Escherichia	Enterobacteriaceae	Enterobacterales	Gammaproteobacteria	Proteobacteria	Bacteria	NA	NA	NA	NA
MH522412.1	Salmonella enterica subsp. enterica serovar Typhimurium strain SH13G1582 plasmid pSH13G1582, complete sequence	pSH13G1582	60945	circular	Salmonella enterica subsp. enterica serovar Typhimurium	Salmonella enterica	Salmonella	Enterobacteriaceae	Enterobacterales	Gammaproteobacteria	Proteobacteria	Bacteria	NA	NA	NA	NA
CP029184.1	Escherichia coli strain H9Ecoli plasmid pMCR-H9, complete sequence	pMCR-H9	60942	circular	Escherichia coli	Escherichia coli	Escherichia	Enterobacteriaceae	Enterobacterales	Gammaproteobacteria	Proteobacteria	Bacteria	2022-10-16	35 N 119.3 E	feces	NA
MF175189.1	Escherichia coli strain ColR598 plasmid pColR598_2, complete sequence	pColR598_2	60939	circular	Escherichia coli	Escherichia coli	Escherichia	Enterobacteriaceae	Enterobacterales	Gammaproteobacteria	Proteobacteria	Bacteria	NA	NA	NA	NA
KY012274.1	Escherichia coli strain 20COE13 plasmid pEc_20COE13, complete sequence	pEc_20COE13	60923	circular	Escherichia coli	Escherichia coli	Escherichia	Enterobacteriaceae	Enterobacterales	Gammaproteobacteria	Proteobacteria	Bacteria	NA	NA	NA	NA
CP061128.1	Salmonella enterica subsp. enterica serovar Typhimurium strain S304 plasmid pS304_2, complete sequence	pS304_2	60870	circular	Salmonella enterica subsp. enterica serovar Typhimurium	Salmonella enterica	Salmonella	Enterobacteriaceae	Enterobacterales	Gammaproteobacteria	Proteobacteria	Bacteria	2022-05-15	30.2 N 120.2 E	stool	NA
MF978388.1	Escherichia coli strain GDT6F93 plasmid pHNGDF93, complete sequence	pHNGDF93	60863	circular	Escherichia coli	Escherichia coli	Escherichia	Enterobacteriaceae	Enterobacterales	Gammaproteobacteria	Proteobacteria	Bacteria	NA	NA	fish	NA
CP022452.1	Salmonella enterica subsp. enterica serovar Indiana strain D90 plasmid pD90-2, complete sequence	pD90-2	60860	circular	Salmonella enterica subsp. enterica serovar Indiana	Salmonella enterica	Salmonella	Enterobacteriaceae	Enterobacterales	Gammaproteobacteria	Proteobacteria	Bacteria	2013	34.73 N 113.70 E	NA	NA
KX856068.1	Salmonella enterica subsp. enterica serovar Enteritidis plasmid pHSSH23-MCR1, complete sequence	pHSSH23-MCR1	60859	circular	Salmonella enterica subsp. enterica serovar Enteritidis	Salmonella enterica	Salmonella	Enterobacteriaceae	Enterobacterales	Gammaproteobacteria	Proteobacteria	Bacteria	2012	China	human stool	NA
CP085521.1	Escherichia coli strain QH20-4D3-1 plasmid p4D31-4, complete sequence	p4D31-4	60849	circular	Escherichia coli	Escherichia coli	Escherichia	Enterobacteriaceae	Enterobacterales	Gammaproteobacteria	Proteobacteria	Bacteria	2022-07-20	China:Qinghai	feces	NA
KU934208.1	Escherichia coli strain HeN867 plasmid pHeN867, complete sequence	pHeN867	60757	circular	Escherichia coli	Escherichia coli	Escherichia	Enterobacteriaceae	Enterobacterales	Gammaproteobacteria	Proteobacteria	Bacteria	NA	China	Chicken	NA
MG552133.1	Escherichia coli strain ECSC102 plasmid pECSC102, complete sequence	pECSC102	60744	circular	Escherichia coli	Escherichia coli	Escherichia	Enterobacteriaceae	Enterobacterales	Gammaproteobacteria	Proteobacteria	Bacteria	NA	NA	NA	NA
KY471309.1	Escherichia coli strain M15224 plasmid pMCR-M15224, complete sequence	pMCR-M15224	60735	circular	Escherichia coli	Escherichia coli	Escherichia	Enterobacteriaceae	Enterobacterales	Gammaproteobacteria	Proteobacteria	Bacteria	NA	Argentina	NA	NA
KY363998.1	Shigella sonnei strain SH11Sh125 plasmid pSh125-m2, complete sequence	pSh125-m2	60734	circular	Shigella sonnei	Shigella sonnei	Shigella	Enterobacteriaceae	Enterobacterales	Gammaproteobacteria	Proteobacteria	Bacteria	2011	China: Shanghai	NA	NA
CP047014.1	Escherichia coli strain 19-5 plasmid pmcr-1, complete sequence	pmcr-1	60734	circular	Escherichia coli	Escherichia coli	Escherichia	Enterobacteriaceae	Enterobacterales	Gammaproteobacteria	Proteobacteria	Bacteria	2019-05-14	China:Yangling	heart	NA
KY363994.1	Shigella sonnei strain SH12Sh113 plasmid pSh113-m4, complete sequence	pSh113-m4	60733	circular	Shigella sonnei	Shigella sonnei	Shigella	Enterobacteriaceae	Enterobacterales	Gammaproteobacteria	Proteobacteria	Bacteria	2012	China: Shanghai	feces	NA
KY363995.1	Shigella sonnei strain SH13Sh069 plasmid pSh069-m6, complete sequence	pSh069-m6	60733	circular	Shigella sonnei	Shigella sonnei	Shigella	Enterobacteriaceae	Enterobacterales	Gammaproteobacteria	Proteobacteria	Bacteria	2013	China: Shanghai	feces	NA
KY795977.1	Escherichia coli strain JIE2288 plasmid pJIE2288-1, complete sequence	pJIE2288-1	60733	circular	Escherichia coli	Escherichia coli	Escherichia	Enterobacteriaceae	Enterobacterales	Gammaproteobacteria	Proteobacteria	Bacteria	NA	Australia	urine	NA
MG594799.1	Escherichia coli isolate 4222 plasmid p4222, complete sequence	p4222	60733	circular	Escherichia coli	Escherichia coli	Escherichia	Enterobacteriaceae	Enterobacterales	Gammaproteobacteria	Proteobacteria	Bacteria	NA	Argentina	urine	NA
MG598815.1	Escherichia coli isolate 4070 plasmid p4070, complete sequence	p4070	60733	circular	Escherichia coli	Escherichia coli	Escherichia	Enterobacteriaceae	Enterobacterales	Gammaproteobacteria	Proteobacteria	Bacteria	NA	Argentina	urine	NA
LC473131.1	Escherichia coli C2 plasmid pC2 DNA, complete sequence	pC2	60733	circular	Escherichia coli	Escherichia coli	Escherichia	Enterobacteriaceae	Enterobacterales	Gammaproteobacteria	Proteobacteria	Bacteria	NA	Japan:Nagano, Matsumoto	influent municipal wastewater	NA
MN746291.1	Escherichia coli strain GN2982 plasmid p25, complete sequence	p25	60733	circular	Escherichia coli	Escherichia coli	Escherichia	Enterobacteriaceae	Enterobacterales	Gammaproteobacteria	Proteobacteria	Bacteria	NA	Ecuador	NA	NA
CP032081.1	Escherichia coli strain CT30 plasmid p.CT30-P3, complete sequence	p.CT30-P3	60733	circular	Escherichia coli	Escherichia coli	Escherichia	Enterobacteriaceae	Enterobacterales	Gammaproteobacteria	Proteobacteria	Bacteria	2014	China	NA	NA
AP018412.1	Escherichia coli plasmid pRYU2912C-1 RYU 2912 DNA, complete sequence	pRYU2912C-1	60732	circular	Escherichia coli	Escherichia coli	Escherichia	Enterobacteriaceae	Enterobacterales	Gammaproteobacteria	Proteobacteria	Bacteria	NA	NA	NA	NA
LC469775.1	Escherichia coli C1 plasmid pC1 DNA, complete sequence	pC1	60710	circular	Escherichia coli	Escherichia coli	Escherichia	Enterobacteriaceae	Enterobacterales	Gammaproteobacteria	Proteobacteria	Bacteria	2018	Japan: Nagano	Wastewater	NA
CP044025.1	Escherichia coli strain 2492 plasmid p2492-4-MCR-1, complete sequence	p2492-4-MCR-1	60688	circular	Escherichia coli	Escherichia coli	Escherichia	Enterobacteriaceae	Enterobacterales	Gammaproteobacteria	Proteobacteria	Bacteria	2019-02-07	37.88 N 122.30 W	pork	NA
CP080130.1	Escherichia coli strain PK8568 plasmid pPK8568-MCR1, complete sequence	pPK8568-MCR1	60659	circular	Escherichia coli	Escherichia coli	Escherichia	Enterobacteriaceae	Enterobacterales	Gammaproteobacteria	Proteobacteria	Bacteria	2021-04-11	31.41 N 73.11 E	chicken	NA
MT929283.1	Escherichia coli strain 1884_17_B3 plasmid pMCR_1884_B3, complete sequence	pMCR_1884_B3	60643	circular	Escherichia coli	Escherichia coli	Escherichia	Enterobacteriaceae	Enterobacterales	Gammaproteobacteria	Proteobacteria	Bacteria	NA	China	raw rabbit meat	NA
MK571810.1	Escherichia coli strain PK411 plasmid pPK411, complete sequence	pPK411	60611	circular	Escherichia coli	Escherichia coli	Escherichia	Enterobacteriaceae	Enterobacterales	Gammaproteobacteria	Proteobacteria	Bacteria	NA	NA	Broiler chicken	NA
MH271383.1	Escherichia coli strain V80 plasmid mcr-1_pV80_dog, complete sequence	mcr-1_pV80_dog	60587	circular	Escherichia coli	Escherichia coli	Escherichia	Enterobacteriaceae	Enterobacterales	Gammaproteobacteria	Proteobacteria	Bacteria	NA	Argentina	Urine	NA
MT505391.1	Klebsiella pneumoniae strain COL17 plasmid pKpCol17mcr, complete sequence	pKpCol17mcr	60525	circular	Klebsiella pneumoniae	Klebsiella pneumoniae	Klebsiella	Enterobacteriaceae	Enterobacterales	Gammaproteobacteria	Proteobacteria	Bacteria	NA	Peru	urine	NA
CP072908.1	Klebsiella pneumoniae strain COL17 plasmid pKpCol17mcr, complete sequence	pKpCol17mcr	60525	circular	Klebsiella pneumoniae	Klebsiella pneumoniae	Klebsiella	Enterobacteriaceae	Enterobacterales	Gammaproteobacteria	Proteobacteria	Bacteria	2017	12.1145506 S 76.998487 W	urine	NA
MG808035.1	Escherichia coli strain PK105 plasmid pPK105, complete sequence	pPK105	60499	circular	Escherichia coli	Escherichia coli	Escherichia	Enterobacteriaceae	Enterobacterales	Gammaproteobacteria	Proteobacteria	Bacteria	NA	Pakistan: Faisalabad	healthy broler	NA
MN232183.1	Escherichia coli plasmid pAH59-58, complete sequence	pAH59-58	60458	circular	Escherichia coli	Escherichia coli	Escherichia	Enterobacteriaceae	Enterobacterales	Gammaproteobacteria	Proteobacteria	Bacteria	NA	NA	NA	NA
MT667260.1	Escherichia coli strain GDE6P124 plasmid pHNEP124, complete sequence	pHNEP124	60430	circular	Escherichia coli	Escherichia coli	Escherichia	Enterobacteriaceae	Enterobacterales	Gammaproteobacteria	Proteobacteria	Bacteria	NA	NA	pig feces	NA
MN232193.1	Escherichia coli plasmid pGD27-63, complete sequence	pGD27-63	60428	circular	Escherichia coli	Escherichia coli	Escherichia	Enterobacteriaceae	Enterobacterales	Gammaproteobacteria	Proteobacteria	Bacteria	NA	NA	NA	NA
MN232209.1	Escherichia coli plasmid pHLJ111-9, complete sequence	pHLJ111-9	60408	circular	Escherichia coli	Escherichia coli	Escherichia	Enterobacteriaceae	Enterobacterales	Gammaproteobacteria	Proteobacteria	Bacteria	NA	NA	NA	NA
CP033254.2	Salmonella enterica subsp. enterica strain CFSA244 plasmid pCFSA244-2, complete sequence	pCFSA244-2	60381	circular	Salmonella enterica subsp. enterica	Salmonella enterica	Salmonella	Enterobacteriaceae	Enterobacterales	Gammaproteobacteria	Proteobacteria	Bacteria	2022-04-14	China: Jiangxi	food	NA
MN476093.1	Escherichia coli plasmid pHZ001, complete sequence	pHZ001	60381	circular	Escherichia coli	Escherichia coli	Escherichia	Enterobacteriaceae	Enterobacterales	Gammaproteobacteria	Proteobacteria	Bacteria	NA	NA	NA	NA
MN232185.1	Escherichia coli plasmid pAH81-113, complete sequence	pAH81-113	60378	circular	Escherichia coli	Escherichia coli	Escherichia	Enterobacteriaceae	Enterobacterales	Gammaproteobacteria	Proteobacteria	Bacteria	NA	NA	NA	NA
KY471315.1	Escherichia coli strain M19855 plasmid pMCR-M19855, complete sequence	pMCR-M19855	60357	circular	Escherichia coli	Escherichia coli	Escherichia	Enterobacteriaceae	Enterobacterales	Gammaproteobacteria	Proteobacteria	Bacteria	NA	Argentina	NA	NA
MN232179.1	Escherichia coli plasmid pAH59-106, complete sequence	pAH59-106	60282	circular	Escherichia coli	Escherichia coli	Escherichia	Enterobacteriaceae	Enterobacterales	Gammaproteobacteria	Proteobacteria	Bacteria	NA	NA	NA	NA
CP024156.1	Escherichia coli strain 14EC047 plasmid p14EC047a, complete sequence	p14EC047a	60258	circular	Escherichia coli	Escherichia coli	Escherichia	Enterobacteriaceae	Enterobacterales	Gammaproteobacteria	Proteobacteria	Bacteria	2014	China	clinical patient	NA
CP016186.1	Escherichia coli strain EC13 plasmid pEC13-1, complete sequence	pEC13-1	60218	circular	Escherichia coli	Escherichia coli	Escherichia	Enterobacteriaceae	Enterobacterales	Gammaproteobacteria	Proteobacteria	Bacteria	NA	NA	NA	NA
MH522416.1	Salmonella enterica subsp. enterica serovar Typhimurium strain SH15G1531 plasmid pSH15G1531, complete sequence	pSH15G1531	60188	circular	Salmonella enterica subsp. enterica serovar Typhimurium	Salmonella enterica	Salmonella	Enterobacteriaceae	Enterobacterales	Gammaproteobacteria	Proteobacteria	Bacteria	NA	NA	NA	NA
MT929290.1	Citrobacter braakii strain 1884_17_C3 plasmid pMCR_1884_C3, complete sequence	pMCR_1884_C3	60164	circular	Citrobacter braakii	Citrobacter braakii	Citrobacter	Enterobacteriaceae	Enterobacterales	Gammaproteobacteria	Proteobacteria	Bacteria	NA	China	raw rabbit meat	NA
MN232184.1	Escherichia coli plasmid pAH81-109, complete sequence	pAH81-109	60144	circular	Escherichia coli	Escherichia coli	Escherichia	Enterobacteriaceae	Enterobacterales	Gammaproteobacteria	Proteobacteria	Bacteria	NA	NA	NA	NA
MH522415.1	Salmonella enterica subsp. enterica serovar Typhimurium strain SH15G1527 plasmid pSH15G1527, complete sequence	pSH15G1527	60138	circular	Salmonella enterica subsp. enterica serovar Typhimurium	Salmonella enterica	Salmonella	Enterobacteriaceae	Enterobacterales	Gammaproteobacteria	Proteobacteria	Bacteria	NA	NA	NA	NA
CP031296.1	Escherichia coli strain EC17GD31 plasmid pGD31-MCR, complete sequence	pGD31-MCR	60038	circular	Escherichia coli	Escherichia coli	Escherichia	Enterobacteriaceae	Enterobacterales	Gammaproteobacteria	Proteobacteria	Bacteria	2017-03-20	10.804412 N 106.694269 E	blood	NA
KX856067.1	Salmonella enterica subsp. enterica serovar Typhimurium plasmid pHSSH22-MCR1, complete sequence	pHSSH22-MCR1	60035	circular	Salmonella enterica subsp. enterica serovar Typhimurium	Salmonella enterica	Salmonella	Enterobacteriaceae	Enterobacterales	Gammaproteobacteria	Proteobacteria	Bacteria	2013	China	human stool	NA
KX592672.1	Escherichia coli plasmid pEc_04HAE12, complete sequence	pEc_04HAE12	59939	circular	Escherichia coli	Escherichia coli	Escherichia	Enterobacteriaceae	Enterobacterales	Gammaproteobacteria	Proteobacteria	Bacteria	2014-04-27	China	blood	NA
MK542639.1	Escherichia coli strain DR164 plasmid pDR164, complete sequence	pDR164	59891	circular	Escherichia coli	Escherichia coli	Escherichia	Enterobacteriaceae	Enterobacterales	Gammaproteobacteria	Proteobacteria	Bacteria	NA	Russia	Black kite	NA
MF175187.1	Escherichia coli strain PC11 plasmid pPC11, complete sequence	pPC11	59830	circular	Escherichia coli	Escherichia coli	Escherichia	Enterobacteriaceae	Enterobacterales	Gammaproteobacteria	Proteobacteria	Bacteria	NA	NA	NA	NA
CP030766.1	Escherichia coli strain 2017C-4109 plasmid pMCR-1, complete sequence	pMCR-1	59808	circular	Escherichia coli	Escherichia coli	Escherichia	Enterobacteriaceae	Enterobacterales	Gammaproteobacteria	Proteobacteria	Bacteria	NA	NA	NA	NA
MT119279.1	Escherichia coli strain 5571 plasmid pMCR-1_Msc_2, complete sequence	pMCR-1_Msc_2	59748	circular	Escherichia coli	Escherichia coli	Escherichia	Enterobacteriaceae	Enterobacterales	Gammaproteobacteria	Proteobacteria	Bacteria	NA	Russia	tracheal aspirate	NA
CP021194.1	Escherichia coli strain H17 plasmid pH17-1, complete sequence	pH17-1	59711	circular	Escherichia coli	Escherichia coli	Escherichia	Enterobacteriaceae	Enterobacterales	Gammaproteobacteria	Proteobacteria	Bacteria	2022-10-12	31.85 N 117.26 E	hospital	NA
KY120366.1	Salmonella enterica subsp. enterica serovar Typhimurium strain R150626 plasmid pR150626, complete sequence	pR150626	59651	circular	Salmonella enterica subsp. enterica serovar Typhimurium	Salmonella enterica	Salmonella	Enterobacteriaceae	Enterobacterales	Gammaproteobacteria	Proteobacteria	Bacteria	NA	Taiwan	NA	NA
CM007914.1	Escherichia coli strain CH613_eco plasmid unnamed7, complete sequence, whole genome shotgun sequence	unnamed7	59459	circular	Escherichia coli	Escherichia coli	Escherichia	Enterobacteriaceae	Enterobacterales	Gammaproteobacteria	Proteobacteria	Bacteria	2015-06-19	China: Guangzhou	Urine, bladder (ub)	NA
CP030796.1	Salmonella enterica subsp. enterica serovar Enteritidis strain 2017K-0021 plasmid p2017K-0021, complete sequence	p2017K-0021	59371	circular	Salmonella enterica subsp. enterica serovar Enteritidis	Salmonella enterica	Salmonella	Enterobacteriaceae	Enterobacterales	Gammaproteobacteria	Proteobacteria	Bacteria	NA	USA	NA	NA
MN232181.1	Escherichia coli plasmid pAH59-47, complete sequence	pAH59-47	59361	circular	Escherichia coli	Escherichia coli	Escherichia	Enterobacteriaceae	Enterobacterales	Gammaproteobacteria	Proteobacteria	Bacteria	NA	NA	NA	NA
MH522414.1	Salmonella enterica subsp. enterica serovar Typhimurium strain SH15G1493 plasmid pSH15G1493, complete sequence	pSH15G1493	59233	circular	Salmonella enterica subsp. enterica serovar Typhimurium	Salmonella enterica	Salmonella	Enterobacteriaceae	Enterobacterales	Gammaproteobacteria	Proteobacteria	Bacteria	NA	NA	NA	NA
MN232199.1	Escherichia coli plasmid pHLJ109-28, complete sequence	pHLJ109-28	58774	circular	Escherichia coli	Escherichia coli	Escherichia	Enterobacteriaceae	Enterobacterales	Gammaproteobacteria	Proteobacteria	Bacteria	NA	NA	NA	NA
MN232206.1	Escherichia coli plasmid pHLJ111-20, complete sequence	pHLJ111-20	58692	circular	Escherichia coli	Escherichia coli	Escherichia	Enterobacteriaceae	Enterobacterales	Gammaproteobacteria	Proteobacteria	Bacteria	NA	NA	NA	NA
MG598816.1	Escherichia coli isolate 979 plasmid p979, complete sequence	p979	58638	circular	Escherichia coli	Escherichia coli	Escherichia	Enterobacteriaceae	Enterobacterales	Gammaproteobacteria	Proteobacteria	Bacteria	NA	Argentina	urine	NA
CP038457.1	Escherichia coli strain EC-129 plasmid pEC129_4, complete sequence	pEC129_4	58586	circular	Escherichia coli	Escherichia coli	Escherichia	Enterobacteriaceae	Enterobacterales	Gammaproteobacteria	Proteobacteria	Bacteria	2022-08-18	Japan: Tokyo	NA	NA
MN232180.1	Escherichia coli plasmid pAH59-40, complete sequence	pAH59-40	58047	circular	Escherichia coli	Escherichia coli	Escherichia	Enterobacteriaceae	Enterobacterales	Gammaproteobacteria	Proteobacteria	Bacteria	NA	NA	NA	NA
CP077065.1	Escherichia coli strain Q4552 plasmid pECQ4552_IHU02, complete sequence	pECQ4552_IHU02	57888	circular	Escherichia coli	Escherichia coli	Escherichia	Enterobacteriaceae	Enterobacterales	Gammaproteobacteria	Proteobacteria	Bacteria	2022-01-20	43.85274931 N 4.96206883 E	pig	NA
MN232188.1	Escherichia coli plasmid pGD16-3, complete sequence	pGD16-3	57770	circular	Escherichia coli	Escherichia coli	Escherichia	Enterobacteriaceae	Enterobacterales	Gammaproteobacteria	Proteobacteria	Bacteria	NA	NA	NA	NA
KX377410.1	Klebsiella pneumoniae strain WCHKP1511 plasmid pMCR_1511, complete sequence	pMCR_1511	57278	circular	Klebsiella pneumoniae	Klebsiella pneumoniae	Klebsiella	Enterobacteriaceae	Enterobacterales	Gammaproteobacteria	Proteobacteria	Bacteria	NA	NA	NA	NA
KU922754.1	Kluyvera ascorbata strain WCH1410 plasmid pMCR_1410, complete sequence	pMCR_1410	57059	circular	Kluyvera ascorbata	Kluyvera ascorbata	Kluyvera	Enterobacteriaceae	Enterobacterales	Gammaproteobacteria	Proteobacteria	Bacteria	NA	NA	NA	NA
CP069694.1	Escherichia coli H20 strain MIN6 plasmid pMUB-MIN6-2, complete sequence	pMUB-MIN6-2	56897	circular	Escherichia coli H20	Escherichia coli	Escherichia	Enterobacteriaceae	Enterobacterales	Gammaproteobacteria	Proteobacteria	Bacteria	2017-09-06	53.12523570 N 23.15905989 E	wound	genotype: ST-553
CP032075.1	Escherichia coli strain CT29 plasmid p.CT29-P2, complete sequence	p.CT29-P2	56401	circular	Escherichia coli	Escherichia coli	Escherichia	Enterobacteriaceae	Enterobacterales	Gammaproteobacteria	Proteobacteria	Bacteria	2014	China	NA	NA
MN476098.1	Escherichia coli plasmid pHZ028, complete sequence	pHZ028	55772	circular	Escherichia coli	Escherichia coli	Escherichia	Enterobacteriaceae	Enterobacterales	Gammaproteobacteria	Proteobacteria	Bacteria	NA	NA	NA	NA
MG598814.1	Escherichia coli isolate 1670 plasmid p1670, complete sequence	p1670	55549	circular	Escherichia coli	Escherichia coli	Escherichia	Enterobacteriaceae	Enterobacterales	Gammaproteobacteria	Proteobacteria	Bacteria	NA	Argentina	urine	NA
MG594800.1	Escherichia coli isolate 1724 plasmid p1724, complete sequence	p1724	53926	circular	Escherichia coli	Escherichia coli	Escherichia	Enterobacteriaceae	Enterobacterales	Gammaproteobacteria	Proteobacteria	Bacteria	NA	Argentina	urine	NA
MH349095.1	Escherichia coli strain 948 plasmid pMTC948, complete sequence	pMTC948	53770	circular	Escherichia coli	Escherichia coli	Escherichia	Enterobacteriaceae	Enterobacterales	Gammaproteobacteria	Proteobacteria	Bacteria	NA	NA	shrimp	NA
MF978389.1	Escherichia coli strain GDT6F36 plasmid pHNGDF36-1, complete sequence	pHNGDF36-1	52740	circular	Escherichia coli	Escherichia coli	Escherichia	Enterobacteriaceae	Enterobacterales	Gammaproteobacteria	Proteobacteria	Bacteria	NA	NA	NA	NA
CP059838.1	Escherichia coli strain tcmA_3 plasmid pTET_A3_4, complete sequence	pTET_A3_4	51601	circular	Escherichia coli	Escherichia coli	Escherichia	Enterobacteriaceae	Enterobacterales	Gammaproteobacteria	Proteobacteria	Bacteria	2016-10-11	China:Yangling	liver	NA
KX894452.1	Escherichia coli strain IHIT31346 plasmid pOXA-181-IHIT35346, complete sequence	pOXA-181-IHIT35346	51479	circular	Escherichia coli	Escherichia coli	Escherichia	Enterobacteriaceae	Enterobacterales	Gammaproteobacteria	Proteobacteria	Bacteria	2016	Italy	feces	NA
AP025222.1	Escherichia coli 2017.11.01CC plasmid p20171101CC-2 DNA, complete sequence	p20171101CC-2	51114	circular	Escherichia coli	Escherichia coli	Escherichia	Enterobacteriaceae	Enterobacterales	Gammaproteobacteria	Proteobacteria	Bacteria	NA	NA	NA	NA
AP025217.1	Escherichia coli 2017.09.02CC plasmid p20170902CC-3 DNA, complete sequence	p20170902CC-3	50950	circular	Escherichia coli	Escherichia coli	Escherichia	Enterobacteriaceae	Enterobacterales	Gammaproteobacteria	Proteobacteria	Bacteria	NA	NA	NA	NA
MF455227.1	Escherichia coli strain WZR12 plasmid pZR12	pZR12	50830	linear	Escherichia coli	Escherichia coli	Escherichia	Enterobacteriaceae	Enterobacterales	Gammaproteobacteria	Proteobacteria	Bacteria	NA	NA	NA	NA
CP053213.1	Escherichia coli strain QDFD216 plasmid unnamed2, complete sequence	unnamed2	50638	circular	Escherichia coli	Escherichia coli	Escherichia	Enterobacteriaceae	Enterobacterales	Gammaproteobacteria	Proteobacteria	Bacteria	2022-06-19	China: Changchun, Jilin	feces	NA
CP042602.1	Escherichia coli strain NCYU-29-69 plasmid pNCYU-29-69-3_MCR3, complete sequence	pNCYU-29-69-3_MCR3	50625	circular	Escherichia coli	Escherichia coli	Escherichia	Enterobacteriaceae	Enterobacterales	Gammaproteobacteria	Proteobacteria	Bacteria	2017	Taiwan	NA	NA
AP025211.1	Escherichia coli 2017.06.04CC plasmid p20170604CC-2 DNA, complete sequence	p20170604CC-2	50592	circular	Escherichia coli	Escherichia coli	Escherichia	Enterobacteriaceae	Enterobacterales	Gammaproteobacteria	Proteobacteria	Bacteria	NA	NA	NA	NA
AP025207.1	Escherichia coli 2017.04.03CC plasmid p20170403CC-2 DNA, complete sequence	p20170403CC-2	50591	circular	Escherichia coli	Escherichia coli	Escherichia	Enterobacteriaceae	Enterobacterales	Gammaproteobacteria	Proteobacteria	Bacteria	NA	NA	NA	NA
MF990207.1	Escherichia coli strain GDP6F1 plasmid pHNGDF1-1, complete sequence	pHNGDF1-1	50435	circular	Escherichia coli	Escherichia coli	Escherichia	Enterobacteriaceae	Enterobacterales	Gammaproteobacteria	Proteobacteria	Bacteria	NA	NA	Fish	NA
CP024128.1	Escherichia coli strain 14EC001 plasmid p14EC001a, complete sequence	p14EC001a	50013	circular	Escherichia coli	Escherichia coli	Escherichia	Enterobacteriaceae	Enterobacterales	Gammaproteobacteria	Proteobacteria	Bacteria	2014	China	clinical patient	NA
KY463452.1	Escherichia coli strain WCHEC1622 plasmid pMCR_WCHEC1622, complete sequence	pMCR_WCHEC1622	49897	circular	Escherichia coli	Escherichia coli	Escherichia	Enterobacteriaceae	Enterobacterales	Gammaproteobacteria	Proteobacteria	Bacteria	NA	NA	NA	NA
CP085186.1	Escherichia coli strain EC7518 plasmid pEC7518-49k, complete sequence	pEC7518-49k	49706	circular	Escherichia coli	Escherichia coli	Escherichia	Enterobacteriaceae	Enterobacterales	Gammaproteobacteria	Proteobacteria	Bacteria	2015	China: Wenzhou	NA	NA
CP016550.1	Escherichia coli strain O177:H21 plasmid unnamed4, complete sequence	unnamed4	49695	circular	Escherichia coli	Escherichia coli	Escherichia	Enterobacteriaceae	Enterobacterales	Gammaproteobacteria	Proteobacteria	Bacteria	2015-04-13	52.160114 N 4.497010 E	faeces	asymptomatic colonization; genotype: ST 359
CP080137.1	Escherichia coli strain PK8277 plasmid pPK8277-49kb, complete sequence	pPK8277-49kb	49201	circular	Escherichia coli	Escherichia coli	Escherichia	Enterobacteriaceae	Enterobacterales	Gammaproteobacteria	Proteobacteria	Bacteria	2020-10-20	31.44 N 73.07 E	chicken	NA
KU647721.2	Escherichia coli strain CQ02-121 plasmid pCQ02-121, complete sequence	pCQ02-121	48350	circular	Escherichia coli	Escherichia coli	Escherichia	Enterobacteriaceae	Enterobacterales	Gammaproteobacteria	Proteobacteria	Bacteria	NA	NA	stool	NA
CP075060.1	Escherichia coli strain TCM_B_2 plasmid pCMY_B2_5, complete sequence	pCMY_B2_5	48292	circular	Escherichia coli	Escherichia coli	Escherichia	Enterobacteriaceae	Enterobacterales	Gammaproteobacteria	Proteobacteria	Bacteria	2014-06-17	China:Yangling	intestinal and liver	NA
CP090451.1	Escherichia coli strain PT62 plasmid pPT62-NDM-47kb, complete sequence	pPT62-NDM-47kb	47849	circular	Escherichia coli	Escherichia coli	Escherichia	Enterobacteriaceae	Enterobacterales	Gammaproteobacteria	Proteobacteria	Bacteria	2021-06-17	31.91 N 120.26 E	pigeon	NA
KY352406.1	Salmonella enterica subsp. enterica serovar Typhimurium strain YL14P053 plasmid pMCR16_P053, complete sequence	pMCR16_P053	47824	linear	Salmonella enterica subsp. enterica serovar Typhimurium	Salmonella enterica	Salmonella	Enterobacteriaceae	Enterobacterales	Gammaproteobacteria	Proteobacteria	Bacteria	2014-05-03	22.38 N 110.09 E	anal swab	NA
MF136778.1	Escherichia coli strain HKSHmcr1_P2_EC plasmid pHKSHmcr1_P2_p1, complete sequence	pHKSHmcr1_P2_p1	47818	circular	Escherichia coli	Escherichia coli	Escherichia	Enterobacteriaceae	Enterobacterales	Gammaproteobacteria	Proteobacteria	Bacteria	NA	China: Hong Kong	Stool	NA
KX580713.1	Escherichia coli strain ZJ623 plasmid unnamed, complete sequence	unnamed	47409	circular	Escherichia coli	Escherichia coli	Escherichia	Enterobacteriaceae	Enterobacterales	Gammaproteobacteria	Proteobacteria	Bacteria	NA	NA	NA	NA
KY471146.1	Escherichia coli strain EC111 plasmid pEC111, complete sequence	pEC111	47038	circular	Escherichia coli	Escherichia coli	Escherichia	Enterobacteriaceae	Enterobacterales	Gammaproteobacteria	Proteobacteria	Bacteria	NA	NA	NA	NA
CP047015.1	Escherichia coli strain 19-5 plasmid pX4, complete sequence	pX4	46955	circular	Escherichia coli	Escherichia coli	Escherichia	Enterobacteriaceae	Enterobacterales	Gammaproteobacteria	Proteobacteria	Bacteria	2019-05-14	China:Yangling	heart	NA
CP042622.1	Escherichia coli strain NCYU-26-73 plasmid pNCYU-26-73-7, complete sequence	pNCYU-26-73-7	46850	circular	Escherichia coli	Escherichia coli	Escherichia	Enterobacteriaceae	Enterobacterales	Gammaproteobacteria	Proteobacteria	Bacteria	2017	Taiwan	NA	NA
KX023261.1	Escherichia coli plasmid pSCE516-2, complete sequence	pSCE516-2	46254	circular	Escherichia coli	Escherichia coli	Escherichia	Enterobacteriaceae	Enterobacterales	Gammaproteobacteria	Proteobacteria	Bacteria	NA	China	Chicken	NA
KX507346.1	Escherichia coli plasmid pECNDM101, complete sequence	pECNDM101	46165	circular	Escherichia coli	Escherichia coli	Escherichia	Enterobacteriaceae	Enterobacterales	Gammaproteobacteria	Proteobacteria	Bacteria	NA	China	feces	NA
KU761328.1	Klebsiella pneumoniae strain SZ04 plasmid pNDM5_IncX3 clone ST25, complete sequence	pNDM5_IncX3	46161	circular	Klebsiella pneumoniae	Klebsiella pneumoniae	Klebsiella	Enterobacteriaceae	Enterobacterales	Gammaproteobacteria	Proteobacteria	Bacteria	NA	China	Peritoneal fluid	[cultured bacterial source]
MG825368.1	Escherichia coli strain 787 plasmid p787-NDM, complete sequence	p787-NDM	46161	circular	Escherichia coli	Escherichia coli	Escherichia	Enterobacteriaceae	Enterobacterales	Gammaproteobacteria	Proteobacteria	Bacteria	NA	NA	pork	NA
MG825382.1	Escherichia coli strain 977 plasmid p977-NDM, complete sequence	p977-NDM	46161	circular	Escherichia coli	Escherichia coli	Escherichia	Enterobacteriaceae	Enterobacterales	Gammaproteobacteria	Proteobacteria	Bacteria	NA	NA	pork	NA
MG825384.1	Escherichia coli strain 1079 plasmid p1079-NDM, complete sequence	p1079-NDM	46161	circular	Escherichia coli	Escherichia coli	Escherichia	Enterobacteriaceae	Enterobacterales	Gammaproteobacteria	Proteobacteria	Bacteria	NA	NA	chicken	NA
MK317995.1	Klebsiella pneumoniae strain CRE plasmid pAN65-3, complete sequence	pAN65-3	46161	circular	Klebsiella pneumoniae	Klebsiella pneumoniae	Klebsiella	Enterobacteriaceae	Enterobacterales	Gammaproteobacteria	Proteobacteria	Bacteria	NA	China	feces	type: IncX-type plasmid
MK256964.1	Escherichia coli strain R15 plasmid pR15_NDM-5, complete sequence	pR15_NDM-5	46161	circular	Escherichia coli	Escherichia coli	Escherichia	Enterobacteriaceae	Enterobacterales	Gammaproteobacteria	Proteobacteria	Bacteria	NA	NA	wastewater treatment plant	NA
CP048028.1	Escherichia coli strain GZEC065 plasmid pNDM5-GZEC065, complete sequence	pNDM5-GZEC065	46161	circular	Escherichia coli	Escherichia coli	Escherichia	Enterobacteriaceae	Enterobacterales	Gammaproteobacteria	Proteobacteria	Bacteria	2017	23.16 N 113.23 E	blood	NA
CP047006.1	Escherichia coli strain J-8 plasmid pNDM, complete sequence	pNDM	46161	circular	Escherichia coli	Escherichia coli	Escherichia	Enterobacteriaceae	Enterobacterales	Gammaproteobacteria	Proteobacteria	Bacteria	2017-04-14	34.16 N 108.02 E	intestinal and liver	genotype: ST156
CP086609.1	Escherichia fergusonii strain EF20JDJ4045 plasmid pEF45-5, complete sequence	pEF45-5	46074	circular	Escherichia fergusonii	Escherichia fergusonii	Escherichia	Enterobacteriaceae	Enterobacterales	Gammaproteobacteria	Proteobacteria	Bacteria	2022-10-20	China:Zhejiang	cecal contents	NA
CP069649.1	Escherichia coli O7:H4 strain MIN14 plasmid pMUB-MIN14-3, complete sequence	pMUB-MIN14-3	45893	circular	Escherichia coli O7:H4	Escherichia coli	Escherichia	Enterobacteriaceae	Enterobacterales	Gammaproteobacteria	Proteobacteria	Bacteria	2016-07-21	53.12523570 N 23.15905989 E	upper respiratory tract	genotype: ST-93
CP073363.1	Escherichia coli strain EC11 plasmid plas3-NDM5, complete sequence	plas3-NDM5	45122	circular	Escherichia coli	Escherichia coli	Escherichia	Enterobacteriaceae	Enterobacterales	Gammaproteobacteria	Proteobacteria	Bacteria	2019-07-25	China: Jinhua	urine	NA
CP021078.1	Citrobacter braakii strain SCC4 plasmid pSCC4, complete sequence	pSCC4	44155	circular	Citrobacter braakii	Citrobacter braakii	Citrobacter	Enterobacteriaceae	Enterobacterales	Gammaproteobacteria	Proteobacteria	Bacteria	2015-02-24	China	NA	NA
KY120363.1	Salmonella enterica subsp. enterica serovar Typhimurium strain C214 plasmid pC214, complete sequence	pC214	42941	circular	Salmonella enterica subsp. enterica serovar Typhimurium	Salmonella enterica	Salmonella	Enterobacteriaceae	Enterobacterales	Gammaproteobacteria	Proteobacteria	Bacteria	NA	Taiwan	NA	NA
CP033354.2	Salmonella enterica subsp. enterica strain CFSA664 plasmid pCFSA664-2, complete sequence	pCFSA664-2	41696	circular	Salmonella enterica subsp. enterica	Salmonella enterica	Salmonella	Enterobacteriaceae	Enterobacterales	Gammaproteobacteria	Proteobacteria	Bacteria	2022-06-15	China: Jiangsu	food	NA
CP085522.1	Escherichia coli strain QH20-4D3-1 plasmid p4D31-5, complete sequence	p4D31-5	41492	circular	Escherichia coli	Escherichia coli	Escherichia	Enterobacteriaceae	Enterobacterales	Gammaproteobacteria	Proteobacteria	Bacteria	2022-07-20	China:Qinghai	feces	NA
CP035315.1	Escherichia coli strain D72 plasmid pD72-IncX1, complete sequence	pD72-IncX1	40654	circular	Escherichia coli	Escherichia coli	Escherichia	Enterobacteriaceae	Enterobacterales	Gammaproteobacteria	Proteobacteria	Bacteria	2017-10-01	China: Henan	NA	NA
MG557853.1	Escherichia coli plasmid PN25, complete sequence	PN25	40590	circular	Escherichia coli	Escherichia coli	Escherichia	Enterobacteriaceae	Enterobacterales	Gammaproteobacteria	Proteobacteria	Bacteria	NA	Thailand	duck feces	NA
CP042643.1	Escherichia coli strain NCYU-24-74 plasmid pNCYU-24-74-5, complete sequence	pNCYU-24-74-5	40493	circular	Escherichia coli	Escherichia coli	Escherichia	Enterobacteriaceae	Enterobacterales	Gammaproteobacteria	Proteobacteria	Bacteria	2017	Taiwan	NA	NA
KX447767.1	Escherichia coli strain MCR1_NJ plasmid pNDM5-NJ-IncX3, complete sequence	pNDM5-NJ-IncX3	39520	circular	Escherichia coli	Escherichia coli	Escherichia	Enterobacteriaceae	Enterobacterales	Gammaproteobacteria	Proteobacteria	Bacteria	NA	USA	urine	NA
KX434883.1	Klebsiella pneumoniae strain KP2442 plasmid pKP2442_5c314, complete sequence	pKP2442_5c314	39269	circular	Klebsiella pneumoniae	Klebsiella pneumoniae	Klebsiella	Enterobacteriaceae	Enterobacterales	Gammaproteobacteria	Proteobacteria	Bacteria	2015	Germany	blood culture	NA
MW010024.1	Escherichia coli strain EC1281 plasmid pEC1281, complete sequence	pEC1281	39025	circular	Escherichia coli	Escherichia coli	Escherichia	Enterobacteriaceae	Enterobacterales	Gammaproteobacteria	Proteobacteria	Bacteria	NA	Taiwan	River	NA
CM008162.1	Klebsiella pneumoniae strain 3111F plasmid pPOAMCR-1KP, complete sequence, whole genome shotgun sequence	pPOAMCR-1KP	38942	circular	Klebsiella pneumoniae	Klebsiella pneumoniae	Klebsiella	Enterobacteriaceae	Enterobacterales	Gammaproteobacteria	Proteobacteria	Bacteria	2014	30.0328 S 51.23 W	rectal swab	NA
CP022453.1	Salmonella enterica subsp. enterica serovar Indiana strain D90 plasmid pD90-3, complete sequence	pD90-3	38911	circular	Salmonella enterica subsp. enterica serovar Indiana	Salmonella enterica	Salmonella	Enterobacteriaceae	Enterobacterales	Gammaproteobacteria	Proteobacteria	Bacteria	2013	34.73 N 113.70 E	NA	NA
KX555451.1	Escherichia coli plasmid pMCR-11EC-P293, complete sequence	pMCR-11EC-P293	38814	circular	Escherichia coli	Escherichia coli	Escherichia	Enterobacteriaceae	Enterobacterales	Gammaproteobacteria	Proteobacteria	Bacteria	2011	NA	Pig feces	NA
CP033093.1	Escherichia coli strain CP53 plasmid pCP53-38k, complete sequence	pCP53-38k	38797	circular	Escherichia coli	Escherichia coli	Escherichia	Enterobacteriaceae	Enterobacterales	Gammaproteobacteria	Proteobacteria	Bacteria	2022-07-16	China: Sichuan	pig feces	NA
CP090452.1	Escherichia coli strain PT62 plasmid pPT62-37kb, complete sequence	pPT62-37kb	37779	circular	Escherichia coli	Escherichia coli	Escherichia	Enterobacteriaceae	Enterobacterales	Gammaproteobacteria	Proteobacteria	Bacteria	2021-06-17	31.91 N 120.26 E	pigeon	NA
MF381176.1	Escherichia coli strain V163 plasmid pV163M, complete sequence	pV163M	36502	circular	Escherichia coli	Escherichia coli	Escherichia	Enterobacteriaceae	Enterobacterales	Gammaproteobacteria	Proteobacteria	Bacteria	NA	NA	NA	NA
MN232194.1	Escherichia coli plasmid pGD27-69, complete sequence	pGD27-69	35648	circular	Escherichia coli	Escherichia coli	Escherichia	Enterobacteriaceae	Enterobacterales	Gammaproteobacteria	Proteobacteria	Bacteria	NA	NA	NA	NA
MH522422.1	Salmonella enterica subsp. enterica serovar Typhimurium strain SH16G2543 plasmid pSH16G2543, complete sequence	pSH16G2543	35526	circular	Salmonella enterica subsp. enterica serovar Typhimurium	Salmonella enterica	Salmonella	Enterobacteriaceae	Enterobacterales	Gammaproteobacteria	Proteobacteria	Bacteria	NA	NA	NA	NA
MT667261.1	Escherichia coli strain GDE6P129 plasmid pHNEP129, complete sequence	pHNEP129	35336	circular	Escherichia coli	Escherichia coli	Escherichia	Enterobacteriaceae	Enterobacterales	Gammaproteobacteria	Proteobacteria	Bacteria	NA	NA	pig feces	NA
CP024132.1	Escherichia coli strain 14EC007 plasmid p14EC007a, complete sequence	p14EC007a	35098	circular	Escherichia coli	Escherichia coli	Escherichia	Enterobacteriaceae	Enterobacterales	Gammaproteobacteria	Proteobacteria	Bacteria	2014	China	clinical patient	NA
CP042647.1	Escherichia coli strain NCYU-21-79 plasmid pNCYU-21-79-2_MCR1, complete sequence	pNCYU-21-79-2_MCR1	35009	circular	Escherichia coli	Escherichia coli	Escherichia	Enterobacteriaceae	Enterobacterales	Gammaproteobacteria	Proteobacteria	Bacteria	2017	Taiwan	NA	NA
KX711707.1	Escherichia coli strain FS170G plasmid pFS170G, complete sequence	pFS170G	34997	circular	Escherichia coli	Escherichia coli	Escherichia	Enterobacteriaceae	Enterobacterales	Gammaproteobacteria	Proteobacteria	Bacteria	2010	China	NA	NA
CP017246.1	Escherichia coli strain ICBEC7P plasmid pICBEC7Pmcr, complete sequence	pICBEC7Pmcr	34992	circular	Escherichia coli	Escherichia coli	Escherichia	Enterobacteriaceae	Enterobacterales	Gammaproteobacteria	Proteobacteria	Bacteria	2013-06-14	23.986278 S 46.30836899 W	foot pad lesion	NA
KY770025.1	Escherichia coli strain ICBEC13AM plasmid pICBEC13AM, complete sequence	pICBEC13AM	34975	circular	Escherichia coli	Escherichia coli	Escherichia	Enterobacteriaceae	Enterobacterales	Gammaproteobacteria	Proteobacteria	Bacteria	NA	Brazil	seawater	NA
KX711708.1	Escherichia coli strain pPY1 plasmid pPY1, complete sequence	pPY1	34924	circular	Escherichia coli	Escherichia coli	Escherichia	Enterobacteriaceae	Enterobacterales	Gammaproteobacteria	Proteobacteria	Bacteria	NA	China	NA	NA
MF381175.1	Escherichia coli strain V163 plasmid pV163M deltamcr-1, complete sequence	pV163M deltamcr-1	34876	circular	Escherichia coli	Escherichia coli	Escherichia	Enterobacteriaceae	Enterobacterales	Gammaproteobacteria	Proteobacteria	Bacteria	NA	NA	NA	mcr-1 deletion mutant of IncX4 plasmid pV163M; PCR-mediated site directed mutagenesis
CP082794.1	Klebsiella pneumoniae strain KP4823 plasmid pKP4823_mcr, complete sequence	pKP4823_mcr	34685	circular	Klebsiella pneumoniae	Klebsiella pneumoniae	Klebsiella	Enterobacteriaceae	Enterobacterales	Gammaproteobacteria	Proteobacteria	Bacteria	2019-02-28	China: Yiwu	urine	NA
CP046418.1	Escherichia coli strain LZYWN_4 plasmid pS4-mcr1.1, complete sequence	pS4-mcr1.1	34645	circular	Escherichia coli	Escherichia coli	Escherichia	Enterobacteriaceae	Enterobacterales	Gammaproteobacteria	Proteobacteria	Bacteria	2017-05-21	34.16 N 108.02 E	liver	NA
CP090286.1	Escherichia coli strain E-T344-1 plasmid pE-T344-1-mcr-1, complete sequence	pE-T344-1-mcr-1	34645	circular	Escherichia coli	Escherichia coli	Escherichia	Enterobacteriaceae	Enterobacterales	Gammaproteobacteria	Proteobacteria	Bacteria	2020	China	NA	NA
KX129783.1	Escherichia coli strain OW3E1 plasmid pOW3E1, complete sequence	pOW3E1	34640	circular	Escherichia coli	Escherichia coli	Escherichia	Enterobacteriaceae	Enterobacterales	Gammaproteobacteria	Proteobacteria	Bacteria	NA	NA	NA	NA
CP042607.1	Escherichia coli strain NCYU-29-19 plasmid pNCYU-29-19-1_MCR1, complete sequence	pNCYU-29-19-1_MCR1	34525	circular	Escherichia coli	Escherichia coli	Escherichia	Enterobacteriaceae	Enterobacterales	Gammaproteobacteria	Proteobacteria	Bacteria	2017	Taiwan	NA	NA
KX555452.1	Escherichia coli plasmid pMCR-13EC-C962A, complete sequence	pMCR-13EC-C962A	34149	circular	Escherichia coli	Escherichia coli	Escherichia	Enterobacteriaceae	Enterobacterales	Gammaproteobacteria	Proteobacteria	Bacteria	2013	NA	chicken feces	NA
CP031291.1	Salmonella enterica subsp. enterica serovar 4,12:i:- strain N17-0346 plasmid pN17-0346, complete sequence	pN17-0346	34092	circular	Salmonella enterica subsp. enterica serovar 4,12:i:-	Salmonella enterica	Salmonella	Enterobacteriaceae	Enterobacterales	Gammaproteobacteria	Proteobacteria	Bacteria	2017	Switzerland	blood	NA
MT929281.1	Klebsiella pneumoniae strain 1525_17_C2 plasmid pMCR_1525_C2, complete sequence	pMCR_1525_C2	34081	circular	Klebsiella pneumoniae	Klebsiella pneumoniae	Klebsiella	Enterobacteriaceae	Enterobacterales	Gammaproteobacteria	Proteobacteria	Bacteria	NA	Brazil	raw turkey liver	NA
CP024041.1	Klebsiella pneumoniae strain QS17-0029 plasmid pMR0617mcr, complete sequence	pMR0617mcr	33858	circular	Klebsiella pneumoniae	Klebsiella pneumoniae	Klebsiella	Enterobacteriaceae	Enterobacterales	Gammaproteobacteria	Proteobacteria	Bacteria	2022-04-17	12.6890 N 100.9820 E	NA	NA
CP024462.1	Klebsiella pneumoniae strain QS17-0161 plasmid pMR0617mcr1, complete sequence	pMR0617mcr1	33858	circular	Klebsiella pneumoniae	Klebsiella pneumoniae	Klebsiella	Enterobacteriaceae	Enterobacterales	Gammaproteobacteria	Proteobacteria	Bacteria	2022-05-17	12.6890 N 100.9820 E	sputum	NA
MG210939.1	Escherichia coli strain GZ49269 plasmid pGZ49269, complete sequence	pGZ49269	33858	circular	Escherichia coli	Escherichia coli	Escherichia	Enterobacteriaceae	Enterobacterales	Gammaproteobacteria	Proteobacteria	Bacteria	2015	China	urine	NA
CP019072.1	Escherichia coli strain CRE1493 plasmid p1493-1, complete sequence	p1493-1	33858	circular	Escherichia coli	Escherichia coli	Escherichia	Enterobacteriaceae	Enterobacterales	Gammaproteobacteria	Proteobacteria	Bacteria	2022-11-13	22.28 N 114.14 E	Rectal Swab	NA
MG557852.1	Escherichia coli plasmid PN23, complete sequence	PN23	33858	circular	Escherichia coli	Escherichia coli	Escherichia	Enterobacteriaceae	Enterobacterales	Gammaproteobacteria	Proteobacteria	Bacteria	NA	Thailand	duck feces	NA
CP024919.1	Klebsiella pneumoniae strain NH54 plasmid pKPNH54.3, complete sequence	pKPNH54.3	33858	circular	Klebsiella pneumoniae	Klebsiella pneumoniae	Klebsiella	Enterobacteriaceae	Enterobacterales	Gammaproteobacteria	Proteobacteria	Bacteria	2022-09-16	18 N 100 E	rectal swab	NA
LC479452.1	Escherichia coli B1 plasmid pB1 DNA, complete sequence	pB1	33858	circular	Escherichia coli	Escherichia coli	Escherichia	Enterobacteriaceae	Enterobacterales	Gammaproteobacteria	Proteobacteria	Bacteria	2022-09-18	Japan:Nagano, Azumino	influent municipal wastewater	NA
MN648330.1	Klebsiella pneumoniae strain T38 plasmid pT38-MCR-1, complete sequence	pT38-MCR-1	33858	circular	Klebsiella pneumoniae	Klebsiella pneumoniae	Klebsiella	Enterobacteriaceae	Enterobacterales	Gammaproteobacteria	Proteobacteria	Bacteria	NA	NA	NA	NA
CP080143.1	Escherichia coli strain PK8241 plasmid pPK8241-33kb, complete sequence	pPK8241-33kb	33837	circular	Escherichia coli	Escherichia coli	Escherichia	Enterobacteriaceae	Enterobacterales	Gammaproteobacteria	Proteobacteria	Bacteria	2020-05-11	31.50 N 72.97 E	chicken	NA
MF175191.1	Escherichia coli strain CDF8 plasmid pCDF8, complete sequence	pCDF8	33660	circular	Escherichia coli	Escherichia coli	Escherichia	Enterobacteriaceae	Enterobacterales	Gammaproteobacteria	Proteobacteria	Bacteria	NA	NA	NA	NA
MW836072.1	Escherichia coli strain EW827 plasmid pEW827-MCR-1, complete sequence	pEW827-MCR-1	33613	circular	Escherichia coli	Escherichia coli	Escherichia	Enterobacteriaceae	Enterobacterales	Gammaproteobacteria	Proteobacteria	Bacteria	NA	NA	Urban stream	NA
MH043624.1	Escherichia coli strain GDZJ003 plasmid pGDZJ003-1-MCR-1, complete sequence	pGDZJ003-1-MCR-1	33522	circular	Escherichia coli	Escherichia coli	Escherichia	Enterobacteriaceae	Enterobacterales	Gammaproteobacteria	Proteobacteria	Bacteria	NA	NA	NA	NA
CM007714.1	Escherichia coli strain 3431F plasmid pMCRpoa, complete sequence, whole genome shotgun sequence	pMCRpoa	33511	circular	Escherichia coli	Escherichia coli	Escherichia	Enterobacteriaceae	Enterobacterales	Gammaproteobacteria	Proteobacteria	Bacteria	2014	30 S 51 W	rectal swab	NA
MW557326.1	Salmonella enterica subsp. enterica serovar Typhimurium strain 16062 plasmid p16062-MCR, complete sequence	p16062-MCR	33408	circular	Salmonella enterica subsp. enterica serovar Typhimurium	Salmonella enterica	Salmonella	Enterobacteriaceae	Enterobacterales	Gammaproteobacteria	Proteobacteria	Bacteria	NA	NA	NA	NA
KX447768.1	Escherichia coli strain MCR1_NJ plasmid pMCR1-NJ-IncX4, complete sequence	pMCR1-NJ-IncX4	33395	circular	Escherichia coli	Escherichia coli	Escherichia	Enterobacteriaceae	Enterobacterales	Gammaproteobacteria	Proteobacteria	Bacteria	NA	USA	urine	NA
MW999352.1	Escherichia coli strain EC08 plasmid pEC08, complete sequence	pEC08	33313	circular	Escherichia coli	Escherichia coli	Escherichia	Enterobacteriaceae	Enterobacterales	Gammaproteobacteria	Proteobacteria	Bacteria	NA	China	NA	NA
KU743383.1	Escherichia coli strain ENV-187 plasmid pESTMCR, complete sequence	pESTMCR	33311	circular	Escherichia coli	Escherichia coli	Escherichia	Enterobacteriaceae	Enterobacterales	Gammaproteobacteria	Proteobacteria	Bacteria	NA	Estonia	sludge originating from a Sus scrofa domesticus farm	NA
MF175184.1	Escherichia coli strain PF91 plasmid pPF91, complete sequence	pPF91	33310	circular	Escherichia coli	Escherichia coli	Escherichia	Enterobacteriaceae	Enterobacterales	Gammaproteobacteria	Proteobacteria	Bacteria	NA	NA	NA	NA
AP018411.1	Klebsiella pneumoniae plasmid pRYU3223C-1 RYU 3223 DNA, complete sequence	pRYU3223C-1	33310	circular	Klebsiella pneumoniae	Klebsiella pneumoniae	Klebsiella	Enterobacteriaceae	Enterobacterales	Gammaproteobacteria	Proteobacteria	Bacteria	NA	NA	NA	NA
CP028174.1	Salmonella enterica strain CFSAN064033 plasmid pGMI17-001_2, complete sequence	pGMI17-001_2	33310	circular	Salmonella enterica	Salmonella enterica	Salmonella	Enterobacteriaceae	Enterobacterales	Gammaproteobacteria	Proteobacteria	Bacteria	2009	Germany	turkey	NA
MH061196.1	Klebsiella pneumoniae strain AHM7C25I plasmid pHNAH25I-MCR, complete sequence	pHNAH25I-MCR	33310	circular	Klebsiella pneumoniae	Klebsiella pneumoniae	Klebsiella	Enterobacteriaceae	Enterobacterales	Gammaproteobacteria	Proteobacteria	Bacteria	NA	NA	chicken	NA
MK172815.1	Escherichia coli plasmid pMCR-1_Msc, complete sequence	pMCR-1_Msc	33310	circular	Escherichia coli	Escherichia coli	Escherichia	Enterobacteriaceae	Enterobacterales	Gammaproteobacteria	Proteobacteria	Bacteria	NA	Russia	bal	NA
MT929278.1	Escherichia coli strain 1253_17_A2 plasmid pMCR_1253_A2, complete sequence	pMCR_1253_A2	33310	circular	Escherichia coli	Escherichia coli	Escherichia	Enterobacteriaceae	Enterobacterales	Gammaproteobacteria	Proteobacteria	Bacteria	NA	Germany	raw turkey meat	NA
KX711706.1	Escherichia coli strain CSZ4 plasmid pCSZ4, complete sequence	pCSZ4	33309	circular	Escherichia coli	Escherichia coli	Escherichia	Enterobacteriaceae	Enterobacterales	Gammaproteobacteria	Proteobacteria	Bacteria	2012	China	NA	NA
KX772777.1	Escherichia coli strain E15004 plasmid pE15004, complete sequence	pE15004	33309	circular	Escherichia coli	Escherichia coli	Escherichia	Enterobacteriaceae	Enterobacterales	Gammaproteobacteria	Proteobacteria	Bacteria	NA	NA	NA	NA
KY463451.1	Escherichia coli strain WCHEC1606 plasmid pMCR_WCHEC1606, complete sequence	pMCR_WCHEC1606	33309	circular	Escherichia coli	Escherichia coli	Escherichia	Enterobacteriaceae	Enterobacterales	Gammaproteobacteria	Proteobacteria	Bacteria	NA	NA	NA	NA
KY463454.1	Escherichia coli strain WCHEC1618 plasmid pMCR_WCHEC1618, complete sequence	pMCR_WCHEC1618	33309	circular	Escherichia coli	Escherichia coli	Escherichia	Enterobacteriaceae	Enterobacterales	Gammaproteobacteria	Proteobacteria	Bacteria	NA	NA	NA	NA
MF136779.1	Escherichia coli strain HKSHmcr1_P2_EC plasmid pHKSHmcr1_P2_p2, complete sequence	pHKSHmcr1_P2_p2	33309	circular	Escherichia coli	Escherichia coli	Escherichia	Enterobacteriaceae	Enterobacterales	Gammaproteobacteria	Proteobacteria	Bacteria	NA	China: Hong Kong	Stool	NA
MG210937.1	Escherichia coli strain GZ49260 plasmid pGZ49260, complete sequence	pGZ49260	33309	circular	Escherichia coli	Escherichia coli	Escherichia	Enterobacteriaceae	Enterobacterales	Gammaproteobacteria	Proteobacteria	Bacteria	2015	China	urine	NA
MF774182.1	Escherichia coli strain SHP10 plasmid pHNSHP10, complete sequence	pHNSHP10	33309	circular	Escherichia coli	Escherichia coli	Escherichia	Enterobacteriaceae	Enterobacterales	Gammaproteobacteria	Proteobacteria	Bacteria	NA	China:Shanghai	pig	NA
MF774184.1	Escherichia coli strain SHP23 plasmid pHNSHP23, complete sequence	pHNSHP23	33309	circular	Escherichia coli	Escherichia coli	Escherichia	Enterobacteriaceae	Enterobacterales	Gammaproteobacteria	Proteobacteria	Bacteria	NA	China:Shanghai	pig	NA
MF774188.1	Escherichia coli strain SHP49 plasmid pHNSHP49, complete sequence	pHNSHP49	33309	circular	Escherichia coli	Escherichia coli	Escherichia	Enterobacteriaceae	Enterobacterales	Gammaproteobacteria	Proteobacteria	Bacteria	NA	NA	pig	NA
MH143576.1	Salmonella enterica subsp. enterica serovar California strain SL01 plasmid pMCR-1, complete sequence	pMCR-1	33309	circular	Salmonella enterica subsp. enterica serovar California	Salmonella enterica	Salmonella	Enterobacteriaceae	Enterobacterales	Gammaproteobacteria	Proteobacteria	Bacteria	NA	30.05 N 102.54 E	NA	NA
MH715959.1	Klebsiella pneumoniae strain KP15450 plasmid pKP15450-MCR-1, complete sequence	pKP15450-MCR-1	33309	circular	Klebsiella pneumoniae	Klebsiella pneumoniae	Klebsiella	Enterobacteriaceae	Enterobacterales	Gammaproteobacteria	Proteobacteria	Bacteria	NA	NA	NA	NA
MG257881.1	Escherichia coli strain P744T plasmid pP744T-MCR1, complete sequence	pP744T-MCR1	33309	circular	Escherichia coli	Escherichia coli	Escherichia	Enterobacteriaceae	Enterobacterales	Gammaproteobacteria	Proteobacteria	Bacteria	NA	NA	NA	NA
MK477604.1	Salmonella enterica strain SH15G1397 plasmid pSH15G1397, complete sequence	pSH15G1397	33309	circular	Salmonella enterica	Salmonella enterica	Salmonella	Enterobacteriaceae	Enterobacterales	Gammaproteobacteria	Proteobacteria	Bacteria	NA	NA	NA	NA
MK477610.1	Salmonella enterica strain SH15G2167 plasmid pSH15G2167, complete sequence	pSH15G2167	33309	circular	Salmonella enterica	Salmonella enterica	Salmonella	Enterobacteriaceae	Enterobacterales	Gammaproteobacteria	Proteobacteria	Bacteria	NA	NA	NA	NA
MK477615.1	Salmonella enterica strain SH16G1509 plasmid pSH16G1509, complete sequence	pSH16G1509	33309	circular	Salmonella enterica	Salmonella enterica	Salmonella	Enterobacteriaceae	Enterobacterales	Gammaproteobacteria	Proteobacteria	Bacteria	NA	NA	NA	NA
CP033349.2	Salmonella enterica subsp. enterica strain CFSA231 plasmid pCFSA231, complete sequence	pCFSA231	33309	circular	Salmonella enterica subsp. enterica	Salmonella enterica	Salmonella	Enterobacteriaceae	Enterobacterales	Gammaproteobacteria	Proteobacteria	Bacteria	2022-10-16	China: Hubei	food	NA
LC477138.1	Escherichia coli A1 plasmid pA1 DNA, complete sequence	pA1	33309	circular	Escherichia coli	Escherichia coli	Escherichia	Enterobacteriaceae	Enterobacterales	Gammaproteobacteria	Proteobacteria	Bacteria	2022-08-18	Japan:Nagano, Nagano	influent municipal wastewater	NA
LC477294.1	Escherichia coli A2 plasmid pA2 DNA, complete sequence	pA2	33309	circular	Escherichia coli	Escherichia coli	Escherichia	Enterobacteriaceae	Enterobacterales	Gammaproteobacteria	Proteobacteria	Bacteria	2022-08-18	Japan:Nagano, Nagano	influent municipal wastewater	NA
LC479085.1	Escherichia coli B2 plasmid pB2 DNA, complete sequence	pB2	33309	circular	Escherichia coli	Escherichia coli	Escherichia	Enterobacteriaceae	Enterobacterales	Gammaproteobacteria	Proteobacteria	Bacteria	2022-09-18	Japan:Nagano, Azumino	influent municipal wastewater	NA
LC479086.1	Escherichia coli C3 plasmid pC3 DNA, complete sequence	pC3	33309	circular	Escherichia coli	Escherichia coli	Escherichia	Enterobacteriaceae	Enterobacterales	Gammaproteobacteria	Proteobacteria	Bacteria	2022-12-18	Japan:Nagano, Matsumoto	influent municipal wastewater	NA
MH522417.1	Salmonella enterica subsp. enterica serovar Typhimurium strain SH15G2169 plasmid pSH15G2169, complete sequence	pSH15G2169	33309	circular	Salmonella enterica subsp. enterica serovar Typhimurium	Salmonella enterica	Salmonella	Enterobacteriaceae	Enterobacterales	Gammaproteobacteria	Proteobacteria	Bacteria	NA	NA	NA	NA
CP047664.1	Escherichia coli strain LD93-1 plasmid pLD93-1-MCR1, complete sequence	pLD93-1-MCR1	33309	circular	Escherichia coli	Escherichia coli	Escherichia	Enterobacteriaceae	Enterobacterales	Gammaproteobacteria	Proteobacteria	Bacteria	2022-08-18	32.56 N 120.42 E	feces	NA
CP046719.1	Escherichia coli strain T16R plasmid pT16R-3, complete sequence	pT16R-3	33309	circular	Escherichia coli	Escherichia coli	Escherichia	Enterobacteriaceae	Enterobacterales	Gammaproteobacteria	Proteobacteria	Bacteria	2022-08-19	China: Henan	NA	NA
CP059291.1	Escherichia coli strain 1506 plasmid p1506-3-mcr, complete sequence	p1506-3-mcr	33309	circular	Escherichia coli	Escherichia coli	Escherichia	Enterobacteriaceae	Enterobacterales	Gammaproteobacteria	Proteobacteria	Bacteria	NA	China: Hangzhou	NA	NA
CP048826.1	Escherichia coli strain QEC11-421 plasmid pEcQE11-421-5, complete sequence	pEcQE11-421-5	33309	circular	Escherichia coli	Escherichia coli	Escherichia	Enterobacteriaceae	Enterobacterales	Gammaproteobacteria	Proteobacteria	Bacteria	2011	28.97 N 118.88 E	sputum	NA
MW010025.1	Escherichia coli strain EC1279 plasmid pEC1279, complete sequence	pEC1279	33309	circular	Escherichia coli	Escherichia coli	Escherichia	Enterobacteriaceae	Enterobacterales	Gammaproteobacteria	Proteobacteria	Bacteria	NA	Taiwan	River	NA
MW010026.1	Escherichia coli strain EC1280 plasmid pEC1281, complete sequence	pEC1281	33309	circular	Escherichia coli	Escherichia coli	Escherichia	Enterobacteriaceae	Enterobacterales	Gammaproteobacteria	Proteobacteria	Bacteria	NA	Taiwan	River	NA
MW010027.1	Escherichia coli strain EC1283 plasmid pEC1283, complete sequence	pEC1283	33309	circular	Escherichia coli	Escherichia coli	Escherichia	Enterobacteriaceae	Enterobacterales	Gammaproteobacteria	Proteobacteria	Bacteria	NA	Taiwan	River	NA
MT316509.1	Klebsiella pneumoniae strain 16BU137 plasmid 16BU137_mcr-1.1, complete sequence	16BU137_mcr-1.1	33309	circular	Klebsiella pneumoniae	Klebsiella pneumoniae	Klebsiella	Enterobacteriaceae	Enterobacterales	Gammaproteobacteria	Proteobacteria	Bacteria	2016	China	bus	NA
MW999355.1	Klebsiella pneumoniae strain KP13 plasmid pKP13, complete sequence	pKP13	33309	circular	Klebsiella pneumoniae	Klebsiella pneumoniae	Klebsiella	Enterobacteriaceae	Enterobacterales	Gammaproteobacteria	Proteobacteria	Bacteria	NA	China	NA	NA
MW999356.1	Klebsiella pneumoniae strain KP15 plasmid pKP15, complete sequence	pKP15	33309	circular	Klebsiella pneumoniae	Klebsiella pneumoniae	Klebsiella	Enterobacteriaceae	Enterobacterales	Gammaproteobacteria	Proteobacteria	Bacteria	NA	China	NA	NA
CP080449.1	Klebsiella pneumoniae strain 1678 plasmid p1678-5, complete sequence	p1678-5	33309	circular	Klebsiella pneumoniae	Klebsiella pneumoniae	Klebsiella	Enterobacteriaceae	Enterobacterales	Gammaproteobacteria	Proteobacteria	Bacteria	2021-07-27	China	NA	NA
MW082015.1	Escherichia coli strain D1-EC25 plasmid pD1-contig4_33kb_mcr-1, complete sequence	pD1-contig4_33kb_mcr-1	33309	circular	Escherichia coli	Escherichia coli	Escherichia	Enterobacteriaceae	Enterobacterales	Gammaproteobacteria	Proteobacteria	Bacteria	NA	China	NA	NA
KY120364.1	Salmonella enterica subsp. enterica serovar Typhimurium strain NG14043 plasmid pNG14043, complete sequence	pNG14043	33308	circular	Salmonella enterica subsp. enterica serovar Typhimurium	Salmonella enterica	Salmonella	Enterobacteriaceae	Enterobacterales	Gammaproteobacteria	Proteobacteria	Bacteria	NA	Taiwan	NA	NA
MF175186.1	Escherichia coli strain PF11 plasmid pPF11, complete sequence	pPF11	33308	circular	Escherichia coli	Escherichia coli	Escherichia	Enterobacteriaceae	Enterobacterales	Gammaproteobacteria	Proteobacteria	Bacteria	NA	NA	NA	NA
MT929276.1	Escherichia coli strain 1138_17_D1 plasmid pMCR_1138_D1, complete sequence	pMCR_1138_D1	33308	circular	Escherichia coli	Escherichia coli	Escherichia	Enterobacteriaceae	Enterobacterales	Gammaproteobacteria	Proteobacteria	Bacteria	NA	Germany	raw turkey meat	NA
CP053212.1	Escherichia coli strain QDFD216 plasmid unnamed1, complete sequence	unnamed1	33308	circular	Escherichia coli	Escherichia coli	Escherichia	Enterobacteriaceae	Enterobacterales	Gammaproteobacteria	Proteobacteria	Bacteria	2022-06-19	China: Changchun, Jilin	feces	NA
CP032076.1	Escherichia coli strain CT29 plasmid p.CT29-P3, complete sequence	p.CT29-P3	33308	circular	Escherichia coli	Escherichia coli	Escherichia	Enterobacteriaceae	Enterobacterales	Gammaproteobacteria	Proteobacteria	Bacteria	2014	China	NA	NA
KX254343.1	Escherichia coli strain GD-8 plasmid pECGD-8-33, complete sequence	pECGD-8-33	33307	circular	Escherichia coli	Escherichia coli	Escherichia	Enterobacteriaceae	Enterobacterales	Gammaproteobacteria	Proteobacteria	Bacteria	2014-10-31	China	faeces of pig	mcr-1 positive IncX4 plasmid
CP028167.1	Escherichia coli strain CFSAN064036 plasmid pGMI17-004_2, complete sequence	pGMI17-004_2	33305	circular	Escherichia coli	Escherichia coli	Escherichia	Enterobacteriaceae	Enterobacterales	Gammaproteobacteria	Proteobacteria	Bacteria	2010	Denmark	Fjerkrae	NA
CP069680.1	Escherichia coli O126:H45 strain MIN10 plasmid pMUB-MIN10-MCR, complete sequence	pMUB-MIN10-MCR	33305	circular	Escherichia coli O126:H45	Escherichia coli	Escherichia	Enterobacteriaceae	Enterobacterales	Gammaproteobacteria	Proteobacteria	Bacteria	2018-03-13	53.12523570 N 23.15905989 E	upper respiratory tract	genotype: ST-162
CP015977.1	Escherichia coli strain ICBEC72H plasmid pICBEC72Hmcr, complete sequence	pICBEC72Hmcr	33304	circular	Escherichia coli	Escherichia coli	Escherichia	Enterobacteriaceae	Enterobacterales	Gammaproteobacteria	Proteobacteria	Bacteria	NA	Brazil	NA	NA
CP019908.1	Escherichia coli strain MDR_56 plasmid pMCR1-NY, complete sequence	pMCR1-NY	33304	circular	Escherichia coli	Escherichia coli	Escherichia	Enterobacteriaceae	Enterobacterales	Gammaproteobacteria	Proteobacteria	Bacteria	2022-05-15	USA:NY	NA	NA
KY770024.1	Escherichia coli strain ICBEC3AM plasmid pICBEC3AM, complete sequence	pICBEC3AM	33304	circular	Escherichia coli	Escherichia coli	Escherichia	Enterobacteriaceae	Enterobacterales	Gammaproteobacteria	Proteobacteria	Bacteria	NA	Brazil	seawater	NA
CP018773.2	Escherichia coli strain 2016C-3936C1 plasmid pMCR-1-CT, complete sequence	pMCR-1-CT	33304	circular	Escherichia coli	Escherichia coli	Escherichia	Enterobacteriaceae	Enterobacterales	Gammaproteobacteria	Proteobacteria	Bacteria	NA	USA: Conneticut	NA	NA
LC227558.2	Escherichia coli plasmid pKT2378 DNA, complete sequence, strain: KT2378	pKT2378	33304	circular	Escherichia coli	Escherichia coli	Escherichia	Enterobacteriaceae	Enterobacterales	Gammaproteobacteria	Proteobacteria	Bacteria	2013	NA	Chicken Meat	NA
CP021419.1	Escherichia coli strain ICBEC12-3F plasmid pICBEC12-3mcr, complete sequence	pICBEC12-3mcr	33304	circular	Escherichia coli	Escherichia coli	Escherichia	Enterobacteriaceae	Enterobacterales	Gammaproteobacteria	Proteobacteria	Bacteria	2013-08-10	25.2521 S 52.0215 W	Cloacal swab	NA
CP030795.1	Salmonella enterica subsp. enterica serovar Enteritidis strain 2017K-0021 plasmid pMCR-1-CTSe, complete sequence	pMCR-1-CTSe	33304	circular	Salmonella enterica subsp. enterica serovar Enteritidis	Salmonella enterica	Salmonella	Enterobacteriaceae	Enterobacterales	Gammaproteobacteria	Proteobacteria	Bacteria	NA	USA	NA	NA
MK940857.1	Escherichia coli strain 11 plasmid unnamed, complete sequence	unnamed	33304	circular	Escherichia coli	Escherichia coli	Escherichia	Enterobacteriaceae	Enterobacterales	Gammaproteobacteria	Proteobacteria	Bacteria	2016	Brazil	rectal swab	IncX4 plasmid
MT929275.1	Escherichia coli strain 1413_17_E1 plasmid pMCR_1413_E1, complete sequence	pMCR_1413_E1	33304	circular	Escherichia coli	Escherichia coli	Escherichia	Enterobacteriaceae	Enterobacterales	Gammaproteobacteria	Proteobacteria	Bacteria	NA	Czech Republic	raw turkey meat	NA
MT929279.1	Escherichia coli strain 1449_17_C1 plasmid pMCR_1449_C1, complete sequence	pMCR_1449_C1	33304	circular	Escherichia coli	Escherichia coli	Escherichia	Enterobacteriaceae	Enterobacterales	Gammaproteobacteria	Proteobacteria	Bacteria	NA	Brazil	raw turkey liver	NA
MT929280.1	Klebsiella pneumoniae strain 1525_17_B1 plasmid pMCR_1525_B1, complete sequence	pMCR_1525_B1	33304	circular	Klebsiella pneumoniae	Klebsiella pneumoniae	Klebsiella	Enterobacteriaceae	Enterobacterales	Gammaproteobacteria	Proteobacteria	Bacteria	NA	Brazil	raw turkey liver	NA
KX236309.1	Klebsiella pneumoniae strain KP-6884 plasmid pMCR1.2-IT, complete sequence	pMCR1.2-IT	33303	circular	Klebsiella pneumoniae	Klebsiella pneumoniae	Klebsiella	Enterobacteriaceae	Enterobacterales	Gammaproteobacteria	Proteobacteria	Bacteria	2014	43.721883 N 10.39657899 E	rectal swab	NA
KX894453.1	Escherichia coli strain IHIT31346 plasmid pMCR-1-IHIT35346, complete sequence	pMCR-1-IHIT35346	33303	circular	Escherichia coli	Escherichia coli	Escherichia	Enterobacteriaceae	Enterobacterales	Gammaproteobacteria	Proteobacteria	Bacteria	2016	Italy	feces	NA
KY565556.1	Escherichia coli strain Mcp0271 plasmid pMcp0271, complete sequence	pMcp0271	33303	circular	Escherichia coli	Escherichia coli	Escherichia	Enterobacteriaceae	Enterobacterales	Gammaproteobacteria	Proteobacteria	Bacteria	NA	Switzerland	chicken retail meat	NA
KY689634.1	Escherichia coli strain 31349 plasmid p31349, complete sequence	p31349	33303	circular	Escherichia coli	Escherichia coli	Escherichia	Enterobacteriaceae	Enterobacterales	Gammaproteobacteria	Proteobacteria	Bacteria	NA	Switzerland	human feces	mcr-1 plasmid
KY964067.1	Escherichia coli strain LV23529 plasmid pLV23529-MCR-1.9, complete sequence	pLV23529-MCR-1.9	33303	circular	Escherichia coli	Escherichia coli	Escherichia	Enterobacteriaceae	Enterobacterales	Gammaproteobacteria	Proteobacteria	Bacteria	2015	Portugal	Swine	NA
MF449287.1	Escherichia coli strain T71115 plasmid pIBMC_mcr1, complete sequence	pIBMC_mcr1	33303	circular	Escherichia coli	Escherichia coli	Escherichia	Enterobacteriaceae	Enterobacterales	Gammaproteobacteria	Proteobacteria	Bacteria	NA	NA	NA	NA
CP034833.1	Salmonella sp. SSDFZ69 plasmid pTB602, complete sequence	pTB602	33303	circular	Salmonella sp. SSDFZ69	Salmonella sp. SSDFZ69	Salmonella	Enterobacteriaceae	Enterobacterales	Gammaproteobacteria	Proteobacteria	Bacteria	2022-04-18	China:Zhejiang	feces	NA
MT929277.1	Escherichia coli strain 1139_17_A1 plasmid pMCR_1139_A1, complete sequence	pMCR_1139_A1	33303	circular	Escherichia coli	Escherichia coli	Escherichia	Enterobacteriaceae	Enterobacterales	Gammaproteobacteria	Proteobacteria	Bacteria	NA	Poland	raw turkey meat	NA
CP069661.1	Escherichia coli O89m:H10 strain MIN12 plasmid pMUB-MIN12-MCR, complete sequence	pMUB-MIN12-MCR	33303	circular	Escherichia coli O89m:H10	Escherichia coli	Escherichia	Enterobacteriaceae	Enterobacterales	Gammaproteobacteria	Proteobacteria	Bacteria	2018-05-05	53.12523570 N 23.15905989 E	wound	genotype: ST-10
CP069669.1	Escherichia coli O89m:H9 strain MIN11 plasmid pMUB-MIN11-MCR, complete sequence	pMUB-MIN11-MCR	33303	circular	Escherichia coli O89m:H9	Escherichia coli	Escherichia	Enterobacteriaceae	Enterobacterales	Gammaproteobacteria	Proteobacteria	Bacteria	2018-03-29	53.12523570 N 23.15905989 E	lower respiratory tract	genotype: ST-10
CP069685.1	Escherichia coli O176:H45 strain MIN9 plasmid pMUB-MIN9-MCR, complete sequence	pMUB-MIN9-MCR	33303	circular	Escherichia coli O176:H45	Escherichia coli	Escherichia	Enterobacteriaceae	Enterobacterales	Gammaproteobacteria	Proteobacteria	Bacteria	2018-03-05	53.12523570 N 23.15905989 E	wound	genotype: ST-6856
MF978387.1	Escherichia coli strain GDT6F49 plasmid pHNGDF49, complete sequence	pHNGDF49	33301	circular	Escherichia coli	Escherichia coli	Escherichia	Enterobacteriaceae	Enterobacterales	Gammaproteobacteria	Proteobacteria	Bacteria	NA	NA	fish	NA
CP024149.1	Escherichia coli strain 14EC033 plasmid p14EC033b, complete sequence	p14EC033b	33301	circular	Escherichia coli	Escherichia coli	Escherichia	Enterobacteriaceae	Enterobacterales	Gammaproteobacteria	Proteobacteria	Bacteria	2014	China	clinical patient	NA
MG825367.1	Escherichia coli strain 787 plasmid p787-MCR, complete sequence	p787-MCR	33301	circular	Escherichia coli	Escherichia coli	Escherichia	Enterobacteriaceae	Enterobacterales	Gammaproteobacteria	Proteobacteria	Bacteria	NA	NA	pork	NA
MH938808.1	Escherichia coli strain LHM10-1 plasmid pLHM10-1-mcr-1, complete sequence	pLHM10-1-mcr-1	33301	circular	Escherichia coli	Escherichia coli	Escherichia	Enterobacteriaceae	Enterobacterales	Gammaproteobacteria	Proteobacteria	Bacteria	2017	China	manure	NA
MF175185.1	Escherichia coli strain PF52 plasmid pPF52, complete sequence	pPF52	33300	circular	Escherichia coli	Escherichia coli	Escherichia	Enterobacteriaceae	Enterobacterales	Gammaproteobacteria	Proteobacteria	Bacteria	NA	NA	NA	NA
CP042644.1	Escherichia coli strain NCYU-24-74 plasmid pNCYU-24-74-6_MCR1, complete sequence	pNCYU-24-74-6_MCR1	33300	circular	Escherichia coli	Escherichia coli	Escherichia	Enterobacteriaceae	Enterobacterales	Gammaproteobacteria	Proteobacteria	Bacteria	2017	Taiwan	NA	NA
MT929282.1	Escherichia coli strain 1525_17_D1 plasmid pMCR_1525_D1, complete sequence	pMCR_1525_D1	33300	circular	Escherichia coli	Escherichia coli	Escherichia	Enterobacteriaceae	Enterobacterales	Gammaproteobacteria	Proteobacteria	Bacteria	NA	Brazil	raw turkey liver	NA
MF175190.1	Escherichia coli strain ColR598 plasmid pColR598_1, complete sequence	pColR598_1	33299	circular	Escherichia coli	Escherichia coli	Escherichia	Enterobacteriaceae	Enterobacterales	Gammaproteobacteria	Proteobacteria	Bacteria	NA	NA	NA	NA
KX084392.1	Escherichia coli strain B65 plasmid pECJS-B65-33, complete sequence	pECJS-B65-33	33298	circular	Escherichia coli	Escherichia coli	Escherichia	Enterobacteriaceae	Enterobacterales	Gammaproteobacteria	Proteobacteria	Bacteria	2015-01-19	China	feces of piglet	NA
LC341397.1	Escherichia coli plasmid pEC15-101mcr DNA, complete sequence	pEC15-101mcr	33297	circular	Escherichia coli	Escherichia coli	Escherichia	Enterobacteriaceae	Enterobacterales	Gammaproteobacteria	Proteobacteria	Bacteria	2022-06-15	Japan	pork	NA
MF093645.1	Escherichia coli strain 288328 plasmid pMCR-1.2-IT-Ec, complete sequence	pMCR-1.2-IT-Ec	33293	circular	Escherichia coli	Escherichia coli	Escherichia	Enterobacteriaceae	Enterobacterales	Gammaproteobacteria	Proteobacteria	Bacteria	NA	Italy	Blood culture	NA
CP069650.1	Escherichia coli O7:H4 strain MIN14 plasmid pMUB-MIN14-MCR, complete sequence	pMUB-MIN14-MCR	33290	circular	Escherichia coli O7:H4	Escherichia coli	Escherichia	Enterobacteriaceae	Enterobacterales	Gammaproteobacteria	Proteobacteria	Bacteria	2016-07-21	53.12523570 N 23.15905989 E	upper respiratory tract	genotype: ST-93
CP069695.1	Escherichia coli H20 strain MIN6 plasmid pMUB-MIN6-MCR, complete sequence	pMUB-MIN6-MCR	33288	circular	Escherichia coli H20	Escherichia coli	Escherichia	Enterobacteriaceae	Enterobacterales	Gammaproteobacteria	Proteobacteria	Bacteria	2017-09-06	53.12523570 N 23.15905989 E	wound	genotype: ST-553
KU761327.1	Klebsiella pneumoniae strain SZ04 plasmid pmcr1_IncX4 clone ST25, complete sequence	pmcr1_IncX4	33287	circular	Klebsiella pneumoniae	Klebsiella pneumoniae	Klebsiella	Enterobacteriaceae	Enterobacterales	Gammaproteobacteria	Proteobacteria	Bacteria	NA	China	Peritoneal fluid	[cultured bacterial source]
KY012276.1	Escherichia coli strain 18HAE25 plasmid pEc_18HAE25, complete sequence	pEc_18HAE25	33287	circular	Escherichia coli	Escherichia coli	Escherichia	Enterobacteriaceae	Enterobacterales	Gammaproteobacteria	Proteobacteria	Bacteria	NA	NA	NA	NA
MW999353.1	Klebsiella pneumoniae strain KP11 plasmid pKP11, complete sequence	pKP11	33287	circular	Klebsiella pneumoniae	Klebsiella pneumoniae	Klebsiella	Enterobacteriaceae	Enterobacterales	Gammaproteobacteria	Proteobacteria	Bacteria	NA	China	NA	NA
MW999354.1	Klebsiella pneumoniae strain KP12 plasmid pKP12, complete sequence	pKP12	33287	circular	Klebsiella pneumoniae	Klebsiella pneumoniae	Klebsiella	Enterobacteriaceae	Enterobacterales	Gammaproteobacteria	Proteobacteria	Bacteria	NA	China	NA	NA
MK940858.1	Escherichia coli strain 91 plasmid unnamed, complete sequence	unnamed	33079	circular	Escherichia coli	Escherichia coli	Escherichia	Enterobacteriaceae	Enterobacterales	Gammaproteobacteria	Proteobacteria	Bacteria	2016	Brazil	urine	IncX4 plasmid
KY770023.1	Escherichia coli strain ICBEC2AM plasmid pICBEC2AM, complete sequence	pICBEC2AM	33051	circular	Escherichia coli	Escherichia coli	Escherichia	Enterobacteriaceae	Enterobacterales	Gammaproteobacteria	Proteobacteria	Bacteria	NA	Brazil	seawater	NA
MG557854.1	Escherichia coli plasmid PN42, complete sequence	PN42	32995	circular	Escherichia coli	Escherichia coli	Escherichia	Enterobacteriaceae	Enterobacterales	Gammaproteobacteria	Proteobacteria	Bacteria	NA	Thailand	human feces	NA
KX570748.1	Escherichia coli strain ECMY3 plasmid pECMCR-1101, complete sequence	pECMCR-1101	32751	circular	Escherichia coli	Escherichia coli	Escherichia	Enterobacteriaceae	Enterobacterales	Gammaproteobacteria	Proteobacteria	Bacteria	NA	China	feces	NA
MN436006.1	Escherichia coli strain JS1-EC05 plasmid pEC05-X4, complete sequence	pEC05-X4	32181	circular	Escherichia coli	Escherichia coli	Escherichia	Enterobacteriaceae	Enterobacterales	Gammaproteobacteria	Proteobacteria	Bacteria	NA	NA	pig slaughterhouse	NA
MN436007.1	Escherichia coli strain JS3-EC12 plasmid pEC12-X4, complete sequence	pEC12-X4	32074	circular	Escherichia coli	Escherichia coli	Escherichia	Enterobacteriaceae	Enterobacterales	Gammaproteobacteria	Proteobacteria	Bacteria	NA	NA	pig slaughterhouse	NA
KX032520.1	Escherichia coli strain Af48 isolate B plasmid pAF48, complete sequence	pAF48	31808	circular	Escherichia coli	Escherichia coli	Escherichia	Enterobacteriaceae	Enterobacterales	Gammaproteobacteria	Proteobacteria	Bacteria	2014-03-23	26.20 S 28.00 E	Pus	NA
CP029182.1	Escherichia coli strain H9Ecoli plasmid p3-H9, complete sequence	p3-H9	31250	circular	Escherichia coli	Escherichia coli	Escherichia	Enterobacteriaceae	Enterobacterales	Gammaproteobacteria	Proteobacteria	Bacteria	2022-10-16	35 N 119.3 E	feces	NA
KY582848.1	Escherichia coli strain WCHEC1604 plasmid pMCR_WCHEC1604-IncX4, complete sequence	pMCR_WCHEC1604-IncX4	31229	circular	Escherichia coli	Escherichia coli	Escherichia	Enterobacteriaceae	Enterobacterales	Gammaproteobacteria	Proteobacteria	Bacteria	NA	NA	NA	NA
CP027257.1	Escherichia coli strain EC11 plasmid unnamed2, complete sequence	unnamed2	31229	circular	Escherichia coli	Escherichia coli	Escherichia	Enterobacteriaceae	Enterobacterales	Gammaproteobacteria	Proteobacteria	Bacteria	2016-05-10	China:Shanghai	cow dung	NA
CP021418.1	Escherichia coli strain ICBEC171S plasmid pICBEC171Smcr, complete sequence	pICBEC171Smcr	31224	circular	Escherichia coli	Escherichia coli	Escherichia	Enterobacteriaceae	Enterobacterales	Gammaproteobacteria	Proteobacteria	Bacteria	2012-07-05	18.5122 S 44.5550 W	rectal swab	NA
CP035316.1	Escherichia coli strain D72 plasmid pD72-IncP, complete sequence	pD72-IncP	30581	circular	Escherichia coli	Escherichia coli	Escherichia	Enterobacteriaceae	Enterobacterales	Gammaproteobacteria	Proteobacteria	Bacteria	2017-10-01	China: Henan	NA	NA
CP019906.1	Escherichia coli strain MDR_56 plasmid unnamed5, complete sequence	unnamed5	29168	circular	Escherichia coli	Escherichia coli	Escherichia	Enterobacteriaceae	Enterobacterales	Gammaproteobacteria	Proteobacteria	Bacteria	2022-05-15	USA:NY	NA	NA
CP038458.1	Escherichia coli strain EC-129 plasmid pEC129_5, complete sequence	pEC129_5	28640	circular	Escherichia coli	Escherichia coli	Escherichia	Enterobacteriaceae	Enterobacterales	Gammaproteobacteria	Proteobacteria	Bacteria	2022-08-18	Japan: Tokyo	NA	NA
CP041631.1	Escherichia coli strain PE15 plasmid pPE15-27K, complete sequence	pPE15-27K	27108	circular	Escherichia coli	Escherichia coli	Escherichia	Enterobacteriaceae	Enterobacterales	Gammaproteobacteria	Proteobacteria	Bacteria	2018-04-01	China: Henan	NA	NA
CP042608.1	Escherichia coli strain NCYU-29-19 plasmid pNCYU-29-19-2_MCR3, complete sequence	pNCYU-29-19-2_MCR3	25336	circular	Escherichia coli	Escherichia coli	Escherichia	Enterobacteriaceae	Enterobacterales	Gammaproteobacteria	Proteobacteria	Bacteria	2017	Taiwan	NA	NA
CP019907.1	Escherichia coli strain MDR_56 plasmid unnamed2, complete sequence	unnamed2	20225	circular	Escherichia coli	Escherichia coli	Escherichia	Enterobacteriaceae	Enterobacterales	Gammaproteobacteria	Proteobacteria	Bacteria	2022-05-15	USA:NY	NA	NA
KX434881.1	Klebsiella pneumoniae strain KP2442 plasmid pKP2442_2c300, complete sequence	pKP2442_2c300	20120	circular	Klebsiella pneumoniae	Klebsiella pneumoniae	Klebsiella	Enterobacteriaceae	Enterobacterales	Gammaproteobacteria	Proteobacteria	Bacteria	2015	Germany	blood culture	NA
C5_2		C5_2	253973	circular			Salmonella
D2_2		D2_2	284227	circular			Salmonella
gdS100_2		gdS100_2	191017	circular			Salmonella
gdS116_2		gdS116_2	167380	circular			Salmonella
gdS171_2		gdS171_2	231849	circular			Salmonella
gdS327_2		gdS327_2	172824	circular			Salmonella
gdS332_2		gdS332_2	257177	circular			Salmonella
gdS411_2		gdS411_2	253817	circular			Salmonella
gdS79_2		gdS79_2	59872	circular			Salmonella
gx19S24_2		gx19S24_2	221602	circular			Salmonella
gxS122_3		gxS122_3	33309	circular			Salmonella
gxS128_2		gxS128_2	64536	circular			Salmonella
gxS403_2		gxS403_2	194331	circular			Salmonella
haS34_2		haS34_2	292357	circular			Salmonella
haS57_2		haS57_2	199729	circular			Salmonella
haS63_2		haS63_2	288074	circular			Salmonella
hn19S199_2		hn19S199_2	65462	circular			Salmonella
hn19S60_3		hn19S60_3	60789	circular			Salmonella
hnS150_2		hnS150_2	152570	circular			Salmonella
scS224_2		scS224_2	249573	circular			Salmonella
ynS86_2		ynS86_2	249736	circular			Salmonella
ynS95_2		ynS95_2	244913	circular			Salmonella

## Sheet: mcr-3
Accession	Description	Plasmid	Length	Topology	Organism	Species	Genus	Family	Order	Class	Phylum	Domain	Collection_date	Geo_location	Isolation_source	Note
AP018939.2	Escherichia coli JSWP006 plasmid pJSWP006_1 DNA, complete sequence	pJSWP006_1	123579	circular	Escherichia coli	Escherichia coli	Escherichia	Enterobacteriaceae	Enterobacterales	Gammaproteobacteria	Proteobacteria	Bacteria	2015	Japan	wastewater	NA
CM016897.1	Klebsiella pneumoniae subsp. pneumoniae strain KPCTRSRTH06 plasmid unnamed1, complete sequence, whole genome shotgun sequence	unnamed1	236458	circular	Klebsiella pneumoniae subsp. pneumoniae	Klebsiella pneumoniae	Klebsiella	Enterobacteriaceae	Enterobacterales	Gammaproteobacteria	Proteobacteria	Bacteria	2016-10-04	13.8199 N 100.0622 E	Rectal swab	NA
CP033094.1	Escherichia coli strain CP53 plasmid pCP53-mcr, complete sequence	pCP53-mcr	231859	circular	Escherichia coli	Escherichia coli	Escherichia	Enterobacteriaceae	Enterobacterales	Gammaproteobacteria	Proteobacteria	Bacteria	2022-07-16	China: Sichuan	pig feces	NA
CP035195.1	Klebsiella pneumoniae strain LH102-A plasmid pLH102-A, complete sequence	pLH102-A	60128	circular	Klebsiella pneumoniae	Klebsiella pneumoniae	Klebsiella	Enterobacteriaceae	Enterobacterales	Gammaproteobacteria	Proteobacteria	Bacteria	2012	19.52 N 102.10 E	stool	NA
CP035200.1	Klebsiella pneumoniae strain LH375 plasmid pLH375-3, complete sequence	pLH375-3	40255	circular	Klebsiella pneumoniae	Klebsiella pneumoniae	Klebsiella	Enterobacteriaceae	Enterobacterales	Gammaproteobacteria	Proteobacteria	Bacteria	2012	19.52 N 102.10 E	stool	NA
CP042602.1	Escherichia coli strain NCYU-29-69 plasmid pNCYU-29-69-3_MCR3, complete sequence	pNCYU-29-69-3_MCR3	50625	circular	Escherichia coli	Escherichia coli	Escherichia	Enterobacteriaceae	Enterobacterales	Gammaproteobacteria	Proteobacteria	Bacteria	2017	Taiwan	NA	NA
CP042607.1	Escherichia coli strain NCYU-29-19 plasmid pNCYU-29-19-1_MCR1, complete sequence	pNCYU-29-19-1_MCR1	34525	circular	Escherichia coli	Escherichia coli	Escherichia	Enterobacteriaceae	Enterobacterales	Gammaproteobacteria	Proteobacteria	Bacteria	2017	Taiwan	NA	NA
CP042608.1	Escherichia coli strain NCYU-29-19 plasmid pNCYU-29-19-2_MCR3, complete sequence	pNCYU-29-19-2_MCR3	25336	circular	Escherichia coli	Escherichia coli	Escherichia	Enterobacteriaceae	Enterobacterales	Gammaproteobacteria	Proteobacteria	Bacteria	2017	Taiwan	NA	NA
CP042616.1	Escherichia coli strain NCYU-26-73 plasmid pNCYU-26-73-1, complete sequence	pNCYU-26-73-1	269463	circular	Escherichia coli	Escherichia coli	Escherichia	Enterobacteriaceae	Enterobacterales	Gammaproteobacteria	Proteobacteria	Bacteria	2017	Taiwan	NA	NA
CP042618.1	Escherichia coli strain NCYU-26-73 plasmid pNCYU-26-73-3_MCR3, complete sequence	pNCYU-26-73-3_MCR3	122478	circular	Escherichia coli	Escherichia coli	Escherichia	Enterobacteriaceae	Enterobacterales	Gammaproteobacteria	Proteobacteria	Bacteria	2017	Taiwan	NA	NA
CP042628.1	Escherichia coli strain NCYU-25-82 plasmid pNCYU-25-82-1_MCR3, complete sequence	pNCYU-25-82-1_MCR3	209908	circular	Escherichia coli	Escherichia coli	Escherichia	Enterobacteriaceae	Enterobacterales	Gammaproteobacteria	Proteobacteria	Bacteria	2017	Taiwan	NA	NA
CP042642.1	Escherichia coli strain NCYU-24-74 plasmid pNCYU-24-74-4_MCR3, complete sequence	pNCYU-24-74-4_MCR3	77023	circular	Escherichia coli	Escherichia coli	Escherichia	Enterobacteriaceae	Enterobacterales	Gammaproteobacteria	Proteobacteria	Bacteria	2017	Taiwan	NA	NA
CP042644.1	Escherichia coli strain NCYU-24-74 plasmid pNCYU-24-74-6_MCR1, complete sequence	pNCYU-24-74-6_MCR1	33300	circular	Escherichia coli	Escherichia coli	Escherichia	Enterobacteriaceae	Enterobacterales	Gammaproteobacteria	Proteobacteria	Bacteria	2017	Taiwan	NA	NA
CP042647.1	Escherichia coli strain NCYU-21-79 plasmid pNCYU-21-79-2_MCR1, complete sequence	pNCYU-21-79-2_MCR1	35009	circular	Escherichia coli	Escherichia coli	Escherichia	Enterobacteriaceae	Enterobacterales	Gammaproteobacteria	Proteobacteria	Bacteria	2017	Taiwan	NA	NA
CP053212.1	Escherichia coli strain QDFD216 plasmid unnamed1, complete sequence	unnamed1	33308	circular	Escherichia coli	Escherichia coli	Escherichia	Enterobacteriaceae	Enterobacterales	Gammaproteobacteria	Proteobacteria	Bacteria	2022-06-19	China: Changchun, Jilin	feces	NA
CP053213.1	Escherichia coli strain QDFD216 plasmid unnamed2, complete sequence	unnamed2	50638	circular	Escherichia coli	Escherichia coli	Escherichia	Enterobacteriaceae	Enterobacterales	Gammaproteobacteria	Proteobacteria	Bacteria	2022-06-19	China: Changchun, Jilin	feces	NA
CP071820.1	Klebsiella pneumoniae subsp. pneumoniae strain 90CM2 plasmid p90CM2-MCR-253k, complete sequence	p90CM2-MCR-253k	253649	circular	Klebsiella pneumoniae subsp. pneumoniae	Klebsiella pneumoniae	Klebsiella	Enterobacteriaceae	Enterobacterales	Gammaproteobacteria	Proteobacteria	Bacteria	2022-12-18	16.7005814 N 102.5143558 E	feces	NA
CP077064.1	Escherichia coli strain Q4552 plasmid pECQ4552_mcr-3, complete sequence	pECQ4552_mcr-3	84331	circular	Escherichia coli	Escherichia coli	Escherichia	Enterobacteriaceae	Enterobacterales	Gammaproteobacteria	Proteobacteria	Bacteria	2022-01-20	43.85274931 N 4.96206883 E	pig	NA
fjS163_2		fjS163_2	89437	circular			Salmonella
gdS524_2		gdS524_2	156680	circular			Salmonella
gxS230_2		gxS230_2	170600	circular			Salmonella
gxS417_2		gxS417_2	139460	circular			Salmonella
MF455226.1	Escherichia coli strain WZR78 plasmid pZR78	pZR78	91281	linear	Escherichia coli	Escherichia coli	Escherichia	Enterobacteriaceae	Enterobacterales	Gammaproteobacteria	Proteobacteria	Bacteria	NA	NA	NA	NA
MF455227.1	Escherichia coli strain WZR12 plasmid pZR12	pZR12	50830	linear	Escherichia coli	Escherichia coli	Escherichia	Enterobacteriaceae	Enterobacterales	Gammaproteobacteria	Proteobacteria	Bacteria	NA	NA	NA	NA
MG552133.1	Escherichia coli strain ECSC102 plasmid pECSC102, complete sequence	pECSC102	60744	circular	Escherichia coli	Escherichia coli	Escherichia	Enterobacteriaceae	Enterobacterales	Gammaproteobacteria	Proteobacteria	Bacteria	NA	NA	NA	NA
MG780294.1	Escherichia coli plasmid pHN8, complete sequence	pHN8	53148	circular	Escherichia coli	Escherichia coli	Escherichia	Enterobacteriaceae	Enterobacterales	Gammaproteobacteria	Proteobacteria	Bacteria	NA	NA	pig farm	NA
MH077952.1	Escherichia coli strain EC17S-208 plasmid p17S-208, complete sequence	p17S-208	260339	circular	Escherichia coli	Escherichia coli	Escherichia	Enterobacteriaceae	Enterobacterales	Gammaproteobacteria	Proteobacteria	Bacteria	2017-06-02	South Korea	NA	NA
MH114596.1	Salmonella enterica subsp. enterica serovar Typhimurium var. monophasic 4,[5],12:i:- strain 13-1681 plasmid p131681, complete sequence	p131681	201750	circular	Salmonella enterica subsp. enterica serovar Typhimurium var. monophasic 4,[5],12:i:-	Salmonella enterica	Salmonella	Enterobacteriaceae	Enterobacterales	Gammaproteobacteria	Proteobacteria	Bacteria	NA	Canada	NA	NA
MK770642.1	Klebsiella pneumoniae strain T38 plasmid pT38_MCR3, complete sequence	pT38_MCR3	147979	circular	Klebsiella pneumoniae	Klebsiella pneumoniae	Klebsiella	Enterobacteriaceae	Enterobacterales	Gammaproteobacteria	Proteobacteria	Bacteria	NA	NA	feces	NA
MN648330.1	Klebsiella pneumoniae strain T38 plasmid pT38-MCR-1, complete sequence	pT38-MCR-1	33858	circular	Klebsiella pneumoniae	Klebsiella pneumoniae	Klebsiella	Enterobacteriaceae	Enterobacterales	Gammaproteobacteria	Proteobacteria	Bacteria	NA	NA	NA	NA
MT449718.1	Escherichia coli strain PN143 plasmid pPN143, complete sequence	pPN143	50379	circular	Escherichia coli	Escherichia coli	Escherichia	Enterobacteriaceae	Enterobacterales	Gammaproteobacteria	Proteobacteria	Bacteria	NA	Thailand: Phitsanulok	feces	mcr-3-mediated IncP plasmid
MT449719.1	Escherichia coli strain PN150 plasmid pPN150, complete sequence	pPN150	50525	circular	Escherichia coli	Escherichia coli	Escherichia	Enterobacteriaceae	Enterobacterales	Gammaproteobacteria	Proteobacteria	Bacteria	NA	Thailand: Phitsanulok	feces	mcr-3-mediated IncP plasmid
MT449720.1	Escherichia coli strain PN42 plasmid pPN42, complete sequence	pPN42	89141	circular	Escherichia coli	Escherichia coli	Escherichia	Enterobacteriaceae	Enterobacterales	Gammaproteobacteria	Proteobacteria	Bacteria	NA	Thailand: Phitsanulok	intestine	mcr-3-mediated IncFII plasmid
MT449721.1	Escherichia coli strain PN156 plasmid pPN156, complete sequence	pPN156	83316	circular	Escherichia coli	Escherichia coli	Escherichia	Enterobacteriaceae	Enterobacterales	Gammaproteobacteria	Proteobacteria	Bacteria	NA	Thailand: Phitsanulok	intestine	mcr-3-mediated IncFII plasmid
MT449722.1	Escherichia coli strain PN24 plasmid pPN24, complete sequence	pPN24	97423	circular	Escherichia coli	Escherichia coli	Escherichia	Enterobacteriaceae	Enterobacterales	Gammaproteobacteria	Proteobacteria	Bacteria	NA	Thailand: Phitsanulok	feces	mcr-3-mediated IncFII plasmid
ynS63_2		ynS63_2	155423	circular			Salmonella
