# Supplementary material for: Distribution and Transmission of Colistin Resistance Genes mcr-1 and mcr-3 among Nontyphoidal Salmonella Isolates in China from 2011 to 2020
Source: Microbiol Spectr. 2023 Jan 10;11(1):e03833-22. doi: 10.1128/spectrum.03833-22 (PMC9927481; doi:10.1128/spectrum.03833-22)
Supplement: Supplemental file 6 — Table S5. Download spectrum.03833-22-s0006.xlsx, XLSX file, 0.1 MB [file spectrum.03833-22-s0006.xlsx]

## Sheet: mcr-1
Sequence	Start	End	Strand	Gene	Coverage	Coverage map	Gap	%Coverage	%Identity	Database	Accession	Product
CM012292.1	63153	63432	+	IncI2_1_Delta	1-281/316	========/=====.	1/1	88.61	96.44	plasmidfinder	IncI2_1_Delta_AP002527
CP021209.1	1656	2284	-	IncHI2A_1	1-630/630	========/======	1/1	99.84	99.36	plasmidfinder	IncHI2A_1__BX664015
CP024156.1	29642	29964	+	IncI2_1	1-324/324	========/======	1/1	99.69	99.69	plasmidfinder	IncI2_1__KP347127
CP042616.1	111027	111655	+	IncHI2A_1	1-630/630	========/======	1/1	99.84	99.84	plasmidfinder	IncHI2A_1__BX664015
CP042628.1	192274	192902	-	IncHI2A_1	1-630/630	========/======	1/1	99.84	99.36	plasmidfinder	IncHI2A_1__BX664015
CP042642.1	76765	77023	-	IncFII_1	4-261/261	========/======	1/1	98.85	99.23	plasmidfinder	IncFII_1__AY458016
CP044025.1	48683	49005	+	IncI2_1	1-324/324	========/======	1/1	99.69	99.69	plasmidfinder	IncI2_1__KP347127
CP077064.1	3453	3713	+	IncFII(pCoo)_1_pCoo	1-262/262	========/======	1/1	99.62	96.56	plasmidfinder	IncFII(pCoo)_1_pCoo_CR942285
KY012276.1	32552	32924	-	IncX4_1	1-374/374	========/======	1/1	99.73	99.73	plasmidfinder	IncX4_1__CP002895
MH522409.1	2153	2475	+	IncI2_1	1-324/324	========/======	1/1	99.69	99.69	plasmidfinder	IncI2_1__KP347127
MZ666126.1	74342	74667	-	IncHI2_1	1-327/327	========/======	1/1	99.69	99.69	plasmidfinder	IncHI2_1__BX664015
CP019360.1	193191	193687	-	IncFIC(FII)_1	1-499/499	========/======	1/2	99.6	95.59	plasmidfinder	IncFIC(FII)_1__AP001918
CP029748.1	178168	178664	+	IncFIC(FII)_1	1-499/499	========/======	1/2	99.6	95.59	plasmidfinder	IncFIC(FII)_1__AP001918
MG385063.1	263708	264204	-	IncFIC(FII)_1	1-499/499	========/======	1/2	99.6	95.59	plasmidfinder	IncFIC(FII)_1__AP001918
KU870627.1	207	528	+	IncI2_1_Delta	1-316/316	========/======	1/6	100	97.52	plasmidfinder	IncI2_1_Delta_AP002527
CP042602.1	6689	7432	-	IncP1_3	1-745/745	========/======	3/3	99.73	99.6	plasmidfinder	IncP1_3__KX377410
CP042608.1	8376	8752	+	IncX1_1	1-374/374	========/======	3/3	100	97.61	plasmidfinder	IncX1_1__EU370913
AP018110.1	62087	62375	+	IncI2_1	1-289/324	==============.	0/0	89.2	100	plasmidfinder	IncI2_1__KP347127
AP018411.1	1	374	+	IncX4_1	1-374/374	===============	0/0	100	100	plasmidfinder	IncX4_1__CP002895
AP018412.1	60444	60732	+	IncI2_1	1-289/324	==============.	0/0	89.2	100	plasmidfinder	IncI2_1__KP347127
AP025207.1	35435	36179	+	IncP1_3	1-745/745	===============	0/0	100	100	plasmidfinder	IncP1_3__KX377410
AP025211.1	34618	35362	+	IncP1_3	1-745/745	===============	0/0	100	100	plasmidfinder	IncP1_3__KX377410
AP025217.1	47218	47962	+	IncP1_3	1-745/745	===============	0/0	100	100	plasmidfinder	IncP1_3__KX377410
AP025222.1	1073	1817	-	IncP1_3	1-745/745	===============	0/0	100	100	plasmidfinder	IncP1_3__KX377410
C5_2	211	840	+	IncHI2A_1	1-630/630	===============	0/0	100	99.52	plasmidfinder	IncHI2A_1__BX664015
C5_2	237654	237980	-	IncHI2_1	1-327/327	===============	0/0	100	100	plasmidfinder	IncHI2_1__BX664015
CM007714.1	1	374	+	IncX4_1	1-374/374	===============	0/0	100	100	plasmidfinder	IncX4_1__CP002895
CM008162.1	1	374	+	IncX4_1	1-374/374	===============	0/0	100	100	plasmidfinder	IncX4_1__CP002895
CM008278.1	30443	30758	+	IncI2_1_Delta	1-316/316	===============	0/0	100	97.15	plasmidfinder	IncI2_1_Delta_AP002527
CP015913.1	6711	7026	+	IncI2_1_Delta	1-316/316	===============	0/0	100	98.1	plasmidfinder	IncI2_1_Delta_AP002527
CP015977.1	31572	31945	-	IncX4_1	1-374/374	===============	0/0	100	100	plasmidfinder	IncX4_1__CP002895
CP016183.1	26260	26647	-	IncFIA(HI1)_1_HI1	1-388/388	===============	0/0	100	100	plasmidfinder	IncFIA(HI1)_1_HI1_AF250878
CP016183.1	88433	88852	-	IncHI1A_1	1-420/420	===============	0/0	100	100	plasmidfinder	IncHI1A_1__AF250878
CP016183.1	101929	102468	+	IncHI1B(R27)_1_R27	1-540/540	===============	0/0	100	100	plasmidfinder	IncHI1B(R27)_1_R27_AF250878
CP016184.1	56483	56870	-	IncFIA(HI1)_1_HI1	1-388/388	===============	0/0	100	100	plasmidfinder	IncFIA(HI1)_1_HI1_AF250878
CP016184.1	122222	122641	-	IncHI1A_1	1-420/420	===============	0/0	100	100	plasmidfinder	IncHI1A_1__AF250878
CP016184.1	135716	136255	+	IncHI1B(R27)_1_R27	1-540/540	===============	0/0	100	100	plasmidfinder	IncHI1B(R27)_1_R27_AF250878
CP016185.1	207	522	+	IncI2_1_Delta	1-316/316	===============	0/0	100	98.42	plasmidfinder	IncI2_1_Delta_AP002527
CP016186.1	207	522	+	IncI2_1_Delta	1-316/316	===============	0/0	100	98.42	plasmidfinder	IncI2_1_Delta_AP002527
CP016187.1	207	522	+	IncI2_1_Delta	1-316/316	===============	0/0	100	98.42	plasmidfinder	IncI2_1_Delta_AP002527
CP016405.1	63041	63329	+	IncI2_1	1-289/324	==============.	0/0	89.2	99.31	plasmidfinder	IncI2_1__KP347127
CP016550.1	16841	17214	-	IncX4_1	1-374/374	===============	0/0	100	100	plasmidfinder	IncX4_1__CP002895
CP017246.1	33260	33633	-	IncX4_1	1-374/374	===============	0/0	100	100	plasmidfinder	IncX4_1__CP002895
CP017632.1	90721	91485	-	IncY_1	1-765/765	===============	0/0	100	99.35	plasmidfinder	IncY_1__K02380
CP017632.1	181648	182161	+	IncN_1	1-514/514	===============	0/0	100	100	plasmidfinder	IncN_1__AY046276
CP017632.1	294470	295099	-	IncHI2A_1	1-630/630	===============	0/0	100	99.52	plasmidfinder	IncHI2A_1__BX664015
CP017632.1	313262	313588	+	IncHI2_1	1-327/327	===============	0/0	100	100	plasmidfinder	IncHI2_1__BX664015
CP018106.1	64204	64467	+	IncI2_1	1-264/324	=============..	0/0	81.48	100	plasmidfinder	IncI2_1__KP347127
CP018112.1	64204	64467	+	IncI2_1	1-264/324	=============..	0/0	81.48	100	plasmidfinder	IncI2_1__KP347127
CP018118.1	64204	64467	+	IncI2_1	1-264/324	=============..	0/0	81.48	100	plasmidfinder	IncI2_1__KP347127
CP018124.1	65276	65539	+	IncI2_1	1-264/324	=============..	0/0	81.48	100	plasmidfinder	IncI2_1__KP347127
CP018773.2	23099	23472	+	IncX4_1	1-374/374	===============	0/0	100	100	plasmidfinder	IncX4_1__CP002895
CP019052.1	207	530	+	IncI2_1	1-324/324	===============	0/0	100	100	plasmidfinder	IncI2_1__KP347127
CP019072.1	1	374	+	IncX4_1	1-374/374	===============	0/0	100	100	plasmidfinder	IncX4_1__CP002895
CP019254.1	14066	14381	-	IncI2_1_Delta	1-316/316	===============	0/0	100	98.42	plasmidfinder	IncI2_1_Delta_AP002527
CP019264.1	44721	45044	-	IncI2_1	1-324/324	===============	0/0	100	100	plasmidfinder	IncI2_1__KP347127
CP019277.1	54732	55047	+	IncI2_1_Delta	1-316/316	===============	0/0	100	98.42	plasmidfinder	IncI2_1_Delta_AP002527
CP019353.1	36181	36507	-	IncHI2_1	1-327/327	===============	0/0	100	100	plasmidfinder	IncHI2_1__BX664015
CP019353.1	52711	53340	+	IncHI2A_1	1-630/630	===============	0/0	100	99.52	plasmidfinder	IncHI2A_1__BX664015
CP019353.1	161084	161597	-	IncN_1	1-514/514	===============	0/0	100	100	plasmidfinder	IncN_1__AY046276
CP019356.1	79525	80154	-	IncHI2A_1	1-630/630	===============	0/0	100	99.21	plasmidfinder	IncHI2A_1__BX664015
CP019356.1	95022	95348	+	IncHI2_1	1-327/327	===============	0/0	100	100	plasmidfinder	IncHI2_1__BX664015
CP019356.1	177014	177527	+	IncN_1	1-514/514	===============	0/0	100	100	plasmidfinder	IncN_1__AY046276
CP019360.1	12558	12884	+	IncHI2_1	1-327/327	===============	0/0	100	100	plasmidfinder	IncHI2_1__BX664015
CP019360.1	145495	146176	-	IncFIB(AP001918)_1	1-682/682	===============	0/0	100	98.39	plasmidfinder	IncFIB(AP001918)_1__AP001918
CP019360.1	344973	345602	-	IncHI2A_1	1-630/630	===============	0/0	100	99.52	plasmidfinder	IncHI2A_1__BX664015
CP019394.1	200932	201258	-	IncHI2_1	1-327/327	===============	0/0	100	100	plasmidfinder	IncHI2_1__BX664015
CP019394.1	217462	218091	+	IncHI2A_1	1-630/630	===============	0/0	100	99.52	plasmidfinder	IncHI2A_1__BX664015
CP020493.1	211	840	+	IncHI2A_1	1-630/630	===============	0/0	100	99.52	plasmidfinder	IncHI2A_1__BX664015
CP020493.1	149223	149751	-	IncQ1_1	1-529/796	==========.....	0/0	66.46	100	plasmidfinder	IncQ1_1__M28829.1
CP020493.1	249931	250257	-	IncHI2_1	1-327/327	===============	0/0	100	100	plasmidfinder	IncHI2_1__BX664015
CP020548.1	29204	29519	-	IncI2_1_Delta	1-316/316	===============	0/0	100	98.42	plasmidfinder	IncI2_1_Delta_AP002527
CP021078.1	31695	32439	+	IncP1_3	1-745/745	===============	0/0	100	100	plasmidfinder	IncP1_3__KX377410
CP021176.1	5542	5857	+	IncI2_1_Delta	1-316/316	===============	0/0	100	98.42	plasmidfinder	IncI2_1_Delta_AP002527
CP021194.1	207	530	+	IncI2_1	1-324/324	===============	0/0	100	100	plasmidfinder	IncI2_1__KP347127
CP021205.1	43225	43548	-	IncI2_1	1-324/324	===============	0/0	100	100	plasmidfinder	IncI2_1__KP347127
CP021209.1	18488	18814	+	IncHI2_1	1-327/327	===============	0/0	100	100	plasmidfinder	IncHI2_1__BX664015
CP021418.1	29576	29949	-	IncX4_1	1-374/374	===============	0/0	100	100	plasmidfinder	IncX4_1__CP002895
CP021419.1	31572	31945	-	IncX4_1	1-374/374	===============	0/0	100	100	plasmidfinder	IncX4_1__CP002895
CP022165.1	211	840	+	IncHI2A_1	1-630/630	===============	0/0	100	99.52	plasmidfinder	IncHI2A_1__BX664015
CP022165.1	216830	217156	-	IncHI2_1	1-327/327	===============	0/0	100	100	plasmidfinder	IncHI2_1__BX664015
CP022169.1	106659	107288	-	IncHI2A_1	1-630/630	===============	0/0	100	99.52	plasmidfinder	IncHI2A_1__BX664015
CP022169.1	123492	123818	+	IncHI2_1	1-327/327	===============	0/0	100	100	plasmidfinder	IncHI2_1__BX664015
CP022452.1	46830	47145	+	IncI2_1_Delta	1-316/316	===============	0/0	100	98.42	plasmidfinder	IncI2_1_Delta_AP002527
CP022735.1	105909	106538	-	IncHI2A_1	1-630/630	===============	0/0	100	99.52	plasmidfinder	IncHI2A_1__BX664015
CP022735.1	122182	122508	+	IncHI2_1	1-327/327	===============	0/0	100	100	plasmidfinder	IncHI2_1__BX664015
CP023143.1	75032	75358	-	IncHI2_1	1-327/327	===============	0/0	100	100	plasmidfinder	IncHI2_1__BX664015
CP023143.1	90226	90855	+	IncHI2A_1	1-630/630	===============	0/0	100	99.52	plasmidfinder	IncHI2A_1__BX664015
CP024041.1	818	1191	+	IncX4_1	1-374/374	===============	0/0	100	100	plasmidfinder	IncX4_1__CP002895
CP024128.1	48848	49592	-	IncP1_3	1-745/745	===============	0/0	100	100	plasmidfinder	IncP1_3__KX377410
CP024132.1	31560	31933	-	IncX4_1	1-374/374	===============	0/0	100	100	plasmidfinder	IncX4_1__CP002895
CP024135.1	2	200	-	IncI2_1	1-199/324	==========.....	0/0	61.42	99	plasmidfinder	IncI2_1__KP347127
CP024139.1	59999	60314	+	IncI2_1_Delta	1-316/316	===============	0/0	100	98.1	plasmidfinder	IncI2_1_Delta_AP002527
CP024142.1	66400	66596	+	IncI2_1	1-197/324	==========.....	0/0	60.8	98.98	plasmidfinder	IncI2_1__KP347127
CP024148.1	1008	1331	-	IncI2_1	1-324/324	===============	0/0	100	100	plasmidfinder	IncI2_1__KP347127
CP024149.1	24970	25343	-	IncX4_1	1-374/374	===============	0/0	100	100	plasmidfinder	IncX4_1__CP002895
CP024462.1	33478	33851	-	IncX4_1	1-374/374	===============	0/0	100	100	plasmidfinder	IncX4_1__CP002895
CP024919.1	13642	14015	-	IncX4_1	1-374/374	===============	0/0	100	100	plasmidfinder	IncX4_1__CP002895
CP025402.1	1248	1574	+	IncHI2_1	1-327/327	===============	0/0	100	100	plasmidfinder	IncHI2_1__BX664015
CP025402.1	226913	227542	-	IncHI2A_1	1-630/630	===============	0/0	100	99.52	plasmidfinder	IncHI2A_1__BX664015
CP026492.1	63724	64237	+	IncN_1	1-514/514	===============	0/0	100	100	plasmidfinder	IncN_1__AY046276
CP026492.1	169013	169642	-	IncHI2A_1	1-630/630	===============	0/0	100	99.52	plasmidfinder	IncHI2A_1__BX664015
CP026492.1	184510	184836	+	IncHI2_1	1-327/327	===============	0/0	100	100	plasmidfinder	IncHI2_1__BX664015
CP026644.1	42092	42415	-	IncI2_1	1-324/324	===============	0/0	100	100	plasmidfinder	IncI2_1__KP347127
CP027257.1	1135	1508	+	IncX4_1	1-374/374	===============	0/0	100	100	plasmidfinder	IncX4_1__CP002895
CP028167.1	4064	4437	-	IncX4_1	1-374/374	===============	0/0	100	100	plasmidfinder	IncX4_1__CP002895
CP028174.1	7826	8199	+	IncX4_1	1-374/374	===============	0/0	100	100	plasmidfinder	IncX4_1__CP002895
CP029059.1	13053	13376	+	IncI2_1	1-324/324	===============	0/0	100	99.38	plasmidfinder	IncI2_1__KP347127
CP029184.1	60662	60942	+	IncI2_1_Delta	1-281/316	==============.	0/0	88.92	98.22	plasmidfinder	IncI2_1_Delta_AP002527
CP029493.1	17	901	+	p0111_1	1-885/885	===============	0/0	100	98.64	plasmidfinder	p0111_1__AP010962
CP029493.1	22316	22875	-	IncFIB(K)_1_Kpn3	1-560/560	===============	0/0	100	99.29	plasmidfinder	IncFIB(K)_1_Kpn3_JN233704
CP029748.1	122605	123118	+	IncN_1	1-514/514	===============	0/0	100	100	plasmidfinder	IncN_1__AY046276
CP029748.1	242694	243375	+	IncFIB(AP001918)_1	1-682/682	===============	0/0	100	98.39	plasmidfinder	IncFIB(AP001918)_1__AP001918
CP030284.1	49741	50064	-	IncI2_1	1-324/324	===============	0/0	100	100	plasmidfinder	IncI2_1__KP347127
CP030766.1	17602	17925	-	IncI2_1	1-324/324	===============	0/0	100	100	plasmidfinder	IncI2_1__KP347127
CP030795.1	23099	23472	+	IncX4_1	1-374/374	===============	0/0	100	100	plasmidfinder	IncX4_1__CP002895
CP031291.1	1	374	+	IncX4_1	1-374/374	===============	0/0	100	100	plasmidfinder	IncX4_1__CP002895
CP031296.1	207	530	+	IncI2_1	1-324/324	===============	0/0	100	99.38	plasmidfinder	IncI2_1__KP347127
CP031550.1	33135	33458	-	IncI2_1	1-324/324	===============	0/0	100	100	plasmidfinder	IncI2_1__KP347127
CP031850.1	211	840	+	IncHI2A_1	1-630/630	===============	0/0	100	99.52	plasmidfinder	IncHI2A_1__BX664015
CP031850.1	221629	221955	-	IncHI2_1	1-327/327	===============	0/0	100	100	plasmidfinder	IncHI2_1__BX664015
CP032069.1	63094	63417	-	IncI2_1	1-324/324	===============	0/0	100	100	plasmidfinder	IncI2_1__KP347127
CP032076.1	29849	30222	-	IncX4_1	1-374/374	===============	0/0	100	100	plasmidfinder	IncX4_1__CP002895
CP032081.1	55704	56027	+	IncI2_1	1-324/324	===============	0/0	100	100	plasmidfinder	IncI2_1__KP347127
CP033094.1	52676	53189	+	IncN_1	1-514/514	===============	0/0	100	99.81	plasmidfinder	IncN_1__AY046276
CP033094.1	98419	98958	-	IncHI1B(R27)_1_R27	1-540/540	===============	0/0	100	100	plasmidfinder	IncHI1B(R27)_1_R27_AF250878
CP033094.1	112035	112454	+	IncHI1A_1	1-420/420	===============	0/0	100	100	plasmidfinder	IncHI1A_1__AF250878
CP033094.1	180574	180961	+	IncFIA(HI1)_1_HI1	1-388/388	===============	0/0	100	100	plasmidfinder	IncFIA(HI1)_1_HI1_AF250878
CP033224.2	52562	53191	-	IncHI2A_1	1-630/630	===============	0/0	100	99.52	plasmidfinder	IncHI2A_1__BX664015
CP033224.2	69395	69721	+	IncHI2_1	1-327/327	===============	0/0	100	100	plasmidfinder	IncHI2_1__BX664015
CP033254.2	1	197	+	IncI2_1_Delta	120-316/316	.....==========	0/0	62.34	97.46	plasmidfinder	IncI2_1_Delta_AP002527
CP033347.2	7171	7497	-	IncHI2_1	1-327/327	===============	0/0	100	100	plasmidfinder	IncHI2_1__BX664015
CP033347.2	23701	24330	+	IncHI2A_1	1-630/630	===============	0/0	100	99.52	plasmidfinder	IncHI2A_1__BX664015
CP033349.2	31643	32016	-	IncX4_1	1-374/374	===============	0/0	100	100	plasmidfinder	IncX4_1__CP002895
CP033351.2	52058	52384	-	IncHI2_1	1-327/327	===============	0/0	100	100	plasmidfinder	IncHI2_1__BX664015
CP033351.2	68588	69217	+	IncHI2A_1	1-630/630	===============	0/0	100	99.52	plasmidfinder	IncHI2A_1__BX664015
CP033355.2	56493	56808	+	IncI2_1_Delta	1-316/316	===============	0/0	100	98.42	plasmidfinder	IncI2_1_Delta_AP002527
CP034109.1	16263	16578	-	IncI2_1_Delta	1-316/316	===============	0/0	100	98.42	plasmidfinder	IncI2_1_Delta_AP002527
CP034390.1	211	840	+	IncHI2A_1	1-630/630	===============	0/0	100	99.52	plasmidfinder	IncHI2A_1__BX664015
CP034390.1	242285	242611	-	IncHI2_1	1-327/327	===============	0/0	100	100	plasmidfinder	IncHI2_1__BX664015
CP034820.1	92129	92758	-	IncHI2A_1	1-630/630	===============	0/0	100	99.52	plasmidfinder	IncHI2A_1__BX664015
CP034820.1	108574	108900	+	IncHI2_1	1-327/327	===============	0/0	100	100	plasmidfinder	IncHI2_1__BX664015
CP034833.1	32566	32939	-	IncX4_1	1-374/374	===============	0/0	100	100	plasmidfinder	IncX4_1__CP002895
CP035313.1	40832	41716	-	p0111_1	1-885/885	===============	0/0	100	99.55	plasmidfinder	p0111_1__AP010962
CP035916.1	211	840	+	IncHI2A_1	1-630/630	===============	0/0	100	99.52	plasmidfinder	IncHI2A_1__BX664015
CP035916.1	270688	271014	-	IncHI2_1	1-327/327	===============	0/0	100	100	plasmidfinder	IncHI2_1__BX664015
CP035918.1	211	840	+	IncHI2A_1	1-630/630	===============	0/0	100	99.52	plasmidfinder	IncHI2A_1__BX664015
CP035918.1	231386	231712	-	IncHI2_1	1-327/327	===============	0/0	100	100	plasmidfinder	IncHI2_1__BX664015
CP038454.1	211	840	+	IncHI2A_1	1-630/630	===============	0/0	100	99.52	plasmidfinder	IncHI2A_1__BX664015
CP038454.1	193711	194037	-	IncHI2_1	1-327/327	===============	0/0	100	100	plasmidfinder	IncHI2_1__BX664015
CP041641.1	44712	45128	+	IncA/C2_1	1-417/417	===============	0/0	100	100	plasmidfinder	IncA/C2_1__JN157804
CP041921.1	33688	34011	+	IncI2_1	1-324/324	===============	0/0	100	100	plasmidfinder	IncI2_1__KP347127
CP041926.1	60365	60688	-	IncI2_1	1-324/324	===============	0/0	100	100	plasmidfinder	IncI2_1__KP347127
CP042587.1	211	840	+	IncHI2A_1	1-630/630	===============	0/0	100	99.52	plasmidfinder	IncHI2A_1__BX664015
CP042587.1	107836	108349	-	IncN_1	1-514/514	===============	0/0	100	100	plasmidfinder	IncN_1__AY046276
CP042587.1	230397	230723	-	IncHI2_1	1-327/327	===============	0/0	100	100	plasmidfinder	IncHI2_1__BX664015
CP042607.1	9997	10370	-	IncX4_1	1-374/374	===============	0/0	100	100	plasmidfinder	IncX4_1__CP002895
CP042616.1	1241	1567	+	IncHI2_1	1-327/327	===============	0/0	100	100	plasmidfinder	IncHI2_1__BX664015
CP042618.1	108271	108412	+	IncI1_1_Alpha	1-142/142	===============	0/0	100	100	plasmidfinder	IncI1_1_Alpha_AP005147
CP042628.1	1242	1568	+	IncHI2_1	1-327/327	===============	0/0	100	100	plasmidfinder	IncHI2_1__BX664015
CP042644.1	12788	13161	+	IncX4_1	1-374/374	===============	0/0	100	100	plasmidfinder	IncX4_1__CP002895
CP042647.1	3038	3411	-	IncX4_1	1-374/374	===============	0/0	100	100	plasmidfinder	IncX4_1__CP002895
CP043036.1	61323	61603	+	IncI2_1_Delta	1-281/316	==============.	0/0	88.92	96.8	plasmidfinder	IncI2_1_Delta_AP002527
CP046418.1	7048	7421	-	IncX4_1	1-374/374	===============	0/0	100	100	plasmidfinder	IncX4_1__CP002895
CP046719.1	12162	12535	+	IncX4_1	1-374/374	===============	0/0	100	100	plasmidfinder	IncX4_1__CP002895
CP047014.1	60446	60734	+	IncI2_1	1-289/324	==============.	0/0	89.2	100	plasmidfinder	IncI2_1__KP347127
CP047381.1	76378	76633	-	IncFII(29)_1_pUTI89	4-259/259	===============	0/0	98.84	99.61	plasmidfinder	IncFII(29)_1_pUTI89_CP003035
CP047659.1	211	840	+	IncHI2A_1	1-630/630	===============	0/0	100	99.52	plasmidfinder	IncHI2A_1__BX664015
CP047659.1	107836	108349	-	IncN_1	1-514/514	===============	0/0	100	100	plasmidfinder	IncN_1__AY046276
CP047659.1	234681	235007	-	IncHI2_1	1-327/327	===============	0/0	100	100	plasmidfinder	IncHI2_1__BX664015
CP047664.1	6447	6820	+	IncX4_1	1-374/374	===============	0/0	100	100	plasmidfinder	IncX4_1__CP002895
CP047666.1	211	840	+	IncHI2A_1	1-630/630	===============	0/0	100	99.52	plasmidfinder	IncHI2A_1__BX664015
CP047666.1	107836	108349	-	IncN_1	1-514/514	===============	0/0	100	100	plasmidfinder	IncN_1__AY046276
CP047666.1	234681	235007	-	IncHI2_1	1-327/327	===============	0/0	100	100	plasmidfinder	IncHI2_1__BX664015
CP047877.1	211	840	+	IncHI2A_1	1-630/630	===============	0/0	100	99.52	plasmidfinder	IncHI2A_1__BX664015
CP047877.1	107836	108349	-	IncN_1	1-514/514	===============	0/0	100	100	plasmidfinder	IncN_1__AY046276
CP047877.1	234681	235007	-	IncHI2_1	1-327/327	===============	0/0	100	100	plasmidfinder	IncHI2_1__BX664015
CP048826.1	1860	2233	-	IncX4_1	1-374/374	===============	0/0	100	100	plasmidfinder	IncX4_1__CP002895
CP049356.1	64735	65023	+	IncI2_1	1-289/324	==============.	0/0	89.2	100	plasmidfinder	IncI2_1__KP347127
CP053212.1	7430	7803	+	IncX4_1	1-374/374	===============	0/0	100	100	plasmidfinder	IncX4_1__CP002895
CP053213.1	32594	33338	-	IncP1_3	1-745/745	===============	0/0	100	100	plasmidfinder	IncP1_3__KX377410
CP059291.1	16203	16576	+	IncX4_1	1-374/374	===============	0/0	100	100	plasmidfinder	IncX4_1__CP002895
CP059836.1	19116	19629	+	IncN_1	1-514/514	===============	0/0	100	100	plasmidfinder	IncN_1__AY046276
CP059836.1	172898	173224	-	IncHI2_1	1-327/327	===============	0/0	100	100	plasmidfinder	IncHI2_1__BX664015
CP059836.1	189427	190056	+	IncHI2A_1	1-630/630	===============	0/0	100	99.52	plasmidfinder	IncHI2A_1__BX664015
CP061116.1	211	840	+	IncHI2A_1	1-630/630	===============	0/0	100	99.52	plasmidfinder	IncHI2A_1__BX664015
CP061116.1	267984	268310	-	IncHI2_1	1-327/327	===============	0/0	100	100	plasmidfinder	IncHI2_1__BX664015
CP061120.1	211	840	+	IncHI2A_1	1-630/630	===============	0/0	100	99.52	plasmidfinder	IncHI2A_1__BX664015
CP061120.1	237478	237804	-	IncHI2_1	1-327/327	===============	0/0	100	100	plasmidfinder	IncHI2_1__BX664015
CP061123.1	211	840	+	IncHI2A_1	1-630/630	===============	0/0	100	99.52	plasmidfinder	IncHI2A_1__BX664015
CP061123.1	243316	243642	-	IncHI2_1	1-327/327	===============	0/0	100	100	plasmidfinder	IncHI2_1__BX664015
CP061125.1	211	840	+	IncHI2A_1	1-630/630	===============	0/0	100	99.52	plasmidfinder	IncHI2A_1__BX664015
CP061125.1	237498	237824	-	IncHI2_1	1-327/327	===============	0/0	100	100	plasmidfinder	IncHI2_1__BX664015
CP061128.1	60590	60870	+	IncI2_1_Delta	1-281/316	==============.	0/0	88.92	98.22	plasmidfinder	IncI2_1_Delta_AP002527
CP061186.1	66280	66568	+	IncI2_1	1-289/324	==============.	0/0	89.2	100	plasmidfinder	IncI2_1__KP347127
CP067343.1	61306	61586	+	IncI2_1_Delta	1-281/316	==============.	0/0	88.92	98.22	plasmidfinder	IncI2_1_Delta_AP002527
CP069650.1	31253	31626	+	IncX4_1	1-374/374	===============	0/0	100	100	plasmidfinder	IncX4_1__CP002895
CP069661.1	17334	17707	-	IncX4_1	1-374/374	===============	0/0	100	100	plasmidfinder	IncX4_1__CP002895
CP069669.1	17334	17707	-	IncX4_1	1-374/374	===============	0/0	100	100	plasmidfinder	IncX4_1__CP002895
CP069680.1	12164	12537	+	IncX4_1	1-374/374	===============	0/0	100	100	plasmidfinder	IncX4_1__CP002895
CP069685.1	25963	26336	+	IncX4_1	1-374/374	===============	0/0	100	100	plasmidfinder	IncX4_1__CP002895
CP069695.1	12288	12661	+	IncX4_1	1-374/374	===============	0/0	100	100	plasmidfinder	IncX4_1__CP002895
CP069705.1	61446	61726	+	IncI2_1_Delta	1-281/316	==============.	0/0	88.92	98.22	plasmidfinder	IncI2_1_Delta_AP002527
CP071135.1	51851	52364	+	IncN_1	1-514/514	===============	0/0	100	100	plasmidfinder	IncN_1__AY046276
CP071135.1	170724	171050	-	IncHI2_1	1-327/327	===============	0/0	100	100	plasmidfinder	IncHI2_1__BX664015
CP071135.1	187260	187889	+	IncHI2A_1	1-630/630	===============	0/0	100	99.52	plasmidfinder	IncHI2A_1__BX664015
CP072803.1	211	840	+	IncHI2A_1	1-630/630	===============	0/0	100	99.52	plasmidfinder	IncHI2A_1__BX664015
CP072803.1	250359	250685	-	IncHI2_1	1-327/327	===============	0/0	100	100	plasmidfinder	IncHI2_1__BX664015
CP072908.1	60237	60525	+	IncI2_1	1-289/324	==============.	0/0	89.2	100	plasmidfinder	IncI2_1__KP347127
CP073361.1	211	840	+	IncHI2A_1	1-630/630	===============	0/0	100	99.52	plasmidfinder	IncHI2A_1__BX664015
CP073361.1	108737	109250	+	IncN_1	1-514/514	===============	0/0	100	100	plasmidfinder	IncN_1__AY046276
CP073361.1	208120	208446	-	IncHI2_1	1-327/327	===============	0/0	100	100	plasmidfinder	IncHI2_1__BX664015
CP075056.1	211	840	+	IncHI2A_1	1-630/630	===============	0/0	100	99.52	plasmidfinder	IncHI2A_1__BX664015
CP075056.1	192769	193095	-	IncHI2_1	1-327/327	===============	0/0	100	100	plasmidfinder	IncHI2_1__BX664015
CP080122.1	211	840	+	IncHI2A_1	1-630/630	===============	0/0	100	99.52	plasmidfinder	IncHI2A_1__BX664015
CP080122.1	249706	250032	-	IncHI2_1	1-327/327	===============	0/0	100	100	plasmidfinder	IncHI2_1__BX664015
CP080130.1	60379	60659	+	IncI2_1_Delta	1-281/316	==============.	0/0	88.92	98.22	plasmidfinder	IncI2_1_Delta_AP002527
CP080136.1	60681	60961	+	IncI2_1_Delta	1-281/316	==============.	0/0	88.92	98.22	plasmidfinder	IncI2_1_Delta_AP002527
CP080141.1	61992	62272	+	IncI2_1_Delta	1-281/316	==============.	0/0	88.92	98.22	plasmidfinder	IncI2_1_Delta_AP002527
CP080148.1	60699	60979	+	IncI2_1_Delta	1-281/316	==============.	0/0	88.92	98.22	plasmidfinder	IncI2_1_Delta_AP002527
CP080449.1	29454	29827	-	IncX4_1	1-374/374	===============	0/0	100	100	plasmidfinder	IncX4_1__CP002895
CP082794.1	18215	18588	-	IncX4_1	1-374/374	===============	0/0	100	100	plasmidfinder	IncX4_1__CP002895
CP085185.1	63071	63359	+	IncI2_1	1-289/324	==============.	0/0	89.2	100	plasmidfinder	IncI2_1__KP347127
CP085189.1	211	840	+	IncHI2A_1	1-630/630	===============	0/0	100	99.52	plasmidfinder	IncHI2A_1__BX664015
CP085189.1	105708	106221	-	IncN_1	1-514/514	===============	0/0	100	100	plasmidfinder	IncN_1__AY046276
CP085189.1	237084	237410	-	IncHI2_1	1-327/327	===============	0/0	100	100	plasmidfinder	IncHI2_1__BX664015
CP085520.1	62015	62295	+	IncI2_1_Delta	1-281/316	==============.	0/0	88.92	98.22	plasmidfinder	IncI2_1_Delta_AP002527
CP086608.1	60860	61140	+	IncI2_1_Delta	1-281/316	==============.	0/0	88.92	98.22	plasmidfinder	IncI2_1_Delta_AP002527
CP090286.1	12240	12613	-	IncX4_1	1-374/374	===============	0/0	100	100	plasmidfinder	IncX4_1__CP002895
D2_2	211	840	+	IncHI2A_1	1-630/630	===============	0/0	100	99.52	plasmidfinder	IncHI2A_1__BX664015
D2_2	266080	266406	-	IncHI2_1	1-327/327	===============	0/0	100	100	plasmidfinder	IncHI2_1__BX664015
gdS100_2	211	840	+	IncHI2A_1	1-630/630	===============	0/0	100	99.52	plasmidfinder	IncHI2A_1__BX664015
gdS100_2	176034	176360	-	IncHI2_1	1-327/327	===============	0/0	100	100	plasmidfinder	IncHI2_1__BX664015
gdS116_2	211	840	+	IncHI2A_1	1-630/630	===============	0/0	100	99.52	plasmidfinder	IncHI2A_1__BX664015
gdS116_2	151563	151889	+	IncHI2_1	1-327/327	===============	0/0	100	100	plasmidfinder	IncHI2_1__BX664015
gdS171_2	211	840	+	IncHI2A_1	1-630/630	===============	0/0	100	99.52	plasmidfinder	IncHI2A_1__BX664015
gdS171_2	215530	215856	-	IncHI2_1	1-327/327	===============	0/0	100	100	plasmidfinder	IncHI2_1__BX664015
gdS327_2	211	840	+	IncHI2A_1	1-630/630	===============	0/0	100	99.52	plasmidfinder	IncHI2A_1__BX664015
gdS327_2	156505	156831	-	IncHI2_1	1-327/327	===============	0/0	100	100	plasmidfinder	IncHI2_1__BX664015
gdS332_2	211	840	+	IncHI2A_1	1-630/630	===============	0/0	100	99.52	plasmidfinder	IncHI2A_1__BX664015
gdS332_2	140787	141300	+	IncN_1	1-514/514	===============	0/0	100	100	plasmidfinder	IncN_1__AY046276
gdS332_2	240858	241184	-	IncHI2_1	1-327/327	===============	0/0	100	100	plasmidfinder	IncHI2_1__BX664015
gdS411_2	211	840	+	IncHI2A_1	1-630/630	===============	0/0	100	99.52	plasmidfinder	IncHI2A_1__BX664015
gdS411_2	237498	237824	-	IncHI2_1	1-327/327	===============	0/0	100	100	plasmidfinder	IncHI2_1__BX664015
gdS79_2	59584	59872	+	IncI2_1	1-289/324	==============.	0/0	89.2	100	plasmidfinder	IncI2_1__KP347127
gx19S24_2	211	840	+	IncHI2A_1	1-630/630	===============	0/0	100	99.52	plasmidfinder	IncHI2A_1__BX664015
gx19S24_2	202927	203440	-	IncN_1	1-514/514	===============	0/0	100	100	plasmidfinder	IncN_1__AY046276
gx19S24_2	206619	206945	-	IncHI2_1	1-327/327	===============	0/0	100	100	plasmidfinder	IncHI2_1__BX664015
gxS122_3	29454	29827	-	IncX4_1	1-374/374	===============	0/0	100	100	plasmidfinder	IncX4_1__CP002895
gxS128_2	64248	64536	+	IncI2_1	1-289/324	==============.	0/0	89.2	99.31	plasmidfinder	IncI2_1__KP347127
gxS247_4	29454	29827	-	IncX4_1	1-374/374	===============	0/0	100	100	plasmidfinder	IncX4_1__CP002895
gxS403_2	211	840	+	IncHI2A_1	1-630/630	===============	0/0	100	99.52	plasmidfinder	IncHI2A_1__BX664015
gxS403_2	141793	142306	-	IncN_1	1-514/514	===============	0/0	100	100	plasmidfinder	IncN_1__AY046276
gxS403_2	178012	178338	-	IncHI2_1	1-327/327	===============	0/0	100	100	plasmidfinder	IncHI2_1__BX664015
haS34_2	211	840	+	IncHI2A_1	1-630/630	===============	0/0	100	99.52	plasmidfinder	IncHI2A_1__BX664015
haS34_2	276038	276364	-	IncHI2_1	1-327/327	===============	0/0	100	100	plasmidfinder	IncHI2_1__BX664015
haS57_2	211	840	+	IncHI2A_1	1-630/630	===============	0/0	100	99.52	plasmidfinder	IncHI2A_1__BX664015
haS57_2	182338	182664	-	IncHI2_1	1-327/327	===============	0/0	100	100	plasmidfinder	IncHI2_1__BX664015
haS63_2	211	840	+	IncHI2A_1	1-630/630	===============	0/0	100	99.52	plasmidfinder	IncHI2A_1__BX664015
haS63_2	271755	272081	-	IncHI2_1	1-327/327	===============	0/0	100	100	plasmidfinder	IncHI2_1__BX664015
hn19S199_2	65174	65462	+	IncI2_1	1-289/324	==============.	0/0	89.2	100	plasmidfinder	IncI2_1__KP347127
hn19S60_3	60509	60789	+	IncI2_1_Delta	1-281/316	==============.	0/0	88.92	98.22	plasmidfinder	IncI2_1_Delta_AP002527
hnS150_2	211	840	+	IncHI2A_1	1-630/630	===============	0/0	100	99.52	plasmidfinder	IncHI2A_1__BX664015
hnS150_2	136251	136577	-	IncHI2_1	1-327/327	===============	0/0	100	100	plasmidfinder	IncHI2_1__BX664015
KP347127.1	207	530	+	IncI2_1	1-324/324	===============	0/0	100	100	plasmidfinder	IncI2_1__KP347127
KU341381.1	1248	1574	+	IncHI2_1	1-327/327	===============	0/0	100	100	plasmidfinder	IncHI2_1__BX664015
KU341381.1	235908	236537	-	IncHI2A_1	1-630/630	===============	0/0	100	99.52	plasmidfinder	IncHI2A_1__BX664015
KU647721.2	967	1340	+	IncX4_1	1-374/374	===============	0/0	100	100	plasmidfinder	IncX4_1__CP002895
KU743383.1	32574	32947	-	IncX4_1	1-374/374	===============	0/0	100	100	plasmidfinder	IncX4_1__CP002895
KU743384.1	1248	1574	+	IncHI2_1	1-327/327	===============	0/0	100	100	plasmidfinder	IncHI2_1__BX664015
KU743384.1	225342	225971	-	IncHI2A_1	1-630/630	===============	0/0	100	99.52	plasmidfinder	IncHI2A_1__BX664015
KU761326.1	1	316	+	IncI2_1_Delta	1-316/316	===============	0/0	100	97.15	plasmidfinder	IncI2_1_Delta_AP002527
KU761327.1	1	374	+	IncX4_1	1-374/374	===============	0/0	100	100	plasmidfinder	IncX4_1__CP002895
KU922754.1	52053	52368	+	IncI2_1_Delta	1-316/316	===============	0/0	100	98.42	plasmidfinder	IncI2_1_Delta_AP002527
KU934208.1	207	530	+	IncI2_1	1-324/324	===============	0/0	100	100	plasmidfinder	IncI2_1__KP347127
KU934209.1	207	522	+	IncI2_1_Delta	1-316/316	===============	0/0	100	98.42	plasmidfinder	IncI2_1_Delta_AP002527
KU994859.1	83207	83467	+	IncFII_1	1-261/261	===============	0/0	100	100	plasmidfinder	IncFII_1__AY458016
KX013538.1	207	530	+	IncI2_1	1-324/324	===============	0/0	100	100	plasmidfinder	IncI2_1__KP347127
KX013539.1	208	523	+	IncI2_1_Delta	1-316/316	===============	0/0	100	98.42	plasmidfinder	IncI2_1_Delta_AP002527
KX013540.1	207	522	+	IncI2_1_Delta	1-316/316	===============	0/0	100	97.15	plasmidfinder	IncI2_1_Delta_AP002527
KX023262.1	1248	1574	+	IncHI2_1	1-327/327	===============	0/0	100	100	plasmidfinder	IncHI2_1__BX664015
KX023262.1	222353	222982	-	IncHI2A_1	1-630/630	===============	0/0	100	99.52	plasmidfinder	IncHI2A_1__BX664015
KX032519.1	207	530	+	IncI2_1	1-324/324	===============	0/0	100	100	plasmidfinder	IncI2_1__KP347127
KX034083.1	207	530	+	IncI2_1	1-324/324	===============	0/0	100	100	plasmidfinder	IncI2_1__KP347127
KX084392.1	6441	6814	-	IncX4_1	1-374/374	===============	0/0	100	100	plasmidfinder	IncX4_1__CP002895
KX084393.1	39759	40074	+	IncI2_1_Delta	1-316/316	===============	0/0	100	98.1	plasmidfinder	IncI2_1_Delta_AP002527
KX084394.1	184753	185079	-	IncHI2_1	1-327/327	===============	0/0	100	100	plasmidfinder	IncHI2_1__BX664015
KX084394.1	201283	201912	+	IncHI2A_1	1-630/630	===============	0/0	100	99.52	plasmidfinder	IncHI2A_1__BX664015
KX129782.1	211	840	+	IncHI2A_1	1-630/630	===============	0/0	100	99.52	plasmidfinder	IncHI2A_1__BX664015
KX129782.1	232902	233228	-	IncHI2_1	1-327/327	===============	0/0	100	100	plasmidfinder	IncHI2_1__BX664015
KX129783.1	1	374	+	IncX4_1	1-374/374	===============	0/0	100	100	plasmidfinder	IncX4_1__CP002895
KX129784.1	51321	51708	+	IncFIA(HI1)_1_HI1	1-388/388	===============	0/0	100	100	plasmidfinder	IncFIA(HI1)_1_HI1_AF250878
KX129784.1	182120	182659	-	IncHI1B(R27)_1_R27	1-540/540	===============	0/0	100	100	plasmidfinder	IncHI1B(R27)_1_R27_AF250878
KX129784.1	195736	196155	+	IncHI1A_1	1-420/420	===============	0/0	100	99.76	plasmidfinder	IncHI1A_1__AF250878
KX236309.1	1	374	+	IncX4_1	1-374/374	===============	0/0	100	100	plasmidfinder	IncX4_1__CP002895
KX254341.1	1263	1589	+	IncHI2_1	1-327/327	===============	0/0	100	100	plasmidfinder	IncHI2_1__BX664015
KX254341.1	113349	113908	+	IncFIB(K)_1_Kpn3	1-560/560	===============	0/0	100	98.93	plasmidfinder	IncFIB(K)_1_Kpn3_JN233704
KX254341.1	251916	252545	-	IncHI2A_1	1-630/630	===============	0/0	100	99.52	plasmidfinder	IncHI2A_1__BX664015
KX254342.1	63462	63656	+	IncI2_1_Delta	1-195/316	==========.....	0/0	61.71	97.44	plasmidfinder	IncI2_1_Delta_AP002527
KX254343.1	6449	6822	-	IncX4_1	1-374/374	===============	0/0	100	100	plasmidfinder	IncX4_1__CP002895
KX276657.1	8880	9393	-	IncN_1	1-514/514	===============	0/0	100	100	plasmidfinder	IncN_1__AY046276
KX276657.1	160015	160696	-	IncFIB(AP001918)_1	1-682/682	===============	0/0	100	98.39	plasmidfinder	IncFIB(AP001918)_1__AP001918
KX276657.1	224726	225069	-	IncFIC(FII)_1	156-499/499	....===========	0/0	68.94	97.09	plasmidfinder	IncFIC(FII)_1__AP001918
KX377410.1	39230	39974	-	IncP1_3	1-745/745	===============	0/0	100	100	plasmidfinder	IncP1_3__KX377410
KX434879.1	99604	100233	-	IncHI2A_1	1-630/630	===============	0/0	100	99.52	plasmidfinder	IncHI2A_1__BX664015
KX434879.1	115101	115427	+	IncHI2_1	1-327/327	===============	0/0	100	100	plasmidfinder	IncHI2_1__BX664015
KX443408.2	4124	4374	+	IncR_1	1-251/251	===============	0/0	100	100	plasmidfinder	IncR_1__DQ449578
KX447768.1	1	374	+	IncX4_1	1-374/374	===============	0/0	100	100	plasmidfinder	IncX4_1__CP002895
KX505142.1	1	316	+	IncI2_1_Delta	1-316/316	===============	0/0	100	97.15	plasmidfinder	IncI2_1_Delta_AP002527
KX518745.1	134	898	+	IncY_1	1-765/765	===============	0/0	100	98.95	plasmidfinder	IncY_1__K02380
KX555451.1	923	1296	+	IncX4_1	1-374/374	===============	0/0	100	100	plasmidfinder	IncX4_1__CP002895
KX555452.1	857	1230	+	IncX4_1	1-374/374	===============	0/0	100	100	plasmidfinder	IncX4_1__CP002895
KX570748.1	31019	31392	-	IncX4_1	1-374/374	===============	0/0	100	100	plasmidfinder	IncX4_1__CP002895
KX580713.1	8607	9351	-	IncP1_3	1-745/745	===============	0/0	100	100	plasmidfinder	IncP1_3__KX377410
KX580716.1	30644	30967	+	IncI2_1	1-324/324	===============	0/0	100	99.69	plasmidfinder	IncI2_1__KP347127
KX592672.1	207	530	+	IncI2_1	1-324/324	===============	0/0	100	100	plasmidfinder	IncI2_1__KP347127
KX711706.1	1	374	+	IncX4_1	1-374/374	===============	0/0	100	100	plasmidfinder	IncX4_1__CP002895
KX711707.1	1	374	+	IncX4_1	1-374/374	===============	0/0	100	100	plasmidfinder	IncX4_1__CP002895
KX711708.1	1	374	+	IncX4_1	1-374/374	===============	0/0	100	100	plasmidfinder	IncX4_1__CP002895
KX772777.1	1	374	+	IncX4_1	1-374/374	===============	0/0	100	100	plasmidfinder	IncX4_1__CP002895
KX772778.1	65087	65375	+	IncI2_1	1-289/324	==============.	0/0	89.2	100	plasmidfinder	IncI2_1__KP347127
KX856065.1	53677	54003	-	IncHI2_1	1-327/327	===============	0/0	100	100	plasmidfinder	IncHI2_1__BX664015
KX856065.1	70207	70836	+	IncHI2A_1	1-630/630	===============	0/0	100	99.52	plasmidfinder	IncHI2A_1__BX664015
KX856066.1	13810	14323	+	IncN_1	1-514/514	===============	0/0	100	100	plasmidfinder	IncN_1__AY046276
KX856066.1	102264	102590	-	IncHI2_1	1-327/327	===============	0/0	100	100	plasmidfinder	IncHI2_1__BX664015
KX856066.1	118794	119423	+	IncHI2A_1	1-630/630	===============	0/0	100	99.52	plasmidfinder	IncHI2A_1__BX664015
KX856067.1	207	530	+	IncI2_1	1-324/324	===============	0/0	100	100	plasmidfinder	IncI2_1__KP347127
KX856068.1	144	467	+	IncI2_1	1-324/324	===============	0/0	100	100	plasmidfinder	IncI2_1__KP347127
KX880944.1	1	765	+	IncY_1	1-765/765	===============	0/0	100	99.22	plasmidfinder	IncY_1__K02380
KX894453.1	32566	32939	-	IncX4_1	1-374/374	===============	0/0	100	100	plasmidfinder	IncX4_1__CP002895
KY012274.1	207	522	+	IncI2_1_Delta	1-316/316	===============	0/0	100	98.42	plasmidfinder	IncI2_1_Delta_AP002527
KY012275.1	207	530	+	IncI2_1	1-324/324	===============	0/0	100	100	plasmidfinder	IncI2_1__KP347127
KY120363.1	1	374	+	IncX4_1	1-374/374	===============	0/0	100	100	plasmidfinder	IncX4_1__CP002895
KY120364.1	32805	33178	-	IncX4_1	1-374/374	===============	0/0	100	100	plasmidfinder	IncX4_1__CP002895
KY120365.1	992	1307	-	IncI2_1_Delta	1-316/316	===============	0/0	100	98.42	plasmidfinder	IncI2_1_Delta_AP002527
KY120366.1	992	1315	-	IncI2_1	1-324/324	===============	0/0	100	100	plasmidfinder	IncI2_1__KP347127
KY352406.1	33349	34093	-	IncP1_3	1-745/745	===============	0/0	100	100	plasmidfinder	IncP1_3__KX377410
KY363994.1	207	530	+	IncI2_1	1-324/324	===============	0/0	100	100	plasmidfinder	IncI2_1__KP347127
KY363995.1	207	530	+	IncI2_1	1-324/324	===============	0/0	100	100	plasmidfinder	IncI2_1__KP347127
KY363996.1	207	530	+	IncI2_1	1-324/324	===============	0/0	100	100	plasmidfinder	IncI2_1__KP347127
KY363997.1	207	530	+	IncI2_1	1-324/324	===============	0/0	100	100	plasmidfinder	IncI2_1__KP347127
KY363998.1	207	530	+	IncI2_1	1-324/324	===============	0/0	100	100	plasmidfinder	IncI2_1__KP347127
KY363999.1	207	530	+	IncI2_1	1-324/324	===============	0/0	100	100	plasmidfinder	IncI2_1__KP347127
KY405001.1	207	530	+	IncI2_1	1-324/324	===============	0/0	100	100	plasmidfinder	IncI2_1__KP347127
KY463451.1	7832	8205	-	IncX4_1	1-374/374	===============	0/0	100	100	plasmidfinder	IncX4_1__CP002895
KY463452.1	18260	19004	+	IncP1_3	1-745/745	===============	0/0	100	100	plasmidfinder	IncP1_3__KX377410
KY463454.1	7832	8205	-	IncX4_1	1-374/374	===============	0/0	100	100	plasmidfinder	IncX4_1__CP002895
KY471144.1	207	530	+	IncI2_1	1-324/324	===============	0/0	100	100	plasmidfinder	IncI2_1__KP347127
KY471145.1	207	530	+	IncI2_1	1-324/324	===============	0/0	100	100	plasmidfinder	IncI2_1__KP347127
KY471146.1	61	434	+	IncX4_1	1-374/374	===============	0/0	100	100	plasmidfinder	IncX4_1__CP002895
KY471307.1	64312	64600	+	IncI2_1	1-289/324	==============.	0/0	89.2	100	plasmidfinder	IncI2_1__KP347127
KY471308.1	60910	61198	+	IncI2_1	1-289/324	==============.	0/0	89.2	100	plasmidfinder	IncI2_1__KP347127
KY471309.1	60447	60735	+	IncI2_1	1-289/324	==============.	0/0	89.2	100	plasmidfinder	IncI2_1__KP347127
KY471310.1	61243	61531	+	IncI2_1	1-289/324	==============.	0/0	89.2	100	plasmidfinder	IncI2_1__KP347127
KY471311.1	61296	61584	+	IncI2_1	1-289/324	==============.	0/0	89.2	100	plasmidfinder	IncI2_1__KP347127
KY471312.1	61344	61632	+	IncI2_1	1-289/324	==============.	0/0	89.2	100	plasmidfinder	IncI2_1__KP347127
KY471313.1	61365	61653	+	IncI2_1	1-289/324	==============.	0/0	89.2	100	plasmidfinder	IncI2_1__KP347127
KY471314.1	62942	63230	+	IncI2_1	1-289/324	==============.	0/0	89.2	99.31	plasmidfinder	IncI2_1__KP347127
KY471315.1	60069	60357	+	IncI2_1	1-289/324	==============.	0/0	89.2	100	plasmidfinder	IncI2_1__KP347127
KY565556.1	6444	6817	-	IncX4_1	1-374/374	===============	0/0	100	100	plasmidfinder	IncX4_1__CP002895
KY565557.1	53018	53333	-	IncI2_1_Delta	1-316/316	===============	0/0	100	96.83	plasmidfinder	IncI2_1_Delta_AP002527
KY565558.1	47234	47384	-	IncB/O/K/Z_1	1-151/151	===============	0/0	100	94.7	plasmidfinder	IncB/O/K/Z_1__CU928147
KY582848.1	7832	8205	-	IncX4_1	1-374/374	===============	0/0	100	100	plasmidfinder	IncX4_1__CP002895
KY624633.1	207	530	+	IncI2_1	1-324/324	===============	0/0	100	100	plasmidfinder	IncI2_1__KP347127
KY657476.1	2269	2584	+	IncI2_1_Delta	1-316/316	===============	0/0	100	98.42	plasmidfinder	IncI2_1_Delta_AP002527
KY657477.1	41000	41323	+	IncI2_1	1-324/324	===============	0/0	100	100	plasmidfinder	IncI2_1__KP347127
KY657478.1	7241	7556	-	IncI2_1_Delta	1-316/316	===============	0/0	100	98.42	plasmidfinder	IncI2_1_Delta_AP002527
KY689632.1	138786	139415	-	IncHI2A_1	1-630/630	===============	0/0	100	99.52	plasmidfinder	IncHI2A_1__BX664015
KY689632.1	155059	155385	+	IncHI2_1	1-327/327	===============	0/0	100	100	plasmidfinder	IncHI2_1__BX664015
KY689633.1	136882	137511	-	IncHI2A_1	1-630/630	===============	0/0	100	99.52	plasmidfinder	IncHI2A_1__BX664015
KY689633.1	154491	154817	+	IncHI2_1	1-327/327	===============	0/0	100	100	plasmidfinder	IncHI2_1__BX664015
KY689634.1	6444	6817	-	IncX4_1	1-374/374	===============	0/0	100	100	plasmidfinder	IncX4_1__CP002895
KY689635.1	46398	46548	-	IncB/O/K/Z_1	1-151/151	===============	0/0	100	94.7	plasmidfinder	IncB/O/K/Z_1__CU928147
KY693674.1	207	522	+	IncI2_1_Delta	1-316/316	===============	0/0	100	98.42	plasmidfinder	IncI2_1_Delta_AP002527
KY770023.1	31319	31692	-	IncX4_1	1-374/374	===============	0/0	100	100	plasmidfinder	IncX4_1__CP002895
KY770024.1	31572	31945	-	IncX4_1	1-374/374	===============	0/0	100	100	plasmidfinder	IncX4_1__CP002895
KY770025.1	33331	33704	-	IncX4_1	1-374/374	===============	0/0	100	100	plasmidfinder	IncX4_1__CP002895
KY784668.1	3522	3845	-	IncI2_1	1-324/324	===============	0/0	100	100	plasmidfinder	IncI2_1__KP347127
KY792081.2	62776	63056	+	IncI2_1_Delta	1-281/316	==============.	0/0	88.92	96.8	plasmidfinder	IncI2_1_Delta_AP002527
KY795977.1	207	530	+	IncI2_1	1-324/324	===============	0/0	100	100	plasmidfinder	IncI2_1__KP347127
KY795978.1	207	522	+	IncI2_1_Delta	1-316/316	===============	0/0	100	98.42	plasmidfinder	IncI2_1_Delta_AP002527
KY802014.1	65558	65846	+	IncI2_1	1-289/324	==============.	0/0	89.2	100	plasmidfinder	IncI2_1__KP347127
KY853650.2	31583	31898	+	IncI2_1_Delta	1-316/316	===============	0/0	100	97.15	plasmidfinder	IncI2_1_Delta_AP002527
KY964067.1	31572	31945	-	IncX4_1	1-374/374	===============	0/0	100	100	plasmidfinder	IncX4_1__CP002895
KY990887.1	1248	1574	+	IncHI2_1	1-327/327	===============	0/0	100	100	plasmidfinder	IncHI2_1__BX664015
KY990887.1	238463	239092	-	IncHI2A_1	1-630/630	===============	0/0	100	99.52	plasmidfinder	IncHI2A_1__BX664015
LC227558.2	31924	32297	-	IncX4_1	1-374/374	===============	0/0	100	100	plasmidfinder	IncX4_1__CP002895
LC341397.1	1	374	+	IncX4_1	1-374/374	===============	0/0	100	100	plasmidfinder	IncX4_1__CP002895
LC469775.1	60422	60710	+	IncI2_1	1-289/324	==============.	0/0	89.2	100	plasmidfinder	IncI2_1__KP347127
LC473131.1	60445	60733	+	IncI2_1	1-289/324	==============.	0/0	89.2	100	plasmidfinder	IncI2_1__KP347127
LC477138.1	1	374	+	IncX4_1	1-374/374	===============	0/0	100	100	plasmidfinder	IncX4_1__CP002895
LC477294.1	1	374	+	IncX4_1	1-374/374	===============	0/0	100	100	plasmidfinder	IncX4_1__CP002895
LC479085.1	1	374	+	IncX4_1	1-374/374	===============	0/0	100	100	plasmidfinder	IncX4_1__CP002895
LC479086.1	1	374	+	IncX4_1	1-374/374	===============	0/0	100	100	plasmidfinder	IncX4_1__CP002895
LC479452.1	1	374	+	IncX4_1	1-374/374	===============	0/0	100	100	plasmidfinder	IncX4_1__CP002895
LC567843.1	208950	209276	-	IncHI2_1	1-327/327	===============	0/0	100	100	plasmidfinder	IncHI2_1__BX664015
LC567843.1	225480	226109	+	IncHI2A_1	1-630/630	===============	0/0	100	99.52	plasmidfinder	IncHI2A_1__BX664015
MF069152.1	207	530	+	IncI2_1	1-324/324	===============	0/0	100	100	plasmidfinder	IncI2_1__KP347127
MF083142.1	100012	100641	-	IncHI2A_1	1-630/630	===============	0/0	100	100	plasmidfinder	IncHI2A_1__BX664015
MF083142.1	115507	115833	+	IncHI2_1	1-327/327	===============	0/0	100	100	plasmidfinder	IncHI2_1__BX664015
MF093645.1	32015	32388	-	IncX4_1	1-374/374	===============	0/0	100	100	plasmidfinder	IncX4_1__CP002895
MF135534.1	1248	1574	+	IncHI2_1	1-327/327	===============	0/0	100	100	plasmidfinder	IncHI2_1__BX664015
MF135534.1	237436	238065	-	IncHI2A_1	1-630/630	===============	0/0	100	99.52	plasmidfinder	IncHI2A_1__BX664015
MF135535.1	1248	1574	+	IncHI2_1	1-327/327	===============	0/0	100	100	plasmidfinder	IncHI2_1__BX664015
MF135535.1	237436	238065	-	IncHI2A_1	1-630/630	===============	0/0	100	99.52	plasmidfinder	IncHI2A_1__BX664015
MF136778.1	13729	14473	+	IncP1_3	1-745/745	===============	0/0	100	100	plasmidfinder	IncP1_3__KX377410
MF136779.1	31575	31948	-	IncX4_1	1-374/374	===============	0/0	100	100	plasmidfinder	IncX4_1__CP002895
MF175184.1	1	374	+	IncX4_1	1-374/374	===============	0/0	100	100	plasmidfinder	IncX4_1__CP002895
MF175185.1	1	374	+	IncX4_1	1-374/374	===============	0/0	100	100	plasmidfinder	IncX4_1__CP002895
MF175186.1	1	374	+	IncX4_1	1-374/374	===============	0/0	100	100	plasmidfinder	IncX4_1__CP002895
MF175187.1	59579	59830	+	IncI2_1	1-252/324	============...	0/0	77.78	100	plasmidfinder	IncI2_1__KP347127
MF175188.1	60709	60952	+	IncI2_1_Delta	1-244/316	============...	0/0	77.22	97.95	plasmidfinder	IncI2_1_Delta_AP002527
MF175189.1	60696	60939	+	IncI2_1_Delta	1-244/316	============...	0/0	77.22	97.95	plasmidfinder	IncI2_1_Delta_AP002527
MF175190.1	1	374	+	IncX4_1	1-374/374	===============	0/0	100	100	plasmidfinder	IncX4_1__CP002895
MF175191.1	1	374	+	IncX4_1	1-374/374	===============	0/0	100	100	plasmidfinder	IncX4_1__CP002895
MF381176.1	967	1340	+	IncX4_1	1-374/374	===============	0/0	100	100	plasmidfinder	IncX4_1__CP002895
MF449287.1	8219	8592	-	IncX4_1	1-374/374	===============	0/0	100	100	plasmidfinder	IncX4_1__CP002895
MF455226.1	27737	28621	-	p0111_1	1-885/885	===============	0/0	100	98.64	plasmidfinder	p0111_1__AP010962
MF455227.1	18072	18816	+	IncP1_3	1-745/745	===============	0/0	100	100	plasmidfinder	IncP1_3__KX377410
MF510496.1	28491	29375	+	p0111_1	1-885/885	===============	0/0	100	98.64	plasmidfinder	p0111_1__AP010962
MF678350.1	13698	14024	+	IncHI2_1	1-327/327	===============	0/0	100	100	plasmidfinder	IncHI2_1__BX664015
MF678350.1	218117	218746	-	IncHI2A_1	1-630/630	===============	0/0	100	99.52	plasmidfinder	IncHI2A_1__BX664015
MF693349.1	30108	30431	-	IncI2_1	1-324/324	===============	0/0	100	99.38	plasmidfinder	IncI2_1__KP347127
MF774182.1	967	1340	+	IncX4_1	1-374/374	===============	0/0	100	100	plasmidfinder	IncX4_1__CP002895
MF774184.1	967	1340	+	IncX4_1	1-374/374	===============	0/0	100	100	plasmidfinder	IncX4_1__CP002895
MF774188.1	967	1340	+	IncX4_1	1-374/374	===============	0/0	100	100	plasmidfinder	IncX4_1__CP002895
MF978387.1	1127	1500	+	IncX4_1	1-374/374	===============	0/0	100	100	plasmidfinder	IncX4_1__CP002895
MF978388.1	31752	32067	-	IncI2_1_Delta	1-316/316	===============	0/0	100	98.42	plasmidfinder	IncI2_1_Delta_AP002527
MF978389.1	96	840	+	IncP1_3	1-745/745	===============	0/0	100	100	plasmidfinder	IncP1_3__KX377410
MF990207.1	96	840	+	IncP1_3	1-745/745	===============	0/0	100	100	plasmidfinder	IncP1_3__KX377410
MG210937.1	1	374	+	IncX4_1	1-374/374	===============	0/0	100	100	plasmidfinder	IncX4_1__CP002895
MG210938.1	65903	66183	+	IncI2_1_Delta	1-281/316	==============.	0/0	88.92	96.8	plasmidfinder	IncI2_1_Delta_AP002527
MG210939.1	1	374	+	IncX4_1	1-374/374	===============	0/0	100	100	plasmidfinder	IncX4_1__CP002895
MG210940.1	62413	62701	+	IncI2_1	1-289/324	==============.	0/0	89.2	100	plasmidfinder	IncI2_1__KP347127
MG257881.1	1	374	+	IncX4_1	1-374/374	===============	0/0	100	100	plasmidfinder	IncX4_1__CP002895
MG372114.1	1664	2293	-	IncHI2A_1	1-630/630	===============	0/0	100	99.52	plasmidfinder	IncHI2A_1__BX664015
MG372114.1	17161	17487	+	IncHI2_1	1-327/327	===============	0/0	100	100	plasmidfinder	IncHI2_1__BX664015
MG385063.1	1248	1574	+	IncHI2_1	1-327/327	===============	0/0	100	100	plasmidfinder	IncHI2_1__BX664015
MG385063.1	198997	199678	-	IncFIB(AP001918)_1	1-682/682	===============	0/0	100	97.65	plasmidfinder	IncFIB(AP001918)_1__AP001918
MG385063.1	282262	282775	-	IncN_1	1-514/514	===============	0/0	100	100	plasmidfinder	IncN_1__AY046276
MG385063.1	380173	380802	-	IncHI2A_1	1-630/630	===============	0/0	100	99.52	plasmidfinder	IncHI2A_1__BX664015
MG489944.1	42940	43263	+	IncI2_1	1-324/324	===============	0/0	100	100	plasmidfinder	IncI2_1__KP347127
MG515249.1	65690	65978	+	IncI2_1	1-289/324	==============.	0/0	89.2	100	plasmidfinder	IncI2_1__KP347127
MG552133.1	30524	31268	-	IncP1_3	1-745/745	===============	0/0	100	100	plasmidfinder	IncP1_3__KX377410
MG557851.1	43441	43764	+	IncI2_1	1-324/324	===============	0/0	100	100	plasmidfinder	IncI2_1__KP347127
MG557852.1	33422	33795	+	IncX4_1	1-374/374	===============	0/0	100	100	plasmidfinder	IncX4_1__CP002895
MG557853.1	23926	24299	+	IncX4_1	1-374/374	===============	0/0	100	100	plasmidfinder	IncX4_1__CP002895
MG557854.1	32284	32657	-	IncX4_1	1-374/374	===============	0/0	100	100	plasmidfinder	IncX4_1__CP002895
MG591702.1	737	1366	+	IncHI2A_1	1-630/630	===============	0/0	100	99.52	plasmidfinder	IncHI2A_1__BX664015
MG591702.1	66673	67186	+	IncN_1	1-514/514	===============	0/0	100	100	plasmidfinder	IncN_1__AY046276
MG591702.1	149010	149336	-	IncHI2_1	1-327/327	===============	0/0	100	100	plasmidfinder	IncHI2_1__BX664015
MG594798.1	60910	61198	+	IncI2_1	1-289/324	==============.	0/0	89.2	100	plasmidfinder	IncI2_1__KP347127
MG594799.1	60445	60733	+	IncI2_1	1-289/324	==============.	0/0	89.2	100	plasmidfinder	IncI2_1__KP347127
MG594800.1	53646	53926	+	IncI2_1_Delta	1-281/316	==============.	0/0	88.92	97.86	plasmidfinder	IncI2_1_Delta_AP002527
MG598814.1	55261	55549	+	IncI2_1	1-289/324	==============.	0/0	89.2	100	plasmidfinder	IncI2_1__KP347127
MG598815.1	60445	60733	+	IncI2_1	1-289/324	==============.	0/0	89.2	100	plasmidfinder	IncI2_1__KP347127
MG598816.1	58350	58638	+	IncI2_1	1-289/324	==============.	0/0	89.2	100	plasmidfinder	IncI2_1__KP347127
MG656414.1	1248	1574	+	IncHI2_1	1-327/327	===============	0/0	100	100	plasmidfinder	IncHI2_1__BX664015
MG656414.1	216287	216670	-	IncFIA_1	5-388/388	===============	0/0	98.97	99.74	plasmidfinder	IncFIA_1__AP001918
MG656414.1	247391	247904	-	IncN_1	1-514/514	===============	0/0	100	100	plasmidfinder	IncN_1__AY046276
MG656414.1	334603	335232	-	IncHI2A_1	1-630/630	===============	0/0	100	99.52	plasmidfinder	IncHI2A_1__BX664015
MG662415.1	211	840	+	IncHI2A_1	1-630/630	===============	0/0	100	99.52	plasmidfinder	IncHI2A_1__BX664015
MG662415.1	209786	210112	-	IncHI2_1	1-327/327	===============	0/0	100	100	plasmidfinder	IncHI2_1__BX664015
MG725031.1	63350	63568	+	IncI2_1_Delta	1-219/316	===========....	0/0	69.3	96.35	plasmidfinder	IncI2_1_Delta_AP002527
MG747472.1	35365	35680	-	IncI2_1_Delta	1-316/316	===============	0/0	100	98.42	plasmidfinder	IncI2_1_Delta_AP002527
MG808035.1	60256	60499	+	IncI2_1_Delta	1-244/316	============...	0/0	77.22	97.95	plasmidfinder	IncI2_1_Delta_AP002527
MG825367.1	27471	27844	-	IncX4_1	1-374/374	===============	0/0	100	100	plasmidfinder	IncX4_1__CP002895
MG825369.1	30666	30989	+	IncI2_1	1-324/324	===============	0/0	100	100	plasmidfinder	IncI2_1__KP347127
MG825373.1	46984	47497	-	IncN_1	1-514/514	===============	0/0	100	100	plasmidfinder	IncN_1__AY046276
MG825373.1	97204	97833	-	IncHI2A_1	1-630/630	===============	0/0	100	99.52	plasmidfinder	IncHI2A_1__BX664015
MG825373.1	114037	114363	+	IncHI2_1	1-327/327	===============	0/0	100	100	plasmidfinder	IncHI2_1__BX664015
MG825374.1	60680	60960	+	IncI2_1_Delta	1-281/316	==============.	0/0	88.92	98.22	plasmidfinder	IncI2_1_Delta_AP002527
MG825380.1	29520	29835	+	IncI2_1_Delta	1-316/316	===============	0/0	100	98.42	plasmidfinder	IncI2_1_Delta_AP002527
MG946761.1	1	316	+	IncI2_1_Delta	1-316/316	===============	0/0	100	97.15	plasmidfinder	IncI2_1_Delta_AP002527
MH043624.1	6536	6909	-	IncX4_1	1-374/374	===============	0/0	100	100	plasmidfinder	IncX4_1__CP002895
MH061196.1	1362	1735	+	IncX4_1	1-374/374	===============	0/0	100	100	plasmidfinder	IncX4_1__CP002895
MH128771.1	126050	126679	-	IncHI2A_1	1-630/630	===============	0/0	100	99.52	plasmidfinder	IncHI2A_1__BX664015
MH128771.1	144221	144547	+	IncHI2_1	1-327/327	===============	0/0	100	100	plasmidfinder	IncHI2_1__BX664015
MH143576.1	12309	12682	-	IncX4_1	1-374/374	===============	0/0	100	100	plasmidfinder	IncX4_1__CP002895
MH176237.1	66379	66659	+	IncI2_1_Delta	1-281/316	==============.	0/0	88.92	98.22	plasmidfinder	IncI2_1_Delta_AP002527
MH208235.1	1248	1574	+	IncHI2_1	1-327/327	===============	0/0	100	100	plasmidfinder	IncHI2_1__BX664015
MH208235.1	210381	211010	-	IncHI2A_1	1-630/630	===============	0/0	100	99.52	plasmidfinder	IncHI2A_1__BX664015
MH213346.1	144	467	+	IncI2_1	1-324/324	===============	0/0	100	100	plasmidfinder	IncI2_1__KP347127
MH271383.1	27508	27831	-	IncI2_1	1-324/324	===============	0/0	100	100	plasmidfinder	IncI2_1__KP347127
MH329870.1	211	840	+	IncHI2A_1	1-630/630	===============	0/0	100	99.52	plasmidfinder	IncHI2A_1__BX664015
MH329870.1	182047	182373	-	IncHI2_1	1-327/327	===============	0/0	100	99.69	plasmidfinder	IncHI2_1__BX664015
MH522410.1	32319	32642	+	IncI2_1	1-324/324	===============	0/0	100	100	plasmidfinder	IncI2_1__KP347127
MH522411.1	33630	33953	-	IncI2_1	1-324/324	===============	0/0	100	100	plasmidfinder	IncI2_1__KP347127
MH522412.1	29459	29774	+	IncI2_1_Delta	1-316/316	===============	0/0	100	98.42	plasmidfinder	IncI2_1_Delta_AP002527
MH522413.1	99079	99405	-	IncHI2_1	1-327/327	===============	0/0	100	100	plasmidfinder	IncHI2_1__BX664015
MH522413.1	115604	116233	+	IncHI2A_1	1-630/630	===============	0/0	100	99.52	plasmidfinder	IncHI2A_1__BX664015
MH522414.1	30196	30519	+	IncI2_1	1-324/324	===============	0/0	100	100	plasmidfinder	IncI2_1__KP347127
MH522415.1	33137	33460	-	IncI2_1	1-324/324	===============	0/0	100	100	plasmidfinder	IncI2_1__KP347127
MH522416.1	29670	29993	-	IncI2_1	1-324/324	===============	0/0	100	100	plasmidfinder	IncI2_1__KP347127
MH522417.1	29581	29954	-	IncX4_1	1-374/374	===============	0/0	100	100	plasmidfinder	IncX4_1__CP002895
MH522418.1	112583	113212	-	IncHI2A_1	1-630/630	===============	0/0	100	99.52	plasmidfinder	IncHI2A_1__BX664015
MH522418.1	129416	129742	+	IncHI2_1	1-327/327	===============	0/0	100	100	plasmidfinder	IncHI2_1__BX664015
MH522419.1	3988	4516	+	IncQ1_1	1-529/796	==========.....	0/0	66.46	100	plasmidfinder	IncQ1_1__M28829.1
MH522419.1	100243	100569	-	IncHI2_1	1-327/327	===============	0/0	100	100	plasmidfinder	IncHI2_1__BX664015
MH522419.1	116773	117402	+	IncHI2A_1	1-630/630	===============	0/0	100	99.52	plasmidfinder	IncHI2A_1__BX664015
MH522420.1	113534	114163	-	IncHI2A_1	1-630/630	===============	0/0	100	99.52	plasmidfinder	IncHI2A_1__BX664015
MH522420.1	130367	130693	+	IncHI2_1	1-327/327	===============	0/0	100	100	plasmidfinder	IncHI2_1__BX664015
MH522421.1	13533	14162	-	IncHI2A_1	1-630/630	===============	0/0	100	99.52	plasmidfinder	IncHI2A_1__BX664015
MH522421.1	30366	30692	+	IncHI2_1	1-327/327	===============	0/0	100	100	plasmidfinder	IncHI2_1__BX664015
MH522422.1	32066	32439	-	IncX4_1	1-374/374	===============	0/0	100	99.73	plasmidfinder	IncX4_1__CP002895
MH522423.1	113534	114163	-	IncHI2A_1	1-630/630	===============	0/0	100	99.52	plasmidfinder	IncHI2A_1__BX664015
MH522423.1	130367	130693	+	IncHI2_1	1-327/327	===============	0/0	100	100	plasmidfinder	IncHI2_1__BX664015
MH522424.1	69054	69380	-	IncHI2_1	1-327/327	===============	0/0	100	100	plasmidfinder	IncHI2_1__BX664015
MH522424.1	85584	86213	+	IncHI2A_1	1-630/630	===============	0/0	100	99.52	plasmidfinder	IncHI2A_1__BX664015
MH522425.1	184191	184517	-	IncHI2_1	1-327/327	===============	0/0	100	100	plasmidfinder	IncHI2_1__BX664015
MH522425.1	200721	201350	+	IncHI2A_1	1-630/630	===============	0/0	100	99.52	plasmidfinder	IncHI2A_1__BX664015
MH522426.1	70495	70821	-	IncHI2_1	1-327/327	===============	0/0	100	100	plasmidfinder	IncHI2_1__BX664015
MH522426.1	87025	87654	+	IncHI2A_1	1-630/630	===============	0/0	100	99.52	plasmidfinder	IncHI2A_1__BX664015
MH522426.1	188399	188722	-	IncI2_1	1-324/324	===============	0/0	100	100	plasmidfinder	IncI2_1__KP347127
MH715959.1	32572	32945	-	IncX4_1	1-374/374	===============	0/0	100	100	plasmidfinder	IncX4_1__CP002895
MH715960.1	178232	178861	-	IncHI2A_1	1-630/630	===============	0/0	100	99.52	plasmidfinder	IncHI2A_1__BX664015
MH715960.1	195065	195391	+	IncHI2_1	1-327/327	===============	0/0	100	100	plasmidfinder	IncHI2_1__BX664015
MH733010.1	94513	95052	-	IncHI1B(R27)_1_R27	1-540/540	===============	0/0	100	100	plasmidfinder	IncHI1B(R27)_1_R27_AF250878
MH733010.1	108129	108548	+	IncHI1A_1	1-420/420	===============	0/0	100	99.76	plasmidfinder	IncHI1A_1__AF250878
MH733010.1	169594	169981	+	IncFIA(HI1)_1_HI1	1-388/388	===============	0/0	100	99.74	plasmidfinder	IncFIA(HI1)_1_HI1_AF250878
MH733011.1	11838	12276	-	IncFIB(Mar)_1_pNDM-Mar	1-439/439	===============	0/0	100	100	plasmidfinder	IncFIB(Mar)_1_pNDM-Mar_JN420336
MH733011.1	149256	149769	-	IncN_1	1-514/514	===============	0/0	100	99.42	plasmidfinder	IncN_1__AY046276
MH733011.1	196019	196588	-	IncHI1B_1_pNDM-MAR	1-570/570	===============	0/0	100	99.47	plasmidfinder	IncHI1B_1_pNDM-MAR_JN420336
MH781719.1	134	898	+	IncY_1	1-765/765	===============	0/0	100	98.95	plasmidfinder	IncY_1__K02380
MH924589.1	819	1347	-	IncQ1_1	1-529/796	==========.....	0/0	66.46	100	plasmidfinder	IncQ1_1__M28829.1
MH924589.1	134634	134960	-	IncHI2_1	1-327/327	===============	0/0	100	100	plasmidfinder	IncHI2_1__BX664015
MH924589.1	149828	150457	+	IncHI2A_1	1-630/630	===============	0/0	100	99.52	plasmidfinder	IncHI2A_1__BX664015
MH938808.1	25962	26335	+	IncX4_1	1-374/374	===============	0/0	100	100	plasmidfinder	IncX4_1__CP002895
MK041211.1	62603	62891	+	IncI2_1	1-289/324	==============.	0/0	89.2	100	plasmidfinder	IncI2_1__KP347127
MK172815.1	24978	25351	+	IncX4_1	1-374/374	===============	0/0	100	100	plasmidfinder	IncX4_1__CP002895
MK256965.1	70	834	+	IncY_1	1-765/765	===============	0/0	100	98.95	plasmidfinder	IncY_1__K02380
MK355502.1	1	582	+	IncHI2A_1	49-630/630	.==============	0/0	92.38	99.48	plasmidfinder	IncHI2A_1__BX664015
MK355502.1	259793	260119	-	IncHI2_1	1-327/327	===============	0/0	100	100	plasmidfinder	IncHI2_1__BX664015
MK419152.1	412	671	-	IncFII(pHN7A8)_1_pHN7A8	1-260/260	===============	0/0	100	100	plasmidfinder	IncFII(pHN7A8)_1_pHN7A8_JN232517
MK419152.1	17018	17531	+	IncN_1	1-514/514	===============	0/0	100	100	plasmidfinder	IncN_1__AY046276
MK419152.1	101953	102837	+	p0111_1	1-885/885	===============	0/0	100	99.55	plasmidfinder	p0111_1__AP010962
MK477602.1	1	327	+	IncHI2_1	1-327/327	===============	0/0	100	100	plasmidfinder	IncHI2_1__BX664015
MK477602.1	200361	200990	-	IncHI2A_1	1-630/630	===============	0/0	100	99.52	plasmidfinder	IncHI2A_1__BX664015
MK477603.1	1	327	+	IncHI2_1	1-327/327	===============	0/0	100	100	plasmidfinder	IncHI2_1__BX664015
MK477603.1	207464	208093	-	IncHI2A_1	1-630/630	===============	0/0	100	99.52	plasmidfinder	IncHI2A_1__BX664015
MK477604.1	1	374	+	IncX4_1	1-374/374	===============	0/0	100	100	plasmidfinder	IncX4_1__CP002895
MK477605.1	1	327	+	IncHI2_1	1-327/327	===============	0/0	100	100	plasmidfinder	IncHI2_1__BX664015
MK477605.1	236020	236649	-	IncHI2A_1	1-630/630	===============	0/0	100	99.52	plasmidfinder	IncHI2A_1__BX664015
MK477606.1	1	327	+	IncHI2_1	1-327/327	===============	0/0	100	100	plasmidfinder	IncHI2_1__BX664015
MK477606.1	237557	238186	-	IncHI2A_1	1-630/630	===============	0/0	100	99.52	plasmidfinder	IncHI2A_1__BX664015
MK477607.1	1	327	+	IncHI2_1	1-327/327	===============	0/0	100	100	plasmidfinder	IncHI2_1__BX664015
MK477607.1	207464	208093	-	IncHI2A_1	1-630/630	===============	0/0	100	99.52	plasmidfinder	IncHI2A_1__BX664015
MK477608.1	1	327	+	IncHI2_1	1-327/327	===============	0/0	100	100	plasmidfinder	IncHI2_1__BX664015
MK477608.1	158374	159003	-	IncHI2A_1	1-630/630	===============	0/0	100	99.52	plasmidfinder	IncHI2A_1__BX664015
MK477609.1	1	327	+	IncHI2_1	1-327/327	===============	0/0	100	100	plasmidfinder	IncHI2_1__BX664015
MK477609.1	159375	160004	-	IncHI2A_1	1-630/630	===============	0/0	100	99.52	plasmidfinder	IncHI2A_1__BX664015
MK477610.1	1	374	+	IncX4_1	1-374/374	===============	0/0	100	100	plasmidfinder	IncX4_1__CP002895
MK477611.1	1	327	+	IncHI2_1	1-327/327	===============	0/0	100	100	plasmidfinder	IncHI2_1__BX664015
MK477611.1	136719	137232	+	IncN_1	1-514/514	===============	0/0	100	100	plasmidfinder	IncN_1__AY046276
MK477611.1	245562	246191	-	IncHI2A_1	1-630/630	===============	0/0	100	99.52	plasmidfinder	IncHI2A_1__BX664015
MK477612.1	1	327	+	IncHI2_1	1-327/327	===============	0/0	100	100	plasmidfinder	IncHI2_1__BX664015
MK477612.1	207386	208015	+	IncHI2A_1	1-630/630	===============	0/0	100	99.52	plasmidfinder	IncHI2A_1__BX664015
MK477613.1	1	327	+	IncHI2_1	1-327/327	===============	0/0	100	100	plasmidfinder	IncHI2_1__BX664015
MK477613.1	200361	200990	-	IncHI2A_1	1-630/630	===============	0/0	100	99.52	plasmidfinder	IncHI2A_1__BX664015
MK477614.1	1	327	+	IncHI2_1	1-327/327	===============	0/0	100	100	plasmidfinder	IncHI2_1__BX664015
MK477614.1	235035	235664	-	IncHI2A_1	1-630/630	===============	0/0	100	99.52	plasmidfinder	IncHI2A_1__BX664015
MK477615.1	1	374	+	IncX4_1	1-374/374	===============	0/0	100	100	plasmidfinder	IncX4_1__CP002895
MK477616.1	1	327	+	IncHI2_1	1-327/327	===============	0/0	100	100	plasmidfinder	IncHI2_1__BX664015
MK477616.1	234221	234850	-	IncHI2A_1	1-630/630	===============	0/0	100	99.52	plasmidfinder	IncHI2A_1__BX664015
MK477617.1	1	327	+	IncHI2_1	1-327/327	===============	0/0	100	100	plasmidfinder	IncHI2_1__BX664015
MK477617.1	232239	232868	-	IncHI2A_1	1-630/630	===============	0/0	100	99.52	plasmidfinder	IncHI2A_1__BX664015
MK477618.1	1	327	+	IncHI2_1	1-327/327	===============	0/0	100	100	plasmidfinder	IncHI2_1__BX664015
MK477618.1	202309	202938	-	IncHI2A_1	1-630/630	===============	0/0	100	99.52	plasmidfinder	IncHI2A_1__BX664015
MK477619.1	1	327	+	IncHI2_1	1-327/327	===============	0/0	100	100	plasmidfinder	IncHI2_1__BX664015
MK477619.1	200798	201427	-	IncHI2A_1	1-630/630	===============	0/0	100	99.52	plasmidfinder	IncHI2A_1__BX664015
MK477620.1	1	327	+	IncHI2_1	1-327/327	===============	0/0	100	100	plasmidfinder	IncHI2_1__BX664015
MK477620.1	200361	200990	-	IncHI2A_1	1-630/630	===============	0/0	100	99.52	plasmidfinder	IncHI2A_1__BX664015
MK542639.1	59591	59891	+	IncI2_1	1-301/324	==============.	0/0	92.9	100	plasmidfinder	IncI2_1__KP347127
MK571810.1	60368	60611	+	IncI2_1_Delta	1-244/316	============...	0/0	77.22	97.95	plasmidfinder	IncI2_1_Delta_AP002527
MK673547.1	1248	1574	+	IncHI2_1	1-327/327	===============	0/0	100	100	plasmidfinder	IncHI2_1__BX664015
MK673547.1	241733	242362	-	IncHI2A_1	1-630/630	===============	0/0	100	99.52	plasmidfinder	IncHI2A_1__BX664015
MK673548.1	1248	1574	+	IncHI2_1	1-327/327	===============	0/0	100	100	plasmidfinder	IncHI2_1__BX664015
MK673548.1	234042	234671	-	IncHI2A_1	1-630/630	===============	0/0	100	99.52	plasmidfinder	IncHI2A_1__BX664015
MK673549.1	1248	1574	+	IncHI2_1	1-327/327	===============	0/0	100	100	plasmidfinder	IncHI2_1__BX664015
MK673549.1	229215	229844	-	IncHI2A_1	1-630/630	===============	0/0	100	99.52	plasmidfinder	IncHI2A_1__BX664015
MK940857.1	31572	31945	-	IncX4_1	1-374/374	===============	0/0	100	100	plasmidfinder	IncX4_1__CP002895
MK940858.1	31572	31945	-	IncX4_1	1-374/374	===============	0/0	100	100	plasmidfinder	IncX4_1__CP002895
MK962305.1	168637	168963	-	IncHI2_1	1-327/327	===============	0/0	100	100	plasmidfinder	IncHI2_1__BX664015
MK962305.1	185165	185794	+	IncHI2A_1	1-630/630	===============	0/0	100	99.52	plasmidfinder	IncHI2A_1__BX664015
MN232179.1	207	522	+	IncI2_1_Delta	1-316/316	===============	0/0	100	98.42	plasmidfinder	IncI2_1_Delta_AP002527
MN232180.1	207	522	+	IncI2_1_Delta	1-316/316	===============	0/0	100	98.42	plasmidfinder	IncI2_1_Delta_AP002527
MN232181.1	207	530	+	IncI2_1	1-324/324	===============	0/0	100	100	plasmidfinder	IncI2_1__KP347127
MN232182.1	207	522	+	IncI2_1_Delta	1-316/316	===============	0/0	100	98.42	plasmidfinder	IncI2_1_Delta_AP002527
MN232183.1	207	522	+	IncI2_1_Delta	1-316/316	===============	0/0	100	98.42	plasmidfinder	IncI2_1_Delta_AP002527
MN232184.1	208	523	+	IncI2_1_Delta	1-316/316	===============	0/0	100	98.42	plasmidfinder	IncI2_1_Delta_AP002527
MN232185.1	208	523	+	IncI2_1_Delta	1-316/316	===============	0/0	100	98.42	plasmidfinder	IncI2_1_Delta_AP002527
MN232186.1	208	523	+	IncI2_1_Delta	1-316/316	===============	0/0	100	98.42	plasmidfinder	IncI2_1_Delta_AP002527
MN232187.1	207	530	+	IncI2_1	1-324/324	===============	0/0	100	100	plasmidfinder	IncI2_1__KP347127
MN232188.1	207	522	+	IncI2_1_Delta	1-316/316	===============	0/0	100	98.42	plasmidfinder	IncI2_1_Delta_AP002527
MN232189.1	111802	112431	-	IncHI2A_1	1-630/630	===============	0/0	100	99.52	plasmidfinder	IncHI2A_1__BX664015
MN232189.1	128635	128961	+	IncHI2_1	1-327/327	===============	0/0	100	100	plasmidfinder	IncHI2_1__BX664015
MN232190.1	76272	76811	-	IncHI1B(R27)_1_R27	1-540/540	===============	0/0	100	100	plasmidfinder	IncHI1B(R27)_1_R27_AF250878
MN232190.1	89888	90307	+	IncHI1A_1	1-420/420	===============	0/0	100	100	plasmidfinder	IncHI1A_1__AF250878
MN232190.1	152775	153162	+	IncFIA(HI1)_1_HI1	1-388/388	===============	0/0	100	100	plasmidfinder	IncFIA(HI1)_1_HI1_AF250878
MN232191.1	114968	115597	-	IncHI2A_1	1-630/630	===============	0/0	100	99.52	plasmidfinder	IncHI2A_1__BX664015
MN232191.1	130465	130791	+	IncHI2_1	1-327/327	===============	0/0	100	100	plasmidfinder	IncHI2_1__BX664015
MN232192.1	28491	29375	+	p0111_1	1-885/885	===============	0/0	100	98.64	plasmidfinder	p0111_1__AP010962
MN232193.1	207	530	+	IncI2_1	1-324/324	===============	0/0	100	100	plasmidfinder	IncI2_1__KP347127
MN232194.1	34317	34690	-	IncX4_1	1-374/374	===============	0/0	100	100	plasmidfinder	IncX4_1__CP002895
MN232195.1	111252	111881	-	IncHI2A_1	1-630/630	===============	0/0	100	99.52	plasmidfinder	IncHI2A_1__BX664015
MN232195.1	128085	128411	+	IncHI2_1	1-327/327	===============	0/0	100	100	plasmidfinder	IncHI2_1__BX664015
MN232196.1	207	522	+	IncI2_1_Delta	1-316/316	===============	0/0	100	98.42	plasmidfinder	IncI2_1_Delta_AP002527
MN232197.1	207	530	+	IncI2_1	1-324/324	===============	0/0	100	99.38	plasmidfinder	IncI2_1__KP347127
MN232198.1	207	522	+	IncI2_1_Delta	1-316/316	===============	0/0	100	98.42	plasmidfinder	IncI2_1_Delta_AP002527
MN232199.1	91	406	+	IncI2_1_Delta	1-316/316	===============	0/0	100	98.1	plasmidfinder	IncI2_1_Delta_AP002527
MN232200.1	207	522	+	IncI2_1_Delta	1-316/316	===============	0/0	100	97.15	plasmidfinder	IncI2_1_Delta_AP002527
MN232201.1	208	523	+	IncI2_1_Delta	1-316/316	===============	0/0	100	98.42	plasmidfinder	IncI2_1_Delta_AP002527
MN232202.1	207	522	+	IncI2_1_Delta	1-316/316	===============	0/0	100	97.15	plasmidfinder	IncI2_1_Delta_AP002527
MN232203.1	208	523	+	IncI2_1_Delta	1-316/316	===============	0/0	100	98.42	plasmidfinder	IncI2_1_Delta_AP002527
MN232204.1	207	522	+	IncI2_1_Delta	1-316/316	===============	0/0	100	98.42	plasmidfinder	IncI2_1_Delta_AP002527
MN232205.1	208	523	+	IncI2_1_Delta	1-316/316	===============	0/0	100	98.42	plasmidfinder	IncI2_1_Delta_AP002527
MN232206.1	91	406	+	IncI2_1_Delta	1-316/316	===============	0/0	100	98.42	plasmidfinder	IncI2_1_Delta_AP002527
MN232207.1	207	522	+	IncI2_1_Delta	1-316/316	===============	0/0	100	97.15	plasmidfinder	IncI2_1_Delta_AP002527
MN232208.1	207	522	+	IncI2_1_Delta	1-316/316	===============	0/0	100	98.42	plasmidfinder	IncI2_1_Delta_AP002527
MN232209.1	207	530	+	IncI2_1	1-324/324	===============	0/0	100	99.69	plasmidfinder	IncI2_1__KP347127
MN232210.1	207	522	+	IncI2_1_Delta	1-316/316	===============	0/0	100	98.42	plasmidfinder	IncI2_1_Delta_AP002527
MN232211.1	207	522	+	IncI2_1_Delta	1-316/316	===============	0/0	100	98.42	plasmidfinder	IncI2_1_Delta_AP002527
MN232212.1	207	522	+	IncI2_1_Delta	1-316/316	===============	0/0	100	98.42	plasmidfinder	IncI2_1_Delta_AP002527
MN232213.1	207	522	+	IncI2_1_Delta	1-316/316	===============	0/0	100	98.42	plasmidfinder	IncI2_1_Delta_AP002527
MN232214.1	207	530	+	IncI2_1	1-324/324	===============	0/0	100	100	plasmidfinder	IncI2_1__KP347127
MN476093.1	29597	29920	-	IncI2_1	1-324/324	===============	0/0	100	100	plasmidfinder	IncI2_1__KP347127
MN476094.1	14394	15023	-	IncHI2A_1	1-630/630	===============	0/0	100	99.52	plasmidfinder	IncHI2A_1__BX664015
MN476094.1	31227	31553	+	IncHI2_1	1-327/327	===============	0/0	100	100	plasmidfinder	IncHI2_1__BX664015
MN476094.1	251136	251523	-	IncFIA(HI1)_1_HI1	1-388/388	===============	0/0	100	98.71	plasmidfinder	IncFIA(HI1)_1_HI1_AF250878
MN476094.1	255578	256137	+	IncFIB(K)_1_Kpn3	1-560/560	===============	0/0	100	98.93	plasmidfinder	IncFIB(K)_1_Kpn3_JN233704
MN476094.1	310931	311560	-	IncHI2A_1	1-630/630	===============	0/0	100	99.52	plasmidfinder	IncHI2A_1__BX664015
MN476095.1	19169	19492	+	IncI2_1	1-324/324	===============	0/0	100	100	plasmidfinder	IncI2_1__KP347127
MN476096.1	106265	106591	-	IncHI2_1	1-327/327	===============	0/0	100	100	plasmidfinder	IncHI2_1__BX664015
MN476097.1	24301	24860	-	IncFIB(K)_1_Kpn3	1-560/560	===============	0/0	100	98.93	plasmidfinder	IncFIB(K)_1_Kpn3_JN233704
MN476097.1	28916	29303	+	IncFIA(HI1)_1_HI1	1-388/388	===============	0/0	100	98.71	plasmidfinder	IncFIA(HI1)_1_HI1_AF250878
MN476097.1	214039	214668	-	IncHI2A_1	1-630/630	===============	0/0	100	99.52	plasmidfinder	IncHI2A_1__BX664015
MN476097.1	230881	231207	+	IncHI2_1	1-327/327	===============	0/0	100	100	plasmidfinder	IncHI2_1__BX664015
MN648330.1	17682	18055	-	IncX4_1	1-374/374	===============	0/0	100	100	plasmidfinder	IncX4_1__CP002895
MN689940.1	61729	62009	+	IncI2_1_Delta	1-281/316	==============.	0/0	88.92	98.22	plasmidfinder	IncI2_1_Delta_AP002527
MN732922.1	113651	114280	-	IncHI2A_1	1-630/630	===============	0/0	100	99.52	plasmidfinder	IncHI2A_1__BX664015
MN732922.1	135701	136027	+	IncHI2_1	1-327/327	===============	0/0	100	100	plasmidfinder	IncHI2_1__BX664015
MN732922.1	170870	171229	-	IncN_1	1-360/514	===========....	0/0	70.04	100	plasmidfinder	IncN_1__AY046276
MN746290.1	61124	61412	+	IncI2_1	1-289/324	==============.	0/0	89.2	100	plasmidfinder	IncI2_1__KP347127
MN746291.1	60445	60733	+	IncI2_1	1-289/324	==============.	0/0	89.2	100	plasmidfinder	IncI2_1__KP347127
MN746292.1	62031	62311	+	IncI2_1_Delta	1-281/316	==============.	0/0	88.92	98.22	plasmidfinder	IncI2_1_Delta_AP002527
MT119279.1	59448	59748	+	IncI2_1	1-301/324	==============.	0/0	92.9	100	plasmidfinder	IncI2_1__KP347127
MT293625.1	64662	64942	+	IncI2_1_Delta	1-281/316	==============.	0/0	88.92	96.8	plasmidfinder	IncI2_1_Delta_AP002527
MT316509.1	29454	29827	-	IncX4_1	1-374/374	===============	0/0	100	100	plasmidfinder	IncX4_1__CP002895
MT505391.1	60237	60525	+	IncI2_1	1-289/324	==============.	0/0	89.2	100	plasmidfinder	IncI2_1__KP347127
MT536763.1	79351	79591	+	IncI2_1_Delta	1-241/316	============...	0/0	76.27	97.51	plasmidfinder	IncI2_1_Delta_AP002527
MT667260.1	14931	15675	+	IncP1_3	1-745/745	===============	0/0	100	100	plasmidfinder	IncP1_3__KX377410
MT667261.1	1	374	+	IncX4_1	1-374/374	===============	0/0	100	100	plasmidfinder	IncX4_1__CP002895
MT929275.1	7825	8198	-	IncX4_1	1-374/374	===============	0/0	100	100	plasmidfinder	IncX4_1__CP002895
MT929276.1	7830	8203	-	IncX4_1	1-374/374	===============	0/0	100	100	plasmidfinder	IncX4_1__CP002895
MT929277.1	7824	8197	-	IncX4_1	1-374/374	===============	0/0	100	100	plasmidfinder	IncX4_1__CP002895
MT929278.1	7830	8203	-	IncX4_1	1-374/374	===============	0/0	100	100	plasmidfinder	IncX4_1__CP002895
MT929279.1	7824	8197	-	IncX4_1	1-374/374	===============	0/0	100	100	plasmidfinder	IncX4_1__CP002895
MT929280.1	7824	8197	-	IncX4_1	1-374/374	===============	0/0	100	100	plasmidfinder	IncX4_1__CP002895
MT929281.1	8601	8974	-	IncX4_1	1-374/374	===============	0/0	100	100	plasmidfinder	IncX4_1__CP002895
MT929282.1	7820	8193	-	IncX4_1	1-374/374	===============	0/0	100	100	plasmidfinder	IncX4_1__CP002895
MT929283.1	40388	40711	+	IncI2_1	1-324/324	===============	0/0	100	100	plasmidfinder	IncI2_1__KP347127
MT929284.1	100153	100479	-	IncHI2_1	1-327/327	===============	0/0	100	100	plasmidfinder	IncHI2_1__BX664015
MT929284.1	115347	115976	+	IncHI2A_1	1-630/630	===============	0/0	100	99.52	plasmidfinder	IncHI2A_1__BX664015
MT929285.1	116718	117044	-	IncHI2_1	1-327/327	===============	0/0	100	100	plasmidfinder	IncHI2_1__BX664015
MT929285.1	131912	132541	+	IncHI2A_1	1-630/630	===============	0/0	100	99.52	plasmidfinder	IncHI2A_1__BX664015
MT929286.1	27401	27929	+	IncQ1_1	1-529/796	==========.....	0/0	66.46	100	plasmidfinder	IncQ1_1__M28829.1
MT929286.1	121022	121348	-	IncHI2_1	1-327/327	===============	0/0	100	100	plasmidfinder	IncHI2_1__BX664015
MT929286.1	136216	136845	+	IncHI2A_1	1-630/630	===============	0/0	100	99.52	plasmidfinder	IncHI2A_1__BX664015
MT929287.1	27412	27940	+	IncQ1_1	1-529/796	==========.....	0/0	66.46	100	plasmidfinder	IncQ1_1__M28829.1
MT929287.1	141189	141515	-	IncHI2_1	1-327/327	===============	0/0	100	100	plasmidfinder	IncHI2_1__BX664015
MT929287.1	156383	157012	+	IncHI2A_1	1-630/630	===============	0/0	100	99.52	plasmidfinder	IncHI2A_1__BX664015
MT929288.1	27412	27940	+	IncQ1_1	1-529/796	==========.....	0/0	66.46	100	plasmidfinder	IncQ1_1__M28829.1
MT929288.1	131212	131841	-	IncHI2A_1	1-630/630	===============	0/0	100	99.52	plasmidfinder	IncHI2A_1__BX664015
MT929288.1	148045	148371	+	IncHI2_1	1-327/327	===============	0/0	100	100	plasmidfinder	IncHI2_1__BX664015
MT929289.1	12788	13161	-	IncX4_1	1-374/374	===============	0/0	100	100	plasmidfinder	IncX4_1__CP002895
MT929289.1	54546	54869	-	IncI2_1	1-324/324	===============	0/0	100	100	plasmidfinder	IncI2_1__KP347127
MT929290.1	39823	40146	+	IncI2_1	1-324/324	===============	0/0	100	100	plasmidfinder	IncI2_1__KP347127
MW010024.1	1	374	+	IncX4_1	1-374/374	===============	0/0	100	100	plasmidfinder	IncX4_1__CP002895
MW010025.1	1	374	+	IncX4_1	1-374/374	===============	0/0	100	100	plasmidfinder	IncX4_1__CP002895
MW010026.1	1	374	+	IncX4_1	1-374/374	===============	0/0	100	100	plasmidfinder	IncX4_1__CP002895
MW010027.1	1	374	+	IncX4_1	1-374/374	===============	0/0	100	100	plasmidfinder	IncX4_1__CP002895
MW082015.1	31128	31501	-	IncX4_1	1-374/374	===============	0/0	100	100	plasmidfinder	IncX4_1__CP002895
MW264504.1	125514	126143	-	IncHI2A_1	1-630/630	===============	0/0	100	99.52	plasmidfinder	IncHI2A_1__BX664015
MW264504.1	142347	142673	+	IncHI2_1	1-327/327	===============	0/0	100	100	plasmidfinder	IncHI2_1__BX664015
MW264505.1	5185	5511	+	IncHI2_1	1-327/327	===============	0/0	100	100	plasmidfinder	IncHI2_1__BX664015
MW264505.1	212648	213277	-	IncHI2A_1	1-630/630	===============	0/0	100	99.52	plasmidfinder	IncHI2A_1__BX664015
MW264510.1	176116	176745	-	IncHI2A_1	1-630/630	===============	0/0	100	99.52	plasmidfinder	IncHI2A_1__BX664015
MW264510.1	192949	193275	+	IncHI2_1	1-327/327	===============	0/0	100	100	plasmidfinder	IncHI2_1__BX664015
MW264513.1	84490	84816	-	IncHI2_1	1-327/327	===============	0/0	100	100	plasmidfinder	IncHI2_1__BX664015
MW264513.1	101020	101649	+	IncHI2A_1	1-630/630	===============	0/0	100	99.52	plasmidfinder	IncHI2A_1__BX664015
MW373507.1	208	523	+	IncI2_1_Delta	1-316/316	===============	0/0	100	98.42	plasmidfinder	IncI2_1_Delta_AP002527
MW557326.1	1	374	+	IncX4_1	1-374/374	===============	0/0	100	100	plasmidfinder	IncX4_1__CP002895
MW836072.1	31881	32254	-	IncX4_1	1-374/374	===============	0/0	100	100	plasmidfinder	IncX4_1__CP002895
MW999352.1	29290	29663	-	IncX4_1	1-374/374	===============	0/0	100	100	plasmidfinder	IncX4_1__CP002895
MW999353.1	29290	29663	-	IncX4_1	1-374/374	===============	0/0	100	100	plasmidfinder	IncX4_1__CP002895
MW999354.1	29290	29663	-	IncX4_1	1-374/374	===============	0/0	100	100	plasmidfinder	IncX4_1__CP002895
MW999355.1	29290	29663	-	IncX4_1	1-374/374	===============	0/0	100	100	plasmidfinder	IncX4_1__CP002895
MW999356.1	29290	29663	-	IncX4_1	1-374/374	===============	0/0	100	100	plasmidfinder	IncX4_1__CP002895
MZ419555.1	211	840	+	IncHI2A_1	1-630/630	===============	0/0	100	99.52	plasmidfinder	IncHI2A_1__BX664015
MZ419555.1	139869	140397	-	IncQ1_1	1-529/796	==========.....	0/0	66.46	100	plasmidfinder	IncQ1_1__M28829.1
MZ419555.1	272580	272906	-	IncHI2_1	1-327/327	===============	0/0	100	100	plasmidfinder	IncHI2_1__BX664015
MZ666126.1	89535	90164	+	IncHI2A_1	1-630/630	===============	0/0	100	99.52	plasmidfinder	IncHI2A_1__BX664015
MZ666126.1	211535	212063	-	IncQ1_1	1-529/796	==========.....	0/0	66.46	100	plasmidfinder	IncQ1_1__M28829.1
scS224_2	211	840	+	IncHI2A_1	1-630/630	===============	0/0	100	99.52	plasmidfinder	IncHI2A_1__BX664015
scS224_2	233254	233580	-	IncHI2_1	1-327/327	===============	0/0	100	100	plasmidfinder	IncHI2_1__BX664015
ynS86_2	211	840	+	IncHI2A_1	1-630/630	===============	0/0	100	99.52	plasmidfinder	IncHI2A_1__BX664015
ynS86_2	233417	233743	-	IncHI2_1	1-327/327	===============	0/0	100	100	plasmidfinder	IncHI2_1__BX664015
ynS95_2	211	840	+	IncHI2A_1	1-630/630	===============	0/0	100	99.52	plasmidfinder	IncHI2A_1__BX664015
ynS95_2	97583	98096	-	IncN_1	1-514/514	===============	0/0	100	100	plasmidfinder	IncN_1__AY046276
ynS95_2	228594	228920	-	IncHI2_1	1-327/327	===============	0/0	100	100	plasmidfinder	IncHI2_1__BX664015
KY120364.1	32805	33178	-	IncX4_1	1-374/374	===============	0/0	100	100	plasmidfinder	CP002895	IncX4_1__CP002895
KY120365.1	992	1307	-	IncI2_1_Delta	1-316/316	===============	0/0	100	98.42	plasmidfinder	AP002527	IncI2_1_Delta_AP002527
KY120366.1	992	1315	-	IncI2_1	1-324/324	===============	0/0	100	100	plasmidfinder	KP347127	IncI2_1__KP347127
KY352406.1	33349	34093	-	IncP1_3	1-745/745	===============	0/0	100	100	plasmidfinder	KX377410	IncP1_3__KX377410
KY363994.1	207	530	+	IncI2_1	1-324/324	===============	0/0	100	100	plasmidfinder	KP347127	IncI2_1__KP347127
KY363995.1	207	530	+	IncI2_1	1-324/324	===============	0/0	100	100	plasmidfinder	KP347127	IncI2_1__KP347127
KY363996.1	207	530	+	IncI2_1	1-324/324	===============	0/0	100	100	plasmidfinder	KP347127	IncI2_1__KP347127
KY363997.1	207	530	+	IncI2_1	1-324/324	===============	0/0	100	100	plasmidfinder	KP347127	IncI2_1__KP347127
KY363998.1	207	530	+	IncI2_1	1-324/324	===============	0/0	100	100	plasmidfinder	KP347127	IncI2_1__KP347127
KY363999.1	207	530	+	IncI2_1	1-324/324	===============	0/0	100	100	plasmidfinder	KP347127	IncI2_1__KP347127
KY405001.1	207	530	+	IncI2_1	1-324/324	===============	0/0	100	100	plasmidfinder	KP347127	IncI2_1__KP347127
KY463451.1	7832	8205	-	IncX4_1	1-374/374	===============	0/0	100	100	plasmidfinder	CP002895	IncX4_1__CP002895
KY463452.1	18260	19004	+	IncP1_3	1-745/745	===============	0/0	100	100	plasmidfinder	KX377410	IncP1_3__KX377410
KY463454.1	7832	8205	-	IncX4_1	1-374/374	===============	0/0	100	100	plasmidfinder	CP002895	IncX4_1__CP002895
KY471144.1	207	530	+	IncI2_1	1-324/324	===============	0/0	100	100	plasmidfinder	KP347127	IncI2_1__KP347127
KY471145.1	207	530	+	IncI2_1	1-324/324	===============	0/0	100	100	plasmidfinder	KP347127	IncI2_1__KP347127
KY471146.1	61	434	+	IncX4_1	1-374/374	===============	0/0	100	100	plasmidfinder	CP002895	IncX4_1__CP002895
KY471307.1	64312	64600	+	IncI2_1	1-289/324	==============.	0/0	89.2	100	plasmidfinder	KP347127	IncI2_1__KP347127
KY471308.1	60910	61198	+	IncI2_1	1-289/324	==============.	0/0	89.2	100	plasmidfinder	KP347127	IncI2_1__KP347127
KY471309.1	60447	60735	+	IncI2_1	1-289/324	==============.	0/0	89.2	100	plasmidfinder	KP347127	IncI2_1__KP347127
KY471310.1	61243	61531	+	IncI2_1	1-289/324	==============.	0/0	89.2	100	plasmidfinder	KP347127	IncI2_1__KP347127
KY471311.1	61296	61584	+	IncI2_1	1-289/324	==============.	0/0	89.2	100	plasmidfinder	KP347127	IncI2_1__KP347127
KY471312.1	61344	61632	+	IncI2_1	1-289/324	==============.	0/0	89.2	100	plasmidfinder	KP347127	IncI2_1__KP347127
KY471313.1	61365	61653	+	IncI2_1	1-289/324	==============.	0/0	89.2	100	plasmidfinder	KP347127	IncI2_1__KP347127
KY471314.1	62942	63230	+	IncI2_1	1-289/324	==============.	0/0	89.2	99.31	plasmidfinder	KP347127	IncI2_1__KP347127
KY471315.1	60069	60357	+	IncI2_1	1-289/324	==============.	0/0	89.2	100	plasmidfinder	KP347127	IncI2_1__KP347127
KY565556.1	6444	6817	-	IncX4_1	1-374/374	===============	0/0	100	100	plasmidfinder	CP002895	IncX4_1__CP002895
KY565557.1	53018	53333	-	IncI2_1_Delta	1-316/316	===============	0/0	100	96.83	plasmidfinder	AP002527	IncI2_1_Delta_AP002527
KY565558.1	47234	47384	-	IncB/O/K/Z_1	1-151/151	===============	0/0	100	94.7	plasmidfinder	CU928147	IncB/O/K/Z_1__CU928147
KY582848.1	7832	8205	-	IncX4_1	1-374/374	===============	0/0	100	100	plasmidfinder	CP002895	IncX4_1__CP002895
KY624633.1	207	530	+	IncI2_1	1-324/324	===============	0/0	100	100	plasmidfinder	KP347127	IncI2_1__KP347127
KY657476.1	2269	2584	+	IncI2_1_Delta	1-316/316	===============	0/0	100	98.42	plasmidfinder	AP002527	IncI2_1_Delta_AP002527
KY657477.1	41000	41323	+	IncI2_1	1-324/324	===============	0/0	100	100	plasmidfinder	KP347127	IncI2_1__KP347127
KY657478.1	7241	7556	-	IncI2_1_Delta	1-316/316	===============	0/0	100	98.42	plasmidfinder	AP002527	IncI2_1_Delta_AP002527
KY689632.1	138786	139415	-	IncHI2A_1	1-630/630	===============	0/0	100	99.52	plasmidfinder	BX664015	IncHI2A_1__BX664015
KY689632.1	155059	155385	+	IncHI2_1	1-327/327	===============	0/0	100	100	plasmidfinder	BX664015	IncHI2_1__BX664015
KY689633.1	136882	137511	-	IncHI2A_1	1-630/630	===============	0/0	100	99.52	plasmidfinder	BX664015	IncHI2A_1__BX664015
KY689633.1	154491	154817	+	IncHI2_1	1-327/327	===============	0/0	100	100	plasmidfinder	BX664015	IncHI2_1__BX664015
KY689634.1	6444	6817	-	IncX4_1	1-374/374	===============	0/0	100	100	plasmidfinder	CP002895	IncX4_1__CP002895
KY689635.1	46398	46548	-	IncB/O/K/Z_1	1-151/151	===============	0/0	100	94.7	plasmidfinder	CU928147	IncB/O/K/Z_1__CU928147
KY693674.1	207	522	+	IncI2_1_Delta	1-316/316	===============	0/0	100	98.42	plasmidfinder	AP002527	IncI2_1_Delta_AP002527
KY770023.1	31319	31692	-	IncX4_1	1-374/374	===============	0/0	100	100	plasmidfinder	CP002895	IncX4_1__CP002895
KY770024.1	31572	31945	-	IncX4_1	1-374/374	===============	0/0	100	100	plasmidfinder	CP002895	IncX4_1__CP002895
KY770025.1	33331	33704	-	IncX4_1	1-374/374	===============	0/0	100	100	plasmidfinder	CP002895	IncX4_1__CP002895
KY784668.1	3522	3845	-	IncI2_1	1-324/324	===============	0/0	100	100	plasmidfinder	KP347127	IncI2_1__KP347127
KY792081.2	62776	63056	+	IncI2_1_Delta	1-281/316	==============.	0/0	88.92	96.8	plasmidfinder	AP002527	IncI2_1_Delta_AP002527
KY795977.1	207	530	+	IncI2_1	1-324/324	===============	0/0	100	100	plasmidfinder	KP347127	IncI2_1__KP347127
KY795978.1	207	522	+	IncI2_1_Delta	1-316/316	===============	0/0	100	98.42	plasmidfinder	AP002527	IncI2_1_Delta_AP002527
KY802014.1	65558	65846	+	IncI2_1	1-289/324	==============.	0/0	89.2	100	plasmidfinder	KP347127	IncI2_1__KP347127
KY848295.1	4914	5473	+	IncFIB(K)_1_Kpn3	1-560/560	===============	0/0	100	98.93	plasmidfinder	JN233704	IncFIB(K)_1_Kpn3_JN233704
KY853650.2	31583	31898	+	IncI2_1_Delta	1-316/316	===============	0/0	100	97.15	plasmidfinder	AP002527	IncI2_1_Delta_AP002527
KY964067.1	31572	31945	-	IncX4_1	1-374/374	===============	0/0	100	100	plasmidfinder	CP002895	IncX4_1__CP002895
KY964068.1	77231	77372	+	IncI1_1_Alpha	1-142/142	===============	0/0	100	99.3	plasmidfinder	AP005147	IncI1_1_Alpha_AP005147
KY990887.1	1248	1574	+	IncHI2_1	1-327/327	===============	0/0	100	100	plasmidfinder	BX664015	IncHI2_1__BX664015
KY990887.1	238463	239092	-	IncHI2A_1	1-630/630	===============	0/0	100	99.52	plasmidfinder	BX664015	IncHI2A_1__BX664015
LC227558.2	31924	32297	-	IncX4_1	1-374/374	===============	0/0	100	100	plasmidfinder	CP002895	IncX4_1__CP002895
LC341397.1	1	374	+	IncX4_1	1-374/374	===============	0/0	100	100	plasmidfinder	CP002895	IncX4_1__CP002895
LC469775.1	60422	60710	+	IncI2_1	1-289/324	==============.	0/0	89.2	100	plasmidfinder	KP347127	IncI2_1__KP347127
LC473131.1	60445	60733	+	IncI2_1	1-289/324	==============.	0/0	89.2	100	plasmidfinder	KP347127	IncI2_1__KP347127
LC477138.1	1	374	+	IncX4_1	1-374/374	===============	0/0	100	100	plasmidfinder	CP002895	IncX4_1__CP002895
LC477294.1	1	374	+	IncX4_1	1-374/374	===============	0/0	100	100	plasmidfinder	CP002895	IncX4_1__CP002895
LC479085.1	1	374	+	IncX4_1	1-374/374	===============	0/0	100	100	plasmidfinder	CP002895	IncX4_1__CP002895
LC479086.1	1	374	+	IncX4_1	1-374/374	===============	0/0	100	100	plasmidfinder	CP002895	IncX4_1__CP002895
LC479452.1	1	374	+	IncX4_1	1-374/374	===============	0/0	100	100	plasmidfinder	CP002895	IncX4_1__CP002895
LC484363.1	106357	107038	-	IncFIB(AP001918)_1	1-682/682	===============	0/0	100	98.97	plasmidfinder	AP001918	IncFIB(AP001918)_1__AP001918
LC485173.1	198	339	+	IncI1_1_Alpha	1-142/142	===============	0/0	100	100	plasmidfinder	AP005147	IncI1_1_Alpha_AP005147
LC567843.1	208950	209276	-	IncHI2_1	1-327/327	===============	0/0	100	100	plasmidfinder	BX664015	IncHI2_1__BX664015
LC567843.1	225480	226109	+	IncHI2A_1	1-630/630	===============	0/0	100	99.52	plasmidfinder	BX664015	IncHI2A_1__BX664015
MF069152.1	207	530	+	IncI2_1	1-324/324	===============	0/0	100	100	plasmidfinder	KP347127	IncI2_1__KP347127
MF083142.1	100012	100641	-	IncHI2A_1	1-630/630	===============	0/0	100	100	plasmidfinder	BX664015	IncHI2A_1__BX664015
MF083142.1	115507	115833	+	IncHI2_1	1-327/327	===============	0/0	100	100	plasmidfinder	BX664015	IncHI2_1__BX664015
MF093645.1	32015	32388	-	IncX4_1	1-374/374	===============	0/0	100	100	plasmidfinder	CP002895	IncX4_1__CP002895
MF135534.1	1248	1574	+	IncHI2_1	1-327/327	===============	0/0	100	100	plasmidfinder	BX664015	IncHI2_1__BX664015
MF135534.1	237436	238065	-	IncHI2A_1	1-630/630	===============	0/0	100	99.52	plasmidfinder	BX664015	IncHI2A_1__BX664015
MF135535.1	1248	1574	+	IncHI2_1	1-327/327	===============	0/0	100	100	plasmidfinder	BX664015	IncHI2_1__BX664015
MF135535.1	237436	238065	-	IncHI2A_1	1-630/630	===============	0/0	100	99.52	plasmidfinder	BX664015	IncHI2A_1__BX664015
MF136778.1	13729	14473	+	IncP1_3	1-745/745	===============	0/0	100	100	plasmidfinder	KX377410	IncP1_3__KX377410
MF136779.1	31575	31948	-	IncX4_1	1-374/374	===============	0/0	100	100	plasmidfinder	CP002895	IncX4_1__CP002895
MF175184.1	1	374	+	IncX4_1	1-374/374	===============	0/0	100	100	plasmidfinder	CP002895	IncX4_1__CP002895
MF175185.1	1	374	+	IncX4_1	1-374/374	===============	0/0	100	100	plasmidfinder	CP002895	IncX4_1__CP002895
MF175186.1	1	374	+	IncX4_1	1-374/374	===============	0/0	100	100	plasmidfinder	CP002895	IncX4_1__CP002895
MF175187.1	59579	59830	+	IncI2_1	1-252/324	============...	0/0	77.78	100	plasmidfinder	KP347127	IncI2_1__KP347127
MF175188.1	60709	60952	+	IncI2_1_Delta	1-244/316	============...	0/0	77.22	97.95	plasmidfinder	AP002527	IncI2_1_Delta_AP002527
MF175189.1	60696	60939	+	IncI2_1_Delta	1-244/316	============...	0/0	77.22	97.95	plasmidfinder	AP002527	IncI2_1_Delta_AP002527
MF175190.1	1	374	+	IncX4_1	1-374/374	===============	0/0	100	100	plasmidfinder	CP002895	IncX4_1__CP002895
MF175191.1	1	374	+	IncX4_1	1-374/374	===============	0/0	100	100	plasmidfinder	CP002895	IncX4_1__CP002895
MF381175.1	967	1340	+	IncX4_1	1-374/374	===============	0/0	100	100	plasmidfinder	CP002895	IncX4_1__CP002895
MF381176.1	967	1340	+	IncX4_1	1-374/374	===============	0/0	100	100	plasmidfinder	CP002895	IncX4_1__CP002895
MF449287.1	8219	8592	-	IncX4_1	1-374/374	===============	0/0	100	100	plasmidfinder	CP002895	IncX4_1__CP002895
MF455226.1	27737	28621	-	p0111_1	1-885/885	===============	0/0	100	98.64	plasmidfinder	AP010962	p0111_1__AP010962
MF455227.1	18072	18816	+	IncP1_3	1-745/745	===============	0/0	100	100	plasmidfinder	KX377410	IncP1_3__KX377410
MF510496.1	28491	29375	+	p0111_1	1-885/885	===============	0/0	100	98.64	plasmidfinder	AP010962	p0111_1__AP010962
MF678350.1	13698	14024	+	IncHI2_1	1-327/327	===============	0/0	100	100	plasmidfinder	BX664015	IncHI2_1__BX664015
MF678350.1	218117	218746	-	IncHI2A_1	1-630/630	===============	0/0	100	99.52	plasmidfinder	BX664015	IncHI2A_1__BX664015
MF693349.1	30108	30431	-	IncI2_1	1-324/324	===============	0/0	100	99.38	plasmidfinder	KP347127	IncI2_1__KP347127
MF774182.1	967	1340	+	IncX4_1	1-374/374	===============	0/0	100	100	plasmidfinder	CP002895	IncX4_1__CP002895
MF774184.1	967	1340	+	IncX4_1	1-374/374	===============	0/0	100	100	plasmidfinder	CP002895	IncX4_1__CP002895
MF774188.1	967	1340	+	IncX4_1	1-374/374	===============	0/0	100	100	plasmidfinder	CP002895	IncX4_1__CP002895
MF978387.1	1127	1500	+	IncX4_1	1-374/374	===============	0/0	100	100	plasmidfinder	CP002895	IncX4_1__CP002895
MF978388.1	31752	32067	-	IncI2_1_Delta	1-316/316	===============	0/0	100	98.42	plasmidfinder	AP002527	IncI2_1_Delta_AP002527
MF978389.1	96	840	+	IncP1_3	1-745/745	===============	0/0	100	100	plasmidfinder	KX377410	IncP1_3__KX377410
MF990207.1	96	840	+	IncP1_3	1-745/745	===============	0/0	100	100	plasmidfinder	KX377410	IncP1_3__KX377410
MG210937.1	1	374	+	IncX4_1	1-374/374	===============	0/0	100	100	plasmidfinder	CP002895	IncX4_1__CP002895
MG210938.1	65903	66183	+	IncI2_1_Delta	1-281/316	==============.	0/0	88.92	96.8	plasmidfinder	AP002527	IncI2_1_Delta_AP002527
MG210939.1	1	374	+	IncX4_1	1-374/374	===============	0/0	100	100	plasmidfinder	CP002895	IncX4_1__CP002895
MG210940.1	62413	62701	+	IncI2_1	1-289/324	==============.	0/0	89.2	100	plasmidfinder	KP347127	IncI2_1__KP347127
MG257881.1	1	374	+	IncX4_1	1-374/374	===============	0/0	100	100	plasmidfinder	CP002895	IncX4_1__CP002895
MG372114.1	1664	2293	-	IncHI2A_1	1-630/630	===============	0/0	100	99.52	plasmidfinder	BX664015	IncHI2A_1__BX664015
MG372114.1	17161	17487	+	IncHI2_1	1-327/327	===============	0/0	100	100	plasmidfinder	BX664015	IncHI2_1__BX664015
MG385063.1	1248	1574	+	IncHI2_1	1-327/327	===============	0/0	100	100	plasmidfinder	BX664015	IncHI2_1__BX664015
MG385063.1	198997	199678	-	IncFIB(AP001918)_1	1-682/682	===============	0/0	100	97.65	plasmidfinder	AP001918	IncFIB(AP001918)_1__AP001918
MG385063.1	282262	282775	-	IncN_1	1-514/514	===============	0/0	100	100	plasmidfinder	AY046276	IncN_1__AY046276
MG385063.1	380173	380802	-	IncHI2A_1	1-630/630	===============	0/0	100	99.52	plasmidfinder	BX664015	IncHI2A_1__BX664015
MG489944.1	42940	43263	+	IncI2_1	1-324/324	===============	0/0	100	100	plasmidfinder	KP347127	IncI2_1__KP347127
MG515249.1	65690	65978	+	IncI2_1	1-289/324	==============.	0/0	89.2	100	plasmidfinder	KP347127	IncI2_1__KP347127
MG552133.1	30524	31268	-	IncP1_3	1-745/745	===============	0/0	100	100	plasmidfinder	KX377410	IncP1_3__KX377410
MG557851.1	43441	43764	+	IncI2_1	1-324/324	===============	0/0	100	100	plasmidfinder	KP347127	IncI2_1__KP347127
MG557852.1	33422	33795	+	IncX4_1	1-374/374	===============	0/0	100	100	plasmidfinder	CP002895	IncX4_1__CP002895
MG557853.1	23926	24299	+	IncX4_1	1-374/374	===============	0/0	100	100	plasmidfinder	CP002895	IncX4_1__CP002895
MG557854.1	32284	32657	-	IncX4_1	1-374/374	===============	0/0	100	100	plasmidfinder	CP002895	IncX4_1__CP002895
MG591702.1	737	1366	+	IncHI2A_1	1-630/630	===============	0/0	100	99.52	plasmidfinder	BX664015	IncHI2A_1__BX664015
MG591702.1	66673	67186	+	IncN_1	1-514/514	===============	0/0	100	100	plasmidfinder	AY046276	IncN_1__AY046276
MG591702.1	149010	149336	-	IncHI2_1	1-327/327	===============	0/0	100	100	plasmidfinder	BX664015	IncHI2_1__BX664015
MG594798.1	60910	61198	+	IncI2_1	1-289/324	==============.	0/0	89.2	100	plasmidfinder	KP347127	IncI2_1__KP347127
MG594799.1	60445	60733	+	IncI2_1	1-289/324	==============.	0/0	89.2	100	plasmidfinder	KP347127	IncI2_1__KP347127
MG594800.1	53646	53926	+	IncI2_1_Delta	1-281/316	==============.	0/0	88.92	97.86	plasmidfinder	AP002527	IncI2_1_Delta_AP002527
MG598814.1	55261	55549	+	IncI2_1	1-289/324	==============.	0/0	89.2	100	plasmidfinder	KP347127	IncI2_1__KP347127
MG598815.1	60445	60733	+	IncI2_1	1-289/324	==============.	0/0	89.2	100	plasmidfinder	KP347127	IncI2_1__KP347127
MG598816.1	58350	58638	+	IncI2_1	1-289/324	==============.	0/0	89.2	100	plasmidfinder	KP347127	IncI2_1__KP347127
MG656414.1	1248	1574	+	IncHI2_1	1-327/327	===============	0/0	100	100	plasmidfinder	BX664015	IncHI2_1__BX664015
MG656414.1	216287	216670	-	IncFIA_1	5-388/388	===============	0/0	98.97	99.74	plasmidfinder	AP001918	IncFIA_1__AP001918
MG656414.1	247391	247904	-	IncN_1	1-514/514	===============	0/0	100	100	plasmidfinder	AY046276	IncN_1__AY046276
MG656414.1	334603	335232	-	IncHI2A_1	1-630/630	===============	0/0	100	99.52	plasmidfinder	BX664015	IncHI2A_1__BX664015
MG662415.1	211	840	+	IncHI2A_1	1-630/630	===============	0/0	100	99.52	plasmidfinder	BX664015	IncHI2A_1__BX664015
MG662415.1	209786	210112	-	IncHI2_1	1-327/327	===============	0/0	100	100	plasmidfinder	BX664015	IncHI2_1__BX664015
MG725031.1	63350	63568	+	IncI2_1_Delta	1-219/316	===========....	0/0	69.3	96.35	plasmidfinder	AP002527	IncI2_1_Delta_AP002527
MG747472.1	35365	35680	-	IncI2_1_Delta	1-316/316	===============	0/0	100	98.42	plasmidfinder	AP002527	IncI2_1_Delta_AP002527
MG808035.1	60256	60499	+	IncI2_1_Delta	1-244/316	============...	0/0	77.22	97.95	plasmidfinder	AP002527	IncI2_1_Delta_AP002527
MG825367.1	27471	27844	-	IncX4_1	1-374/374	===============	0/0	100	100	plasmidfinder	CP002895	IncX4_1__CP002895
MG825368.1	6634	7007	-	IncX3_1	1-374/374	===============	0/0	100	100	plasmidfinder	JN247852	IncX3_1__JN247852
MG825369.1	30666	30989	+	IncI2_1	1-324/324	===============	0/0	100	100	plasmidfinder	KP347127	IncI2_1__KP347127
MG825370.1	73823	74080	-	IncFII_1	4-261/261	===============	0/0	98.85	100	plasmidfinder	AY458016	IncFII_1__AY458016
MG825371.1	92166	92314	+	IncB/O/K/Z_4	1-149/149	===============	0/0	100	99.33	plasmidfinder	FN868832	IncB/O/K/Z_4__FN868832
MG825372.1	1	603	+	IncFIB(AP001918)_1	80-682/682	.==============	0/0	88.42	98.51	plasmidfinder	AP001918	IncFIB(AP001918)_1__AP001918
MG825373.1	46984	47497	-	IncN_1	1-514/514	===============	0/0	100	100	plasmidfinder	AY046276	IncN_1__AY046276
MG825373.1	97204	97833	-	IncHI2A_1	1-630/630	===============	0/0	100	99.52	plasmidfinder	BX664015	IncHI2A_1__BX664015
MG825373.1	114037	114363	+	IncHI2_1	1-327/327	===============	0/0	100	100	plasmidfinder	BX664015	IncHI2_1__BX664015
MG825374.1	60680	60960	+	IncI2_1_Delta	1-281/316	==============.	0/0	88.92	98.22	plasmidfinder	AP002527	IncI2_1_Delta_AP002527
MG825376.1	97946	98087	+	IncI1_1_Alpha	1-142/142	===============	0/0	100	100	plasmidfinder	AP005147	IncI1_1_Alpha_AP005147
MG825378.1	71946	72224	-	IncFIA_1	27-305/388	.===========...	0/0	71.91	100	plasmidfinder	AP001918	IncFIA_1__AP001918
MG825378.1	103758	104439	+	IncFIB(AP001918)_1	1-682/682	===============	0/0	100	98.39	plasmidfinder	AP001918	IncFIB(AP001918)_1__AP001918
MG825379.1	70	834	+	IncY_1	1-765/765	===============	0/0	100	99.22	plasmidfinder	K02380	IncY_1__K02380
MG825380.1	29520	29835	+	IncI2_1_Delta	1-316/316	===============	0/0	100	98.42	plasmidfinder	AP002527	IncI2_1_Delta_AP002527
MG825381.1	12056	12306	-	IncR_1	1-251/251	===============	0/0	100	100	plasmidfinder	DQ449578	IncR_1__DQ449578
MG825381.1	46637	47010	+	IncX1_1	1-374/374	===============	0/0	100	98.4	plasmidfinder	EU370913	IncX1_1__EU370913
MG825381.1	90102	90615	-	IncN_1	1-514/514	===============	0/0	100	100	plasmidfinder	AY046276	IncN_1__AY046276
MG825382.1	6634	7007	-	IncX3_1	1-374/374	===============	0/0	100	100	plasmidfinder	JN247852	IncX3_1__JN247852
MG825383.1	300	859	-	IncFIB(K)_1_Kpn3	1-560/560	===============	0/0	100	99.29	plasmidfinder	JN233704	IncFIB(K)_1_Kpn3_JN233704
MG825384.1	6634	7007	-	IncX3_1	1-374/374	===============	0/0	100	100	plasmidfinder	JN247852	IncX3_1__JN247852
MG838205.1	75565	76246	-	IncFIB(AP001918)_1	1-682/682	===============	0/0	100	98.39	plasmidfinder	AP001918	IncFIB(AP001918)_1__AP001918
MG860488.1	70	834	+	IncY_1	1-765/765	===============	0/0	100	98.95	plasmidfinder	K02380	IncY_1__K02380
MG860488.1	15214	15601	-	IncFIA(HI1)_1_HI1	1-388/388	===============	0/0	100	96.65	plasmidfinder	AF250878	IncFIA(HI1)_1_HI1_AF250878
MG946761.1	1	316	+	IncI2_1_Delta	1-316/316	===============	0/0	100	97.15	plasmidfinder	AP002527	IncI2_1_Delta_AP002527
MH043624.1	6536	6909	-	IncX4_1	1-374/374	===============	0/0	100	100	plasmidfinder	CP002895	IncX4_1__CP002895
MH061196.1	1362	1735	+	IncX4_1	1-374/374	===============	0/0	100	100	plasmidfinder	CP002895	IncX4_1__CP002895
MH128771.1	126050	126679	-	IncHI2A_1	1-630/630	===============	0/0	100	99.52	plasmidfinder	BX664015	IncHI2A_1__BX664015
MH128771.1	144221	144547	+	IncHI2_1	1-327/327	===============	0/0	100	100	plasmidfinder	BX664015	IncHI2_1__BX664015
MH143576.1	12309	12682	-	IncX4_1	1-374/374	===============	0/0	100	100	plasmidfinder	CP002895	IncX4_1__CP002895
MH176237.1	66379	66659	+	IncI2_1_Delta	1-281/316	==============.	0/0	88.92	98.22	plasmidfinder	AP002527	IncI2_1_Delta_AP002527
MH208235.1	1248	1574	+	IncHI2_1	1-327/327	===============	0/0	100	100	plasmidfinder	BX664015	IncHI2_1__BX664015
MH208235.1	210381	211010	-	IncHI2A_1	1-630/630	===============	0/0	100	99.52	plasmidfinder	BX664015	IncHI2A_1__BX664015
MH213345.1	79958	80215	-	IncFII_1	4-261/261	===============	0/0	98.85	100	plasmidfinder	AY458016	IncFII_1__AY458016
MH213346.1	144	467	+	IncI2_1	1-324/324	===============	0/0	100	100	plasmidfinder	KP347127	IncI2_1__KP347127
MH271383.1	27508	27831	-	IncI2_1	1-324/324	===============	0/0	100	100	plasmidfinder	KP347127	IncI2_1__KP347127
MH329656.1	304	563	-	IncFII(pHN7A8)_1_pHN7A8	1-260/260	===============	0/0	100	100	plasmidfinder	JN232517	IncFII(pHN7A8)_1_pHN7A8_JN232517
MH329870.1	211	840	+	IncHI2A_1	1-630/630	===============	0/0	100	99.52	plasmidfinder	BX664015	IncHI2A_1__BX664015
MH329870.1	182047	182373	-	IncHI2_1	1-327/327	===============	0/0	100	99.69	plasmidfinder	BX664015	IncHI2_1__BX664015
MH522410.1	32319	32642	+	IncI2_1	1-324/324	===============	0/0	100	100	plasmidfinder	KP347127	IncI2_1__KP347127
MH522411.1	33630	33953	-	IncI2_1	1-324/324	===============	0/0	100	100	plasmidfinder	KP347127	IncI2_1__KP347127
MH522412.1	29459	29774	+	IncI2_1_Delta	1-316/316	===============	0/0	100	98.42	plasmidfinder	AP002527	IncI2_1_Delta_AP002527
MH522413.1	99079	99405	-	IncHI2_1	1-327/327	===============	0/0	100	100	plasmidfinder	BX664015	IncHI2_1__BX664015
MH522413.1	115604	116233	+	IncHI2A_1	1-630/630	===============	0/0	100	99.52	plasmidfinder	BX664015	IncHI2A_1__BX664015
MH522414.1	30196	30519	+	IncI2_1	1-324/324	===============	0/0	100	100	plasmidfinder	KP347127	IncI2_1__KP347127
MH522415.1	33137	33460	-	IncI2_1	1-324/324	===============	0/0	100	100	plasmidfinder	KP347127	IncI2_1__KP347127
MH522416.1	29670	29993	-	IncI2_1	1-324/324	===============	0/0	100	100	plasmidfinder	KP347127	IncI2_1__KP347127
MH522417.1	29581	29954	-	IncX4_1	1-374/374	===============	0/0	100	100	plasmidfinder	CP002895	IncX4_1__CP002895
MH522418.1	112583	113212	-	IncHI2A_1	1-630/630	===============	0/0	100	99.52	plasmidfinder	BX664015	IncHI2A_1__BX664015
MH522418.1	129416	129742	+	IncHI2_1	1-327/327	===============	0/0	100	100	plasmidfinder	BX664015	IncHI2_1__BX664015
MH522419.1	3988	4516	+	IncQ1_1	1-529/796	==========.....	0/0	66.46	100	plasmidfinder	M28829.1	IncQ1_1__M28829.1
MH522419.1	100243	100569	-	IncHI2_1	1-327/327	===============	0/0	100	100	plasmidfinder	BX664015	IncHI2_1__BX664015
MH522419.1	116773	117402	+	IncHI2A_1	1-630/630	===============	0/0	100	99.52	plasmidfinder	BX664015	IncHI2A_1__BX664015
MH522420.1	113534	114163	-	IncHI2A_1	1-630/630	===============	0/0	100	99.52	plasmidfinder	BX664015	IncHI2A_1__BX664015
MH522420.1	130367	130693	+	IncHI2_1	1-327/327	===============	0/0	100	100	plasmidfinder	BX664015	IncHI2_1__BX664015
MH522421.1	13533	14162	-	IncHI2A_1	1-630/630	===============	0/0	100	99.52	plasmidfinder	BX664015	IncHI2A_1__BX664015
MH522421.1	30366	30692	+	IncHI2_1	1-327/327	===============	0/0	100	100	plasmidfinder	BX664015	IncHI2_1__BX664015
MH522422.1	32066	32439	-	IncX4_1	1-374/374	===============	0/0	100	99.73	plasmidfinder	CP002895	IncX4_1__CP002895
MH522423.1	113534	114163	-	IncHI2A_1	1-630/630	===============	0/0	100	99.52	plasmidfinder	BX664015	IncHI2A_1__BX664015
MH522423.1	130367	130693	+	IncHI2_1	1-327/327	===============	0/0	100	100	plasmidfinder	BX664015	IncHI2_1__BX664015
MH522424.1	69054	69380	-	IncHI2_1	1-327/327	===============	0/0	100	100	plasmidfinder	BX664015	IncHI2_1__BX664015
MH522424.1	85584	86213	+	IncHI2A_1	1-630/630	===============	0/0	100	99.52	plasmidfinder	BX664015	IncHI2A_1__BX664015
MH522425.1	184191	184517	-	IncHI2_1	1-327/327	===============	0/0	100	100	plasmidfinder	BX664015	IncHI2_1__BX664015
MH522425.1	200721	201350	+	IncHI2A_1	1-630/630	===============	0/0	100	99.52	plasmidfinder	BX664015	IncHI2A_1__BX664015
MH522426.1	70495	70821	-	IncHI2_1	1-327/327	===============	0/0	100	100	plasmidfinder	BX664015	IncHI2_1__BX664015
MH522426.1	87025	87654	+	IncHI2A_1	1-630/630	===============	0/0	100	99.52	plasmidfinder	BX664015	IncHI2A_1__BX664015
MH522426.1	188399	188722	-	IncI2_1	1-324/324	===============	0/0	100	100	plasmidfinder	KP347127	IncI2_1__KP347127
MH580300.1	1	603	+	IncFIB(AP001918)_1	80-682/682	.==============	0/0	88.42	98.84	plasmidfinder	AP001918	IncFIB(AP001918)_1__AP001918
MH580301.1	3679	4563	-	p0111_1	1-885/885	===============	0/0	100	98.64	plasmidfinder	AP010962	p0111_1__AP010962
MH580302.1	1	603	+	IncFIB(AP001918)_1	80-682/682	.==============	0/0	88.42	98.51	plasmidfinder	AP001918	IncFIB(AP001918)_1__AP001918
MH715959.1	32572	32945	-	IncX4_1	1-374/374	===============	0/0	100	100	plasmidfinder	CP002895	IncX4_1__CP002895
MH715960.1	178232	178861	-	IncHI2A_1	1-630/630	===============	0/0	100	99.52	plasmidfinder	BX664015	IncHI2A_1__BX664015
MH715960.1	195065	195391	+	IncHI2_1	1-327/327	===============	0/0	100	100	plasmidfinder	BX664015	IncHI2_1__BX664015
MH733010.1	94513	95052	-	IncHI1B(R27)_1_R27	1-540/540	===============	0/0	100	100	plasmidfinder	AF250878	IncHI1B(R27)_1_R27_AF250878
MH733010.1	108129	108548	+	IncHI1A_1	1-420/420	===============	0/0	100	99.76	plasmidfinder	AF250878	IncHI1A_1__AF250878
MH733010.1	169594	169981	+	IncFIA(HI1)_1_HI1	1-388/388	===============	0/0	100	99.74	plasmidfinder	AF250878	IncFIA(HI1)_1_HI1_AF250878
MH733011.1	11838	12276	-	IncFIB(Mar)_1_pNDM-Mar	1-439/439	===============	0/0	100	100	plasmidfinder	JN420336	IncFIB(Mar)_1_pNDM-Mar_JN420336
MH733011.1	149256	149769	-	IncN_1	1-514/514	===============	0/0	100	99.42	plasmidfinder	AY046276	IncN_1__AY046276
MH733011.1	196019	196588	-	IncHI1B_1_pNDM-MAR	1-570/570	===============	0/0	100	99.47	plasmidfinder	JN420336	IncHI1B_1_pNDM-MAR_JN420336
MH781719.1	134	898	+	IncY_1	1-765/765	===============	0/0	100	98.95	plasmidfinder	K02380	IncY_1__K02380
MH924589.1	819	1347	-	IncQ1_1	1-529/796	==========.....	0/0	66.46	100	plasmidfinder	M28829.1	IncQ1_1__M28829.1
MH924589.1	134634	134960	-	IncHI2_1	1-327/327	===============	0/0	100	100	plasmidfinder	BX664015	IncHI2_1__BX664015
MH924589.1	149828	150457	+	IncHI2A_1	1-630/630	===============	0/0	100	99.52	plasmidfinder	BX664015	IncHI2A_1__BX664015
MH938808.1	25962	26335	+	IncX4_1	1-374/374	===============	0/0	100	100	plasmidfinder	CP002895	IncX4_1__CP002895
MK041211.1	62603	62891	+	IncI2_1	1-289/324	==============.	0/0	89.2	100	plasmidfinder	KP347127	IncI2_1__KP347127
MK041212.1	1183	1599	+	IncA/C2_1	1-417/417	===============	0/0	100	100	plasmidfinder	JN157804	IncA/C2_1__JN157804
MK123267.1	1183	1599	+	IncA/C2_1	1-417/417	===============	0/0	100	100	plasmidfinder	JN157804	IncA/C2_1__JN157804
MK123268.1	1183	1599	+	IncA/C2_1	1-417/417	===============	0/0	100	100	plasmidfinder	JN157804	IncA/C2_1__JN157804
MK172815.1	24978	25351	+	IncX4_1	1-374/374	===============	0/0	100	100	plasmidfinder	CP002895	IncX4_1__CP002895
MK256964.1	35938	36311	-	IncX3_1	1-374/374	===============	0/0	100	100	plasmidfinder	JN247852	IncX3_1__JN247852
MK256965.1	70	834	+	IncY_1	1-765/765	===============	0/0	100	98.95	plasmidfinder	K02380	IncY_1__K02380
MK317995.1	33269	33642	-	IncX3_1	1-374/374	===============	0/0	100	100	plasmidfinder	JN247852	IncX3_1__JN247852
MK355502.1	1	582	+	IncHI2A_1	49-630/630	.==============	0/0	92.38	99.48	plasmidfinder	BX664015	IncHI2A_1__BX664015
MK355502.1	259793	260119	-	IncHI2_1	1-327/327	===============	0/0	100	100	plasmidfinder	BX664015	IncHI2_1__BX664015
MK419152.1	412	671	-	IncFII(pHN7A8)_1_pHN7A8	1-260/260	===============	0/0	100	100	plasmidfinder	JN232517	IncFII(pHN7A8)_1_pHN7A8_JN232517
MK419152.1	17018	17531	+	IncN_1	1-514/514	===============	0/0	100	100	plasmidfinder	AY046276	IncN_1__AY046276
MK419152.1	101953	102837	+	p0111_1	1-885/885	===============	0/0	100	99.55	plasmidfinder	AP010962	p0111_1__AP010962
MK477602.1	1	327	+	IncHI2_1	1-327/327	===============	0/0	100	100	plasmidfinder	BX664015	IncHI2_1__BX664015
MK477602.1	200361	200990	-	IncHI2A_1	1-630/630	===============	0/0	100	99.52	plasmidfinder	BX664015	IncHI2A_1__BX664015
MK477603.1	1	327	+	IncHI2_1	1-327/327	===============	0/0	100	100	plasmidfinder	BX664015	IncHI2_1__BX664015
MK477603.1	207464	208093	-	IncHI2A_1	1-630/630	===============	0/0	100	99.52	plasmidfinder	BX664015	IncHI2A_1__BX664015
MK477604.1	1	374	+	IncX4_1	1-374/374	===============	0/0	100	100	plasmidfinder	CP002895	IncX4_1__CP002895
MK477605.1	1	327	+	IncHI2_1	1-327/327	===============	0/0	100	100	plasmidfinder	BX664015	IncHI2_1__BX664015
MK477605.1	236020	236649	-	IncHI2A_1	1-630/630	===============	0/0	100	99.52	plasmidfinder	BX664015	IncHI2A_1__BX664015
MK477606.1	1	327	+	IncHI2_1	1-327/327	===============	0/0	100	100	plasmidfinder	BX664015	IncHI2_1__BX664015
MK477606.1	237557	238186	-	IncHI2A_1	1-630/630	===============	0/0	100	99.52	plasmidfinder	BX664015	IncHI2A_1__BX664015
MK477607.1	1	327	+	IncHI2_1	1-327/327	===============	0/0	100	100	plasmidfinder	BX664015	IncHI2_1__BX664015
MK477607.1	207464	208093	-	IncHI2A_1	1-630/630	===============	0/0	100	99.52	plasmidfinder	BX664015	IncHI2A_1__BX664015
MK477608.1	1	327	+	IncHI2_1	1-327/327	===============	0/0	100	100	plasmidfinder	BX664015	IncHI2_1__BX664015
MK477608.1	158374	159003	-	IncHI2A_1	1-630/630	===============	0/0	100	99.52	plasmidfinder	BX664015	IncHI2A_1__BX664015
MK477609.1	1	327	+	IncHI2_1	1-327/327	===============	0/0	100	100	plasmidfinder	BX664015	IncHI2_1__BX664015
MK477609.1	159375	160004	-	IncHI2A_1	1-630/630	===============	0/0	100	99.52	plasmidfinder	BX664015	IncHI2A_1__BX664015
MK477610.1	1	374	+	IncX4_1	1-374/374	===============	0/0	100	100	plasmidfinder	CP002895	IncX4_1__CP002895
MK477611.1	1	327	+	IncHI2_1	1-327/327	===============	0/0	100	100	plasmidfinder	BX664015	IncHI2_1__BX664015
MK477611.1	136719	137232	+	IncN_1	1-514/514	===============	0/0	100	100	plasmidfinder	AY046276	IncN_1__AY046276
MK477611.1	245562	246191	-	IncHI2A_1	1-630/630	===============	0/0	100	99.52	plasmidfinder	BX664015	IncHI2A_1__BX664015
MK477612.1	1	327	+	IncHI2_1	1-327/327	===============	0/0	100	100	plasmidfinder	BX664015	IncHI2_1__BX664015
MK477612.1	207386	208015	+	IncHI2A_1	1-630/630	===============	0/0	100	99.52	plasmidfinder	BX664015	IncHI2A_1__BX664015
MK477613.1	1	327	+	IncHI2_1	1-327/327	===============	0/0	100	100	plasmidfinder	BX664015	IncHI2_1__BX664015
MK477613.1	200361	200990	-	IncHI2A_1	1-630/630	===============	0/0	100	99.52	plasmidfinder	BX664015	IncHI2A_1__BX664015
MK477614.1	1	327	+	IncHI2_1	1-327/327	===============	0/0	100	100	plasmidfinder	BX664015	IncHI2_1__BX664015
MK477614.1	235035	235664	-	IncHI2A_1	1-630/630	===============	0/0	100	99.52	plasmidfinder	BX664015	IncHI2A_1__BX664015
MK477615.1	1	374	+	IncX4_1	1-374/374	===============	0/0	100	100	plasmidfinder	CP002895	IncX4_1__CP002895
MK477616.1	1	327	+	IncHI2_1	1-327/327	===============	0/0	100	100	plasmidfinder	BX664015	IncHI2_1__BX664015
MK477616.1	234221	234850	-	IncHI2A_1	1-630/630	===============	0/0	100	99.52	plasmidfinder	BX664015	IncHI2A_1__BX664015
MK477617.1	1	327	+	IncHI2_1	1-327/327	===============	0/0	100	100	plasmidfinder	BX664015	IncHI2_1__BX664015
MK477617.1	232239	232868	-	IncHI2A_1	1-630/630	===============	0/0	100	99.52	plasmidfinder	BX664015	IncHI2A_1__BX664015
MK477618.1	1	327	+	IncHI2_1	1-327/327	===============	0/0	100	100	plasmidfinder	BX664015	IncHI2_1__BX664015
MK477618.1	202309	202938	-	IncHI2A_1	1-630/630	===============	0/0	100	99.52	plasmidfinder	BX664015	IncHI2A_1__BX664015
MK477619.1	1	327	+	IncHI2_1	1-327/327	===============	0/0	100	100	plasmidfinder	BX664015	IncHI2_1__BX664015
MK477619.1	200798	201427	-	IncHI2A_1	1-630/630	===============	0/0	100	99.52	plasmidfinder	BX664015	IncHI2A_1__BX664015
MK477620.1	1	327	+	IncHI2_1	1-327/327	===============	0/0	100	100	plasmidfinder	BX664015	IncHI2_1__BX664015
MK477620.1	200361	200990	-	IncHI2A_1	1-630/630	===============	0/0	100	99.52	plasmidfinder	BX664015	IncHI2A_1__BX664015
MK542639.1	59591	59891	+	IncI2_1	1-301/324	==============.	0/0	92.9	100	plasmidfinder	KP347127	IncI2_1__KP347127
MK571810.1	60368	60611	+	IncI2_1_Delta	1-244/316	============...	0/0	77.22	97.95	plasmidfinder	AP002527	IncI2_1_Delta_AP002527
MK673547.1	1248	1574	+	IncHI2_1	1-327/327	===============	0/0	100	100	plasmidfinder	BX664015	IncHI2_1__BX664015
MK673547.1	241733	242362	-	IncHI2A_1	1-630/630	===============	0/0	100	99.52	plasmidfinder	BX664015	IncHI2A_1__BX664015
MK673548.1	1248	1574	+	IncHI2_1	1-327/327	===============	0/0	100	100	plasmidfinder	BX664015	IncHI2_1__BX664015
MK673548.1	234042	234671	-	IncHI2A_1	1-630/630	===============	0/0	100	99.52	plasmidfinder	BX664015	IncHI2A_1__BX664015
MK673549.1	1248	1574	+	IncHI2_1	1-327/327	===============	0/0	100	100	plasmidfinder	BX664015	IncHI2_1__BX664015
MK673549.1	229215	229844	-	IncHI2A_1	1-630/630	===============	0/0	100	99.52	plasmidfinder	BX664015	IncHI2A_1__BX664015
MK940857.1	31572	31945	-	IncX4_1	1-374/374	===============	0/0	100	100	plasmidfinder	CP002895	IncX4_1__CP002895
MK940858.1	31572	31945	-	IncX4_1	1-374/374	===============	0/0	100	100	plasmidfinder	CP002895	IncX4_1__CP002895
MK962305.1	168637	168963	-	IncHI2_1	1-327/327	===============	0/0	100	100	plasmidfinder	BX664015	IncHI2_1__BX664015
MK962305.1	185165	185794	+	IncHI2A_1	1-630/630	===============	0/0	100	99.52	plasmidfinder	BX664015	IncHI2A_1__BX664015
MN232179.1	207	522	+	IncI2_1_Delta	1-316/316	===============	0/0	100	98.42	plasmidfinder	AP002527	IncI2_1_Delta_AP002527
MN232180.1	207	522	+	IncI2_1_Delta	1-316/316	===============	0/0	100	98.42	plasmidfinder	AP002527	IncI2_1_Delta_AP002527
MN232181.1	207	530	+	IncI2_1	1-324/324	===============	0/0	100	100	plasmidfinder	KP347127	IncI2_1__KP347127
MN232182.1	207	522	+	IncI2_1_Delta	1-316/316	===============	0/0	100	98.42	plasmidfinder	AP002527	IncI2_1_Delta_AP002527
MN232183.1	207	522	+	IncI2_1_Delta	1-316/316	===============	0/0	100	98.42	plasmidfinder	AP002527	IncI2_1_Delta_AP002527
MN232184.1	208	523	+	IncI2_1_Delta	1-316/316	===============	0/0	100	98.42	plasmidfinder	AP002527	IncI2_1_Delta_AP002527
MN232185.1	208	523	+	IncI2_1_Delta	1-316/316	===============	0/0	100	98.42	plasmidfinder	AP002527	IncI2_1_Delta_AP002527
MN232186.1	208	523	+	IncI2_1_Delta	1-316/316	===============	0/0	100	98.42	plasmidfinder	AP002527	IncI2_1_Delta_AP002527
MN232187.1	207	530	+	IncI2_1	1-324/324	===============	0/0	100	100	plasmidfinder	KP347127	IncI2_1__KP347127
MN232188.1	207	522	+	IncI2_1_Delta	1-316/316	===============	0/0	100	98.42	plasmidfinder	AP002527	IncI2_1_Delta_AP002527
MN232189.1	111802	112431	-	IncHI2A_1	1-630/630	===============	0/0	100	99.52	plasmidfinder	BX664015	IncHI2A_1__BX664015
MN232189.1	128635	128961	+	IncHI2_1	1-327/327	===============	0/0	100	100	plasmidfinder	BX664015	IncHI2_1__BX664015
MN232190.1	76272	76811	-	IncHI1B(R27)_1_R27	1-540/540	===============	0/0	100	100	plasmidfinder	AF250878	IncHI1B(R27)_1_R27_AF250878
MN232190.1	89888	90307	+	IncHI1A_1	1-420/420	===============	0/0	100	100	plasmidfinder	AF250878	IncHI1A_1__AF250878
MN232190.1	152775	153162	+	IncFIA(HI1)_1_HI1	1-388/388	===============	0/0	100	100	plasmidfinder	AF250878	IncFIA(HI1)_1_HI1_AF250878
MN232191.1	114968	115597	-	IncHI2A_1	1-630/630	===============	0/0	100	99.52	plasmidfinder	BX664015	IncHI2A_1__BX664015
MN232191.1	130465	130791	+	IncHI2_1	1-327/327	===============	0/0	100	100	plasmidfinder	BX664015	IncHI2_1__BX664015
MN232192.1	28491	29375	+	p0111_1	1-885/885	===============	0/0	100	98.64	plasmidfinder	AP010962	p0111_1__AP010962
MN232193.1	207	530	+	IncI2_1	1-324/324	===============	0/0	100	100	plasmidfinder	KP347127	IncI2_1__KP347127
MN232194.1	34317	34690	-	IncX4_1	1-374/374	===============	0/0	100	100	plasmidfinder	CP002895	IncX4_1__CP002895
MN232195.1	111252	111881	-	IncHI2A_1	1-630/630	===============	0/0	100	99.52	plasmidfinder	BX664015	IncHI2A_1__BX664015
MN232195.1	128085	128411	+	IncHI2_1	1-327/327	===============	0/0	100	100	plasmidfinder	BX664015	IncHI2_1__BX664015
MN232196.1	207	522	+	IncI2_1_Delta	1-316/316	===============	0/0	100	98.42	plasmidfinder	AP002527	IncI2_1_Delta_AP002527
MN232197.1	207	530	+	IncI2_1	1-324/324	===============	0/0	100	99.38	plasmidfinder	KP347127	IncI2_1__KP347127
MN232198.1	207	522	+	IncI2_1_Delta	1-316/316	===============	0/0	100	98.42	plasmidfinder	AP002527	IncI2_1_Delta_AP002527
MN232199.1	91	406	+	IncI2_1_Delta	1-316/316	===============	0/0	100	98.1	plasmidfinder	AP002527	IncI2_1_Delta_AP002527
MN232200.1	207	522	+	IncI2_1_Delta	1-316/316	===============	0/0	100	97.15	plasmidfinder	AP002527	IncI2_1_Delta_AP002527
MN232201.1	208	523	+	IncI2_1_Delta	1-316/316	===============	0/0	100	98.42	plasmidfinder	AP002527	IncI2_1_Delta_AP002527
MN232202.1	207	522	+	IncI2_1_Delta	1-316/316	===============	0/0	100	97.15	plasmidfinder	AP002527	IncI2_1_Delta_AP002527
MN232203.1	208	523	+	IncI2_1_Delta	1-316/316	===============	0/0	100	98.42	plasmidfinder	AP002527	IncI2_1_Delta_AP002527
MN232204.1	207	522	+	IncI2_1_Delta	1-316/316	===============	0/0	100	98.42	plasmidfinder	AP002527	IncI2_1_Delta_AP002527
MN232205.1	208	523	+	IncI2_1_Delta	1-316/316	===============	0/0	100	98.42	plasmidfinder	AP002527	IncI2_1_Delta_AP002527
MN232206.1	91	406	+	IncI2_1_Delta	1-316/316	===============	0/0	100	98.42	plasmidfinder	AP002527	IncI2_1_Delta_AP002527
MN232207.1	207	522	+	IncI2_1_Delta	1-316/316	===============	0/0	100	97.15	plasmidfinder	AP002527	IncI2_1_Delta_AP002527
MN232208.1	207	522	+	IncI2_1_Delta	1-316/316	===============	0/0	100	98.42	plasmidfinder	AP002527	IncI2_1_Delta_AP002527
MN232209.1	207	530	+	IncI2_1	1-324/324	===============	0/0	100	99.69	plasmidfinder	KP347127	IncI2_1__KP347127
MN232210.1	207	522	+	IncI2_1_Delta	1-316/316	===============	0/0	100	98.42	plasmidfinder	AP002527	IncI2_1_Delta_AP002527
MN232211.1	207	522	+	IncI2_1_Delta	1-316/316	===============	0/0	100	98.42	plasmidfinder	AP002527	IncI2_1_Delta_AP002527
MN232212.1	207	522	+	IncI2_1_Delta	1-316/316	===============	0/0	100	98.42	plasmidfinder	AP002527	IncI2_1_Delta_AP002527
MN232213.1	207	522	+	IncI2_1_Delta	1-316/316	===============	0/0	100	98.42	plasmidfinder	AP002527	IncI2_1_Delta_AP002527
MN232214.1	207	530	+	IncI2_1	1-324/324	===============	0/0	100	100	plasmidfinder	KP347127	IncI2_1__KP347127
MN436006.1	28719	29092	+	IncX1_1	1-374/374	===============	0/0	100	98.93	plasmidfinder	EU370913	IncX1_1__EU370913
MN436007.1	28358	28731	+	IncX1_1	1-374/374	===============	0/0	100	98.93	plasmidfinder	EU370913	IncX1_1__EU370913
MN476093.1	29597	29920	-	IncI2_1	1-324/324	===============	0/0	100	100	plasmidfinder	KP347127	IncI2_1__KP347127
MN476094.1	14394	15023	-	IncHI2A_1	1-630/630	===============	0/0	100	99.52	plasmidfinder	BX664015	IncHI2A_1__BX664015
MN476094.1	31227	31553	+	IncHI2_1	1-327/327	===============	0/0	100	100	plasmidfinder	BX664015	IncHI2_1__BX664015
MN476094.1	251136	251523	-	IncFIA(HI1)_1_HI1	1-388/388	===============	0/0	100	98.71	plasmidfinder	AF250878	IncFIA(HI1)_1_HI1_AF250878
MN476094.1	255578	256137	+	IncFIB(K)_1_Kpn3	1-560/560	===============	0/0	100	98.93	plasmidfinder	JN233704	IncFIB(K)_1_Kpn3_JN233704
MN476094.1	310931	311560	-	IncHI2A_1	1-630/630	===============	0/0	100	99.52	plasmidfinder	BX664015	IncHI2A_1__BX664015
MN476095.1	19169	19492	+	IncI2_1	1-324/324	===============	0/0	100	100	plasmidfinder	KP347127	IncI2_1__KP347127
MN476096.1	106265	106591	-	IncHI2_1	1-327/327	===============	0/0	100	100	plasmidfinder	BX664015	IncHI2_1__BX664015
MN476097.1	24301	24860	-	IncFIB(K)_1_Kpn3	1-560/560	===============	0/0	100	98.93	plasmidfinder	JN233704	IncFIB(K)_1_Kpn3_JN233704
MN476097.1	28916	29303	+	IncFIA(HI1)_1_HI1	1-388/388	===============	0/0	100	98.71	plasmidfinder	AF250878	IncFIA(HI1)_1_HI1_AF250878
MN476097.1	214039	214668	-	IncHI2A_1	1-630/630	===============	0/0	100	99.52	plasmidfinder	BX664015	IncHI2A_1__BX664015
MN476097.1	230881	231207	+	IncHI2_1	1-327/327	===============	0/0	100	100	plasmidfinder	BX664015	IncHI2_1__BX664015
MN648330.1	17682	18055	-	IncX4_1	1-374/374	===============	0/0	100	100	plasmidfinder	CP002895	IncX4_1__CP002895
MN689940.1	61729	62009	+	IncI2_1_Delta	1-281/316	==============.	0/0	88.92	98.22	plasmidfinder	AP002527	IncI2_1_Delta_AP002527
MN732922.1	113651	114280	-	IncHI2A_1	1-630/630	===============	0/0	100	99.52	plasmidfinder	BX664015	IncHI2A_1__BX664015
MN732922.1	135701	136027	+	IncHI2_1	1-327/327	===============	0/0	100	100	plasmidfinder	BX664015	IncHI2_1__BX664015
MN732922.1	170870	171229	-	IncN_1	1-360/514	===========....	0/0	70.04	100	plasmidfinder	AY046276	IncN_1__AY046276
MN746290.1	61124	61412	+	IncI2_1	1-289/324	==============.	0/0	89.2	100	plasmidfinder	KP347127	IncI2_1__KP347127
MN746291.1	60445	60733	+	IncI2_1	1-289/324	==============.	0/0	89.2	100	plasmidfinder	KP347127	IncI2_1__KP347127
MN746292.1	62031	62311	+	IncI2_1_Delta	1-281/316	==============.	0/0	88.92	98.22	plasmidfinder	AP002527	IncI2_1_Delta_AP002527
MT119279.1	59448	59748	+	IncI2_1	1-301/324	==============.	0/0	92.9	100	plasmidfinder	KP347127	IncI2_1__KP347127
MT293625.1	64662	64942	+	IncI2_1_Delta	1-281/316	==============.	0/0	88.92	96.8	plasmidfinder	AP002527	IncI2_1_Delta_AP002527
MT316509.1	29454	29827	-	IncX4_1	1-374/374	===============	0/0	100	100	plasmidfinder	CP002895	IncX4_1__CP002895
MT505391.1	60237	60525	+	IncI2_1	1-289/324	==============.	0/0	89.2	100	plasmidfinder	KP347127	IncI2_1__KP347127
MT536763.1	79351	79591	+	IncI2_1_Delta	1-241/316	============...	0/0	76.27	97.51	plasmidfinder	AP002527	IncI2_1_Delta_AP002527
MT667260.1	14931	15675	+	IncP1_3	1-745/745	===============	0/0	100	100	plasmidfinder	KX377410	IncP1_3__KX377410
MT667261.1	1	374	+	IncX4_1	1-374/374	===============	0/0	100	100	plasmidfinder	CP002895	IncX4_1__CP002895
MT929275.1	7825	8198	-	IncX4_1	1-374/374	===============	0/0	100	100	plasmidfinder	CP002895	IncX4_1__CP002895
MT929276.1	7830	8203	-	IncX4_1	1-374/374	===============	0/0	100	100	plasmidfinder	CP002895	IncX4_1__CP002895
MT929277.1	7824	8197	-	IncX4_1	1-374/374	===============	0/0	100	100	plasmidfinder	CP002895	IncX4_1__CP002895
MT929278.1	7830	8203	-	IncX4_1	1-374/374	===============	0/0	100	100	plasmidfinder	CP002895	IncX4_1__CP002895
MT929279.1	7824	8197	-	IncX4_1	1-374/374	===============	0/0	100	100	plasmidfinder	CP002895	IncX4_1__CP002895
MT929280.1	7824	8197	-	IncX4_1	1-374/374	===============	0/0	100	100	plasmidfinder	CP002895	IncX4_1__CP002895
MT929281.1	8601	8974	-	IncX4_1	1-374/374	===============	0/0	100	100	plasmidfinder	CP002895	IncX4_1__CP002895
MT929282.1	7820	8193	-	IncX4_1	1-374/374	===============	0/0	100	100	plasmidfinder	CP002895	IncX4_1__CP002895
MT929283.1	40388	40711	+	IncI2_1	1-324/324	===============	0/0	100	100	plasmidfinder	KP347127	IncI2_1__KP347127
MT929284.1	100153	100479	-	IncHI2_1	1-327/327	===============	0/0	100	100	plasmidfinder	BX664015	IncHI2_1__BX664015
MT929284.1	115347	115976	+	IncHI2A_1	1-630/630	===============	0/0	100	99.52	plasmidfinder	BX664015	IncHI2A_1__BX664015
MT929285.1	116718	117044	-	IncHI2_1	1-327/327	===============	0/0	100	100	plasmidfinder	BX664015	IncHI2_1__BX664015
MT929285.1	131912	132541	+	IncHI2A_1	1-630/630	===============	0/0	100	99.52	plasmidfinder	BX664015	IncHI2A_1__BX664015
MT929286.1	27401	27929	+	IncQ1_1	1-529/796	==========.....	0/0	66.46	100	plasmidfinder	M28829.1	IncQ1_1__M28829.1
MT929286.1	121022	121348	-	IncHI2_1	1-327/327	===============	0/0	100	100	plasmidfinder	BX664015	IncHI2_1__BX664015
MT929286.1	136216	136845	+	IncHI2A_1	1-630/630	===============	0/0	100	99.52	plasmidfinder	BX664015	IncHI2A_1__BX664015
MT929287.1	27412	27940	+	IncQ1_1	1-529/796	==========.....	0/0	66.46	100	plasmidfinder	M28829.1	IncQ1_1__M28829.1
MT929287.1	141189	141515	-	IncHI2_1	1-327/327	===============	0/0	100	100	plasmidfinder	BX664015	IncHI2_1__BX664015
MT929287.1	156383	157012	+	IncHI2A_1	1-630/630	===============	0/0	100	99.52	plasmidfinder	BX664015	IncHI2A_1__BX664015
MT929288.1	27412	27940	+	IncQ1_1	1-529/796	==========.....	0/0	66.46	100	plasmidfinder	M28829.1	IncQ1_1__M28829.1
MT929288.1	131212	131841	-	IncHI2A_1	1-630/630	===============	0/0	100	99.52	plasmidfinder	BX664015	IncHI2A_1__BX664015
MT929288.1	148045	148371	+	IncHI2_1	1-327/327	===============	0/0	100	100	plasmidfinder	BX664015	IncHI2_1__BX664015
MT929289.1	12788	13161	-	IncX4_1	1-374/374	===============	0/0	100	100	plasmidfinder	CP002895	IncX4_1__CP002895
MT929289.1	54546	54869	-	IncI2_1	1-324/324	===============	0/0	100	100	plasmidfinder	KP347127	IncI2_1__KP347127
MT929290.1	39823	40146	+	IncI2_1	1-324/324	===============	0/0	100	100	plasmidfinder	KP347127	IncI2_1__KP347127
MW010024.1	1	374	+	IncX4_1	1-374/374	===============	0/0	100	100	plasmidfinder	CP002895	IncX4_1__CP002895
MW010025.1	1	374	+	IncX4_1	1-374/374	===============	0/0	100	100	plasmidfinder	CP002895	IncX4_1__CP002895
MW010026.1	1	374	+	IncX4_1	1-374/374	===============	0/0	100	100	plasmidfinder	CP002895	IncX4_1__CP002895
MW010027.1	1	374	+	IncX4_1	1-374/374	===============	0/0	100	100	plasmidfinder	CP002895	IncX4_1__CP002895
MW082015.1	31128	31501	-	IncX4_1	1-374/374	===============	0/0	100	100	plasmidfinder	CP002895	IncX4_1__CP002895
MW264504.1	125514	126143	-	IncHI2A_1	1-630/630	===============	0/0	100	99.52	plasmidfinder	BX664015	IncHI2A_1__BX664015
MW264504.1	142347	142673	+	IncHI2_1	1-327/327	===============	0/0	100	100	plasmidfinder	BX664015	IncHI2_1__BX664015
MW264505.1	5185	5511	+	IncHI2_1	1-327/327	===============	0/0	100	100	plasmidfinder	BX664015	IncHI2_1__BX664015
MW264505.1	212648	213277	-	IncHI2A_1	1-630/630	===============	0/0	100	99.52	plasmidfinder	BX664015	IncHI2A_1__BX664015
MW264510.1	176116	176745	-	IncHI2A_1	1-630/630	===============	0/0	100	99.52	plasmidfinder	BX664015	IncHI2A_1__BX664015
MW264510.1	192949	193275	+	IncHI2_1	1-327/327	===============	0/0	100	100	plasmidfinder	BX664015	IncHI2_1__BX664015
MW264513.1	84490	84816	-	IncHI2_1	1-327/327	===============	0/0	100	100	plasmidfinder	BX664015	IncHI2_1__BX664015
MW264513.1	101020	101649	+	IncHI2A_1	1-630/630	===============	0/0	100	99.52	plasmidfinder	BX664015	IncHI2A_1__BX664015
MW373507.1	208	523	+	IncI2_1_Delta	1-316/316	===============	0/0	100	98.42	plasmidfinder	AP002527	IncI2_1_Delta_AP002527
MW557326.1	1	374	+	IncX4_1	1-374/374	===============	0/0	100	100	plasmidfinder	CP002895	IncX4_1__CP002895
MW836072.1	31881	32254	-	IncX4_1	1-374/374	===============	0/0	100	100	plasmidfinder	CP002895	IncX4_1__CP002895
MW836073.1	45806	45947	+	IncI1_1_Alpha	1-142/142	===============	0/0	100	100	plasmidfinder	AP005147	IncI1_1_Alpha_AP005147
MW999352.1	29290	29663	-	IncX4_1	1-374/374	===============	0/0	100	100	plasmidfinder	CP002895	IncX4_1__CP002895
MW999353.1	29290	29663	-	IncX4_1	1-374/374	===============	0/0	100	100	plasmidfinder	CP002895	IncX4_1__CP002895
MW999354.1	29290	29663	-	IncX4_1	1-374/374	===============	0/0	100	100	plasmidfinder	CP002895	IncX4_1__CP002895
MW999355.1	29290	29663	-	IncX4_1	1-374/374	===============	0/0	100	100	plasmidfinder	CP002895	IncX4_1__CP002895
MW999356.1	29290	29663	-	IncX4_1	1-374/374	===============	0/0	100	100	plasmidfinder	CP002895	IncX4_1__CP002895
MZ419555.1	211	840	+	IncHI2A_1	1-630/630	===============	0/0	100	99.52	plasmidfinder	BX664015	IncHI2A_1__BX664015
MZ419555.1	139869	140397	-	IncQ1_1	1-529/796	==========.....	0/0	66.46	100	plasmidfinder	M28829.1	IncQ1_1__M28829.1
MZ419555.1	272580	272906	-	IncHI2_1	1-327/327	===============	0/0	100	100	plasmidfinder	BX664015	IncHI2_1__BX664015
MZ666126.1	89535	90164	+	IncHI2A_1	1-630/630	===============	0/0	100	99.52	plasmidfinder	BX664015	IncHI2A_1__BX664015
MZ666126.1	211535	212063	-	IncQ1_1	1-529/796	==========.....	0/0	66.46	100	plasmidfinder	M28829.1	IncQ1_1__M28829.1
scS224_2	211	840	+	IncHI2A_1	1-630/630	===============	0/0	100	99.52	plasmidfinder	BX664015	IncHI2A_1__BX664015
scS224_2	233254	233580	-	IncHI2_1	1-327/327	===============	0/0	100	100	plasmidfinder	BX664015	IncHI2_1__BX664015
ynS86_2	211	840	+	IncHI2A_1	1-630/630	===============	0/0	100	99.52	plasmidfinder	BX664015	IncHI2A_1__BX664015
ynS86_2	233417	233743	-	IncHI2_1	1-327/327	===============	0/0	100	100	plasmidfinder	BX664015	IncHI2_1__BX664015
ynS95_2	211	840	+	IncHI2A_1	1-630/630	===============	0/0	100	99.52	plasmidfinder	BX664015	IncHI2A_1__BX664015
ynS95_2	97583	98096	-	IncN_1	1-514/514	===============	0/0	100	100	plasmidfinder	AY046276	IncN_1__AY046276
ynS95_2	228594	228920	-	IncHI2_1	1-327/327	===============	0/0	100	100	plasmidfinder	BX664015	IncHI2_1__BX664015

## Sheet: mcr-3
Sequence	Start	End	Strand	Gene	Coverage	Coverage map	Gap	%Coverage	%Identity	Database	Accession	Product
CP042616.1	111027	111655	+	IncHI2A_1	1-630/630	========/======	1/1	99.84	99.84	plasmidfinder	IncHI2A_1__BX664015
CP042628.1	192274	192902	-	IncHI2A_1	1-630/630	========/======	1/1	99.84	99.36	plasmidfinder	IncHI2A_1__BX664015
CP042642.1	76765	77023	-	IncFII_1	4-261/261	========/======	1/1	98.85	99.23	plasmidfinder	IncFII_1__AY458016
CP077064.1	3453	3713	+	IncFII(pCoo)_1_pCoo	1-262/262	========/======	1/1	99.62	96.56	plasmidfinder	IncFII(pCoo)_1_pCoo_CR942285
CP042602.1	6689	7432	-	IncP1_3	1-745/745	========/======	1/3	99.73	99.6	plasmidfinder	IncP1_3__KX377410
CP042608.1	8376	8752	+	IncX1_1	1-374/374	========/======	1/3	100	97.61	plasmidfinder	IncX1_1__EU370913
AP018939.2	1	603	+	IncFIB(AP001918)_1	80-682/682	.==============	0/0	88.42	98.51	plasmidfinder	IncFIB(AP001918)_1__AP001918
AP018939.2	42808	43336	+	IncQ1_1	1-529/796	==========.....	0/0	66.46	100	plasmidfinder	IncQ1_1__M28829.1
AP018939.2	107980	108367	-	IncFIA_1	1-388/388	===============	0/0	100	99.74	plasmidfinder	IncFIA_1__AP001918
CM016897.1	208	646	-	IncFIB(Mar)_1_pNDM-Mar	1-439/439	===============	0/0	100	99.54	plasmidfinder	IncFIB(Mar)_1_pNDM-Mar_JN420336
CM016897.1	138349	138918	-	IncHI1B_1_pNDM-MAR	1-570/570	===============	0/0	100	99.47	plasmidfinder	IncHI1B_1_pNDM-MAR_JN420336
CP033094.1	52676	53189	+	IncN_1	1-514/514	===============	0/0	100	99.81	plasmidfinder	IncN_1__AY046276
CP033094.1	98419	98958	-	IncHI1B(R27)_1_R27	1-540/540	===============	0/0	100	100	plasmidfinder	IncHI1B(R27)_1_R27_AF250878
CP033094.1	112035	112454	+	IncHI1A_1	1-420/420	===============	0/0	100	100	plasmidfinder	IncHI1A_1__AF250878
CP033094.1	180574	180961	+	IncFIA(HI1)_1_HI1	1-388/388	===============	0/0	100	100	plasmidfinder	IncFIA(HI1)_1_HI1_AF250878
CP035195.1	16852	17596	+	IncP1_3	1-745/745	===============	0/0	100	100	plasmidfinder	IncP1_3__KX377410
CP035200.1	9486	10062	+	IncFII(pMET)_1_pMET1	1-577/577	===============	0/0	100	98.09	plasmidfinder	IncFII(pMET)_1_pMET1_EU383016
CP042607.1	9997	10370	-	IncX4_1	1-374/374	===============	0/0	100	100	plasmidfinder	IncX4_1__CP002895
CP042616.1	1241	1567	+	IncHI2_1	1-327/327	===============	0/0	100	100	plasmidfinder	IncHI2_1__BX664015
CP042618.1	108271	108412	+	IncI1_1_Alpha	1-142/142	===============	0/0	100	100	plasmidfinder	IncI1_1_Alpha_AP005147
CP042628.1	1242	1568	+	IncHI2_1	1-327/327	===============	0/0	100	100	plasmidfinder	IncHI2_1__BX664015
CP042644.1	12788	13161	+	IncX4_1	1-374/374	===============	0/0	100	100	plasmidfinder	IncX4_1__CP002895
CP042647.1	3038	3411	-	IncX4_1	1-374/374	===============	0/0	100	100	plasmidfinder	IncX4_1__CP002895
CP053212.1	7430	7803	+	IncX4_1	1-374/374	===============	0/0	100	100	plasmidfinder	IncX4_1__CP002895
CP053213.1	32594	33338	-	IncP1_3	1-745/745	===============	0/0	100	100	plasmidfinder	IncP1_3__KX377410
CP071820.1	208	646	-	IncFIB(Mar)_1_pNDM-Mar	1-439/439	===============	0/0	100	99.54	plasmidfinder	IncFIB(Mar)_1_pNDM-Mar_JN420336
CP071820.1	125192	125705	+	IncN_1	1-514/514	===============	0/0	100	100	plasmidfinder	IncN_1__AY046276
CP071820.1	154689	155258	-	IncHI1B_1_pNDM-MAR	1-570/570	===============	0/0	100	99.47	plasmidfinder	IncHI1B_1_pNDM-MAR_JN420336
fjS163_2	87872	88129	-	IncFII_1	4-261/261	===============	0/0	98.85	100	plasmidfinder	IncFII_1__AY458016
gdS524_2	45	461	+	IncA/C2_1	1-417/417	===============	0/0	100	100	plasmidfinder	IncA/C2_1__JN157804
gxS230_2	45	461	+	IncA/C2_1	1-417/417	===============	0/0	100	100	plasmidfinder	IncA/C2_1__JN157804
gxS417_2	45	461	+	IncA/C2_1	1-417/417	===============	0/0	100	100	plasmidfinder	IncA/C2_1__JN157804
MF455226.1	27737	28621	-	p0111_1	1-885/885	===============	0/0	100	98.64	plasmidfinder	p0111_1__AP010962
MF455227.1	18072	18816	+	IncP1_3	1-745/745	===============	0/0	100	100	plasmidfinder	IncP1_3__KX377410
MG552133.1	30524	31268	-	IncP1_3	1-745/745	===============	0/0	100	100	plasmidfinder	IncP1_3__KX377410
MG780294.1	43215	43465	+	IncR_1	1-251/251	===============	0/0	100	100	plasmidfinder	IncR_1__DQ449578
MH077952.1	166706	167032	-	IncHI2_1	1-327/327	===============	0/0	100	100	plasmidfinder	IncHI2_1__BX664015
MH077952.1	182797	183426	+	IncHI2A_1	1-630/630	===============	0/0	100	99.52	plasmidfinder	IncHI2A_1__BX664015
MH114596.1	211	840	+	IncHI2A_1	1-630/630	===============	0/0	100	99.52	plasmidfinder	IncHI2A_1__BX664015
MH114596.1	186767	187093	-	IncHI2_1	1-327/327	===============	0/0	100	100	plasmidfinder	IncHI2_1__BX664015
MK770642.1	45	461	+	IncA/C2_1	1-417/417	===============	0/0	100	100	plasmidfinder	IncA/C2_1__JN157804
MN648330.1	17682	18055	-	IncX4_1	1-374/374	===============	0/0	100	100	plasmidfinder	IncX4_1__CP002895
MT449718.1	19809	20553	-	IncP1_3	1-745/745	===============	0/0	100	100	plasmidfinder	IncP1_3__KX377410
MT449719.1	19955	20699	-	IncP1_3	1-745/745	===============	0/0	100	100	plasmidfinder	IncP1_3__KX377410
MT449720.1	88884	89141	-	IncFII_1	4-261/261	===============	0/0	98.85	100	plasmidfinder	IncFII_1__AY458016
MT449721.1	83059	83316	-	IncFII_1	4-261/261	===============	0/0	98.85	100	plasmidfinder	IncFII_1__AY458016
MT449722.1	97166	97423	-	IncFII_1	4-261/261	===============	0/0	98.85	100	plasmidfinder	IncFII_1__AY458016
CP053212.1	7430	7803	+	IncX4_1	1-374/374	===============	0/0	100	100	plasmidfinder	CP002895	IncX4_1__CP002895
CP053213.1	32594	33338	-	IncP1_3	1-745/745	===============	0/0	100	100	plasmidfinder	KX377410	IncP1_3__KX377410
CP071820.1	208	646	-	IncFIB(Mar)_1_pNDM-Mar	1-439/439	===============	0/0	100	99.54	plasmidfinder	JN420336	IncFIB(Mar)_1_pNDM-Mar_JN420336
CP071820.1	125192	125705	+	IncN_1	1-514/514	===============	0/0	100	100	plasmidfinder	AY046276	IncN_1__AY046276
CP071820.1	154689	155258	-	IncHI1B_1_pNDM-MAR	1-570/570	===============	0/0	100	99.47	plasmidfinder	JN420336	IncHI1B_1_pNDM-MAR_JN420336
CP071821.1	157440	157999	+	IncFIB(K)_1_Kpn3	1-560/560	===============	0/0	100	99.64	plasmidfinder	JN233704	IncFIB(K)_1_Kpn3_JN233704
CP077065.1	46052	46425	+	IncX1_1	1-374/374	===============	0/0	100	98.66	plasmidfinder	EU370913	IncX1_1__EU370913
fjS163_2	87872	88129	-	IncFII_1	4-261/261	===============	0/0	98.85	100	plasmidfinder	AY458016	IncFII_1__AY458016
gdS524_2	45	461	+	IncA/C2_1	1-417/417	===============	0/0	100	100	plasmidfinder	JN157804	IncA/C2_1__JN157804
gxS230_2	45	461	+	IncA/C2_1	1-417/417	===============	0/0	100	100	plasmidfinder	JN157804	IncA/C2_1__JN157804
gxS417_2	45	461	+	IncA/C2_1	1-417/417	===============	0/0	100	100	plasmidfinder	JN157804	IncA/C2_1__JN157804
MF455226.1	27737	28621	-	p0111_1	1-885/885	===============	0/0	100	98.64	plasmidfinder	AP010962	p0111_1__AP010962
MF455227.1	18072	18816	+	IncP1_3	1-745/745	===============	0/0	100	100	plasmidfinder	KX377410	IncP1_3__KX377410
MG552133.1	30524	31268	-	IncP1_3	1-745/745	===============	0/0	100	100	plasmidfinder	KX377410	IncP1_3__KX377410
MG780294.1	43215	43465	+	IncR_1	1-251/251	===============	0/0	100	100	plasmidfinder	DQ449578	IncR_1__DQ449578
MH077952.1	166706	167032	-	IncHI2_1	1-327/327	===============	0/0	100	100	plasmidfinder	BX664015	IncHI2_1__BX664015
MH077952.1	182797	183426	+	IncHI2A_1	1-630/630	===============	0/0	100	99.52	plasmidfinder	BX664015	IncHI2A_1__BX664015
MH114596.1	211	840	+	IncHI2A_1	1-630/630	===============	0/0	100	99.52	plasmidfinder	BX664015	IncHI2A_1__BX664015
MH114596.1	186767	187093	-	IncHI2_1	1-327/327	===============	0/0	100	100	plasmidfinder	BX664015	IncHI2_1__BX664015
MK770642.1	45	461	+	IncA/C2_1	1-417/417	===============	0/0	100	100	plasmidfinder	JN157804	IncA/C2_1__JN157804
MN648330.1	17682	18055	-	IncX4_1	1-374/374	===============	0/0	100	100	plasmidfinder	CP002895	IncX4_1__CP002895
MT449718.1	19809	20553	-	IncP1_3	1-745/745	===============	0/0	100	100	plasmidfinder	KX377410	IncP1_3__KX377410
MT449719.1	19955	20699	-	IncP1_3	1-745/745	===============	0/0	100	100	plasmidfinder	KX377410	IncP1_3__KX377410
MT449720.1	88884	89141	-	IncFII_1	4-261/261	===============	0/0	98.85	100	plasmidfinder	AY458016	IncFII_1__AY458016
MT449721.1	83059	83316	-	IncFII_1	4-261/261	===============	0/0	98.85	100	plasmidfinder	AY458016	IncFII_1__AY458016
MT449722.1	97166	97423	-	IncFII_1	4-261/261	===============	0/0	98.85	100	plasmidfinder	AY458016	IncFII_1__AY458016
ynS63_2	45	461	+	IncA/C2_1	1-417/417	===============	0/0	100	100	plasmidfinder	JN157804	IncA/C2_1__JN157804
