# Supplementary material for: Distribution and Transmission of Colistin Resistance Genes mcr-1 and mcr-3 among Nontyphoidal Salmonella Isolates in China from 2011 to 2020
Source: Microbiol Spectr. 2023 Jan 10;11(1):e03833-22. doi: 10.1128/spectrum.03833-22 (PMC9927481; doi:10.1128/spectrum.03833-22)
Supplement: Supplemental file 7 — Table S6. Download spectrum.03833-22-s0007.xlsx, XLSX file, 4.6 MB [file spectrum.03833-22-s0007.xlsx]

## Sheet: mcr-1
Seq1	Seq2	dist	p-val	Shared-hashes
AP018411.1	AP018110.1	0.205112	1.55e-294	180/5000
AP018412.1	AP018110.1	0.00190692	0	4761/5000
AP018412.1	AP018411.1	0.20636	4.51e-289	177/5000
AP025207.1	AP018110.1	0.24333	7.18e-142	108/5000
AP025207.1	AP018411.1	0.201101	1.12647e-321	190/5000
AP025207.1	AP018412.1	0.245451	3.01e-137	105/5000
AP025211.1	AP018110.1	0.24333	7.19e-142	108/5000
AP025211.1	AP018411.1	0.201101	1.12647e-321	190/5000
AP025211.1	AP018412.1	0.245451	3.02e-137	105/5000
AP025211.1	AP025207.1	7.69e-06	0	4999/5000
AP025217.1	AP018110.1	0.24403	5.73e-140	107/5000
AP025217.1	AP018411.1	0.223315	1.16e-220	141/5000
AP025217.1	AP018412.1	0.245451	4.48e-137	105/5000
AP025217.1	AP025207.1	0.0059138	0	4311/5000
AP025217.1	AP025211.1	0.00590422	0	4312/5000
AP025222.1	AP018110.1	0.24403	6.9e-140	107/5000
AP025222.1	AP018411.1	0.223315	1.39e-220	141/5000
AP025222.1	AP018412.1	0.245451	5.36e-137	105/5000
AP025222.1	AP025207.1	0.00574185	0	4329/5000
AP025222.1	AP025211.1	0.00573233	0	4330/5000
AP025222.1	AP025217.1	0.000162049	0	4979/5000
C5_2	AP018110.1	0.268886	1.03e-71	77/5000
C5_2	AP018411.1	0.271898	3.6e-84	74/5000
C5_2	AP018412.1	0.297254	3.2e-42	53/5000
C5_2	AP025207.1	0.272929	1.21e-71	73/5000
C5_2	AP025211.1	0.272929	1.21e-71	73/5000
C5_2	AP025217.1	0.272929	1.83e-71	73/5000
C5_2	AP025222.1	0.271898	9.28e-73	74/5000
CM007714.1	AP018110.1	0.204292	2.32e-298	182/5000
CM007714.1	AP018411.1	0.000169791	0	4978/5000
CM007714.1	AP018412.1	0.205112	5.81e-295	180/5000
CM007714.1	AP025207.1	0.200712	1.4822e-323	191/5000
CM007714.1	AP025211.1	0.200712	1.4822e-323	191/5000
CM007714.1	AP025217.1	0.222786	1.99e-222	142/5000
CM007714.1	AP025222.1	0.222786	2.38e-222	142/5000
CM007714.1	C5_2	0.270881	1.53e-85	75/5000
CM008162.1	AP018110.1	0.209799	8.48e-265	169/5000
CM008162.1	AP018411.1	0.00708755	0	4191/5000
CM008162.1	AP018412.1	0.210241	1.49e-263	168/5000
CM008162.1	AP025207.1	0.20849	3.97e-277	172/5000
CM008162.1	AP025211.1	0.20849	3.98e-277	172/5000
CM008162.1	AP025217.1	0.227688	1.21e-199	133/5000
CM008162.1	AP025222.1	0.228254	1.2e-197	132/5000
CM008162.1	C5_2	0.273975	5.75e-77	72/5000
CM008162.1	CM007714.1	0.00688855	0	4211/5000
CM008278.1	AP018110.1	0.0165794	0	3376/5000
CM008278.1	AP018411.1	0.185103	0	236/5000
CM008278.1	AP018412.1	0.016013	0	3418/5000
CM008278.1	AP025207.1	0.247636	1.35e-131	102/5000
CM008278.1	AP025211.1	0.247636	1.35e-131	102/5000
CM008278.1	AP025217.1	0.247636	2e-131	102/5000
CM008278.1	AP025222.1	0.247636	2.38e-131	102/5000
CM008278.1	C5_2	0.293064	2.73e-45	56/5000
CM008278.1	CM007714.1	0.184483	0	238/5000
CM008278.1	CM008162.1	0.18894	0	224/5000
CM012292.1	AP018110.1	0.0143839	0	3543/5000
CM012292.1	AP018411.1	0.190603	0	219/5000
CM012292.1	AP018412.1	0.0129918	0	3655/5000
CM012292.1	AP025207.1	0.252999	1.76e-119	95/5000
CM012292.1	AP025211.1	0.252999	1.76e-119	95/5000
CM012292.1	AP025217.1	0.253798	1.16e-117	94/5000
CM012292.1	AP025222.1	0.253798	1.37e-117	94/5000
CM012292.1	C5_2	0.290395	2.38e-47	58/5000
CM012292.1	CM007714.1	0.189933	0	221/5000
CM012292.1	CM008162.1	0.195478	0	205/5000
CM012292.1	CM008278.1	0.0115661	0	3775/5000
CP015913.1	AP018110.1	0.0211653	0	3061/5000
CP015913.1	AP018411.1	0.18894	0	224/5000
CP015913.1	AP018412.1	0.0188889	0	3212/5000
CP015913.1	AP025207.1	0.249887	1.75e-125	99/5000
CP015913.1	AP025211.1	0.249887	1.75e-125	99/5000
CP015913.1	AP025217.1	0.250653	1.21e-123	98/5000
CP015913.1	AP025222.1	0.250653	1.44e-123	98/5000
CP015913.1	C5_2	0.294435	3.99e-43	55/5000
CP015913.1	CM007714.1	0.188286	0	226/5000
CP015913.1	CM008162.1	0.193348	0	211/5000
CP015913.1	CM008278.1	0.0171003	0	3338/5000
CP015913.1	CM012292.1	0.014005	0	3573/5000
CP015977.1	AP018110.1	0.204701	1.31e-296	181/5000
CP015977.1	AP018411.1	0.000193032	0	4975/5000
CP015977.1	AP018412.1	0.205942	3.84e-291	178/5000
CP015977.1	AP025207.1	0.200712	9.88131e-324	191/5000
CP015977.1	AP025211.1	0.200712	9.88131e-324	191/5000
CP015977.1	AP025217.1	0.222786	1.18e-222	142/5000
CP015977.1	AP025222.1	0.222786	1.41e-222	142/5000
CP015977.1	C5_2	0.271898	3.56e-84	74/5000
CP015977.1	CM007714.1	0.000100195	0	4987/5000
CP015977.1	CM008162.1	0.00699783	0	4200/5000
CP015977.1	CM008278.1	0.185103	0	236/5000
CP015977.1	CM012292.1	0.190603	0	219/5000
CP015977.1	CP015913.1	0.18894	0	224/5000
CP016183.1	AP018110.1	0.276112	3.66e-63	70/5000
CP016183.1	AP018411.1	0.286561	5.13e-65	61/5000
CP016183.1	AP018412.1	0.308043	1.35e-34	46/5000
CP016183.1	AP025207.1	0.267909	3.8e-79	78/5000
CP016183.1	AP025211.1	0.267909	3.81e-79	78/5000
CP016183.1	AP025217.1	0.286561	7.11e-56	61/5000
CP016183.1	AP025222.1	0.286561	8.28e-56	61/5000
CP016183.1	C5_2	0.186995	2.27e-232	230/5000
CP016183.1	CM007714.1	0.285326	2.43e-66	62/5000
CP016183.1	CM008162.1	0.287818	3.56e-60	60/5000
CP016183.1	CM008278.1	0.3048	1.88e-36	48/5000
CP016183.1	CM012292.1	0.285326	1.05e-52	62/5000
CP016183.1	CP015913.1	0.300182	5.51e-39	51/5000
CP016183.1	CP015977.1	0.286561	5.09e-65	61/5000
CP016184.1	AP018110.1	0.267909	1.54e-73	78/5000
CP016184.1	AP018411.1	0.272929	6.47e-83	73/5000
CP016184.1	AP018412.1	0.297254	1.52e-42	53/5000
CP016184.1	AP025207.1	0.258781	2.17e-93	88/5000
CP016184.1	AP025211.1	0.258781	2.17e-93	88/5000
CP016184.1	AP025217.1	0.272929	7.31e-72	73/5000
CP016184.1	AP025222.1	0.272929	8.79e-72	73/5000
CP016184.1	C5_2	0.175518	3.12e-288	269/5000
CP016184.1	CM007714.1	0.271898	2.74e-84	74/5000
CP016184.1	CM008162.1	0.276112	2.36e-74	70/5000
CP016184.1	CM008278.1	0.297254	4.24e-42	53/5000
CP016184.1	CM012292.1	0.278311	4.31e-60	68/5000
CP016184.1	CP015913.1	0.293064	1.18e-44	56/5000
CP016184.1	CP015977.1	0.272929	6.4e-83	73/5000
CP016184.1	CP016183.1	0.0052884	0	4377/5000
CP016185.1	AP018110.1	0.0144221	0	3540/5000
CP016185.1	AP018411.1	0.184175	0	239/5000
CP016185.1	AP018412.1	0.0124734	0	3698/5000
CP016185.1	AP025207.1	0.246901	1.71e-133	103/5000
CP016185.1	AP025211.1	0.246901	1.72e-133	103/5000
CP016185.1	AP025217.1	0.246901	2.54e-133	103/5000
CP016185.1	AP025222.1	0.246901	3.03e-133	103/5000
CP016185.1	C5_2	0.294435	2.77e-44	55/5000
CP016185.1	CM007714.1	0.184175	0	239/5000
CP016185.1	CM008162.1	0.189601	0	222/5000
CP016185.1	CM008278.1	0.00882612	0	4022/5000
CP016185.1	CM012292.1	0.0109568	0	3828/5000
CP016185.1	CP015913.1	0.0157866	0	3435/5000
CP016185.1	CP015977.1	0.184175	0	239/5000
CP016185.1	CP016183.1	0.291718	4e-47	57/5000
CP016185.1	CP016184.1	0.282914	1.27e-55	64/5000
CP016186.1	AP018110.1	0.0136057	0	3605/5000
CP016186.1	AP018411.1	0.183259	0	242/5000
CP016186.1	AP018412.1	0.0129554	0	3658/5000
CP016186.1	AP025207.1	0.244737	3.83e-139	106/5000
CP016186.1	AP025211.1	0.24403	7.17e-141	107/5000
CP016186.1	AP025217.1	0.245451	3e-137	105/5000
CP016186.1	AP025222.1	0.245451	3.59e-137	105/5000
CP016186.1	C5_2	0.294435	9.87e-45	55/5000
CP016186.1	CM007714.1	0.183563	0	241/5000
CP016186.1	CM008162.1	0.188612	0	225/5000
CP016186.1	CM008278.1	0.00866756	0	4037/5000
CP016186.1	CM012292.1	0.0124017	0	3704/5000
CP016186.1	CP015913.1	0.0163219	0	3395/5000
CP016186.1	CP015977.1	0.183259	0	242/5000
CP016186.1	CP016183.1	0.308043	1.01e-34	46/5000
CP016186.1	CP016184.1	0.298704	1.63e-41	52/5000
CP016186.1	CP016185.1	0.00137437	0	4826/5000
CP016187.1	AP018110.1	0.0139172	0	3580/5000
CP016187.1	AP018411.1	0.183869	0	240/5000
CP016187.1	AP018412.1	0.0119987	0	3738/5000
CP016187.1	AP025207.1	0.245451	3.56e-137	105/5000
CP016187.1	AP025211.1	0.245451	3.57e-137	105/5000
CP016187.1	AP025217.1	0.246172	2.75e-135	104/5000
CP016187.1	AP025222.1	0.246172	3.29e-135	104/5000
CP016187.1	C5_2	0.294435	1.63e-44	55/5000
CP016187.1	CM007714.1	0.183869	0	240/5000
CP016187.1	CM008162.1	0.18894	0	224/5000
CP016187.1	CM008278.1	0.00837384	0	4065/5000
CP016187.1	CM012292.1	0.0115313	0	3778/5000
CP016187.1	CP015913.1	0.0153253	0	3470/5000
CP016187.1	CP015977.1	0.183869	0	240/5000
CP016187.1	CP016183.1	0.309719	1.97e-33	45/5000
CP016187.1	CP016184.1	0.298704	2.6e-41	52/5000
CP016187.1	CP016185.1	0.000630744	0	4919/5000
CP016187.1	CP016186.1	0.000836511	0	4893/5000
CP016405.1	AP018110.1	0.00816583	0	4085/5000
CP016405.1	AP018411.1	0.210241	1.4e-269	168/5000
CP016405.1	AP018412.1	0.00688855	0	4211/5000
CP016405.1	AP025207.1	0.247636	2.72e-131	102/5000
CP016405.1	AP025211.1	0.247636	2.72e-131	102/5000
CP016405.1	AP025217.1	0.249129	9.77e-128	100/5000
CP016405.1	AP025222.1	0.249887	5.63e-126	99/5000
CP016405.1	C5_2	0.300182	3.34e-39	51/5000
CP016405.1	CM007714.1	0.20936	2.34e-273	170/5000
CP016405.1	CM008162.1	0.21341	1.52e-248	161/5000
CP016405.1	CM008278.1	0.0150776	0	3489/5000
CP016405.1	CM012292.1	0.0112083	0	3806/5000
CP016405.1	CP015913.1	0.0181962	0	3260/5000
CP016405.1	CP015977.1	0.210241	1.38e-269	168/5000
CP016405.1	CP016183.1	0.306404	4.27e-35	47/5000
CP016405.1	CP016184.1	0.300182	1.59e-39	51/5000
CP016405.1	CP016185.1	0.0150646	0	3490/5000
CP016405.1	CP016186.1	0.0148705	0	3505/5000
CP016405.1	CP016187.1	0.0145623	0	3529/5000
CP016550.1	AP018110.1	0.207631	4.17e-264	174/5000
CP016550.1	AP018411.1	0.00226521	0	4718/5000
CP016550.1	AP018412.1	0.208059	4.74e-263	173/5000
CP016550.1	AP025207.1	0.201101	1.52e-303	190/5000
CP016550.1	AP025211.1	0.201101	1.52e-303	190/5000
CP016550.1	AP025217.1	0.223848	2.57e-205	140/5000
CP016550.1	AP025222.1	0.223848	3.19e-205	140/5000
CP016550.1	C5_2	0.271898	1.75e-73	74/5000
CP016550.1	CM007714.1	0.00228199	0	4716/5000
CP016550.1	CM008162.1	0.00898554	0	4007/5000
CP016550.1	CM008278.1	0.185728	0	234/5000
CP016550.1	CM012292.1	0.192999	0	212/5000
CP016550.1	CP015913.1	0.191279	0	217/5000
CP016550.1	CP015977.1	0.00235764	0	4707/5000
CP016550.1	CP016183.1	0.286561	2.17e-56	61/5000
CP016550.1	CP016184.1	0.272929	1.74e-72	73/5000
CP016550.1	CP016185.1	0.186676	0	231/5000
CP016550.1	CP016186.1	0.185415	0	235/5000
CP016550.1	CP016187.1	0.186043	0	233/5000
CP016550.1	CP016405.1	0.21249	2.01e-242	163/5000
CP017246.1	AP018110.1	0.207205	7.45e-282	175/5000
CP017246.1	AP018411.1	0.00206464	0	4742/5000
CP017246.1	AP018412.1	0.207631	1.53e-280	174/5000
CP017246.1	AP025207.1	0.200712	2.23318e-321	191/5000
CP017246.1	AP025211.1	0.200712	2.23812e-321	191/5000
CP017246.1	AP025217.1	0.224384	6.23e-215	139/5000
CP017246.1	AP025222.1	0.224384	7.45e-215	139/5000
CP017246.1	C5_2	0.269877	7.27e-86	76/5000
CP017246.1	CM007714.1	0.00189864	0	4762/5000
CP017246.1	CM008162.1	0.00856232	0	4047/5000
CP017246.1	CM008278.1	0.175247	0	270/5000
CP017246.1	CM012292.1	0.19162	0	216/5000
CP017246.1	CP015913.1	0.166619	0	304/5000
CP017246.1	CP015977.1	0.00197321	0	4753/5000
CP017246.1	CP016183.1	0.282914	2.85e-68	64/5000
CP017246.1	CP016184.1	0.269877	3.61e-86	76/5000
CP017246.1	CP016185.1	0.186359	0	232/5000
CP017246.1	CP016186.1	0.184792	0	237/5000
CP017246.1	CP016187.1	0.185415	0	235/5000
CP017246.1	CP016405.1	0.212035	3.19e-259	164/5000
CP017246.1	CP016550.1	0.00410509	0	4506/5000
CP017632.1	AP018110.1	0.278311	2.93e-58	68/5000
CP017632.1	AP018411.1	0.298704	3.85e-51	52/5000
CP017632.1	AP018412.1	0.30169	1.7e-37	50/5000
CP017632.1	AP025207.1	0.290395	1.82e-50	58/5000
CP017632.1	AP025211.1	0.290395	1.82e-50	58/5000
CP017632.1	AP025217.1	0.293064	7.78e-48	56/5000
CP017632.1	AP025222.1	0.291718	5.23e-49	57/5000
CP017632.1	C5_2	0.021573	0	3035/5000
CP017632.1	CM007714.1	0.298704	5.07e-51	52/5000
CP017632.1	CM008162.1	0.297254	2.2e-49	53/5000
CP017632.1	CM008278.1	0.294435	1.07e-42	55/5000
CP017632.1	CM012292.1	0.287818	3.49e-48	60/5000
CP017632.1	CP015913.1	0.294435	1.19e-41	55/5000
CP017632.1	CP015977.1	0.298704	3.82e-51	52/5000
CP017632.1	CP016183.1	0.194051	6.77e-189	209/5000
CP017632.1	CP016184.1	0.191279	2.79e-198	217/5000
CP017632.1	CP016185.1	0.291718	3.32e-45	57/5000
CP017632.1	CP016186.1	0.297254	4.79e-41	53/5000
CP017632.1	CP016187.1	0.297254	7.99e-41	53/5000
CP017632.1	CP016405.1	0.30169	8.91e-37	50/5000
CP017632.1	CP016550.1	0.300182	3.21e-42	51/5000
CP017632.1	CP017246.1	0.297254	1.61e-51	53/5000
CP018106.1	AP018110.1	0.0152599	0	3475/5000
CP018106.1	AP018411.1	0.20849	2.86e-277	172/5000
CP018106.1	AP018412.1	0.0155749	0	3451/5000
CP018106.1	AP025207.1	0.247636	5.97e-131	102/5000
CP018106.1	AP025211.1	0.247636	5.98e-131	102/5000
CP018106.1	AP025217.1	0.249887	1.02e-125	99/5000
CP018106.1	AP025222.1	0.249887	1.21e-125	99/5000
CP018106.1	C5_2	0.271898	5.85e-67	74/5000
CP018106.1	CM007714.1	0.207631	4.7e-281	174/5000
CP018106.1	CM008162.1	0.211132	6.14e-258	166/5000
CP018106.1	CM008278.1	0.0240392	0	2884/5000
CP018106.1	CM012292.1	0.0202273	0	3122/5000
CP018106.1	CP015913.1	0.0167567	0	3363/5000
CP018106.1	CP015977.1	0.20849	2.81e-277	172/5000
CP018106.1	CP016183.1	0.275036	1.06e-63	71/5000
CP018106.1	CP016184.1	0.268886	2.24e-71	77/5000
CP018106.1	CP016185.1	0.0226948	0	2965/5000
CP018106.1	CP016186.1	0.022646	0	2968/5000
CP018106.1	CP016187.1	0.0222417	0	2993/5000
CP018106.1	CP016405.1	0.0146647	0	3521/5000
CP018106.1	CP016550.1	0.210241	1.89e-251	168/5000
CP018106.1	CP017246.1	0.209799	7.94e-269	169/5000
CP018106.1	CP017632.1	0.282914	1.31e-52	64/5000
CP018112.1	AP018110.1	0.0152599	0	3475/5000
CP018112.1	AP018411.1	0.20849	2.86e-277	172/5000
CP018112.1	AP018412.1	0.0155749	0	3451/5000
CP018112.1	AP025207.1	0.247636	5.97e-131	102/5000
CP018112.1	AP025211.1	0.247636	5.98e-131	102/5000
CP018112.1	AP025217.1	0.249887	1.02e-125	99/5000
CP018112.1	AP025222.1	0.249887	1.21e-125	99/5000
CP018112.1	C5_2	0.271898	5.85e-67	74/5000
CP018112.1	CM007714.1	0.207631	4.7e-281	174/5000
CP018112.1	CM008162.1	0.211132	6.14e-258	166/5000
CP018112.1	CM008278.1	0.0240392	0	2884/5000
CP018112.1	CM012292.1	0.0202273	0	3122/5000
CP018112.1	CP015913.1	0.0167567	0	3363/5000
CP018112.1	CP015977.1	0.20849	2.81e-277	172/5000
CP018112.1	CP016183.1	0.275036	1.06e-63	71/5000
CP018112.1	CP016184.1	0.268886	2.24e-71	77/5000
CP018112.1	CP016185.1	0.0226948	0	2965/5000
CP018112.1	CP016186.1	0.022646	0	2968/5000
CP018112.1	CP016187.1	0.0222417	0	2993/5000
CP018112.1	CP016405.1	0.0146647	0	3521/5000
CP018112.1	CP016550.1	0.210241	1.89e-251	168/5000
CP018112.1	CP017246.1	0.209799	7.94e-269	169/5000
CP018112.1	CP017632.1	0.282914	1.31e-52	64/5000
CP018112.1	CP018106.1	0	0	5000/5000
CP018118.1	AP018110.1	0.0152599	0	3475/5000
CP018118.1	AP018411.1	0.20849	2.86e-277	172/5000
CP018118.1	AP018412.1	0.0155749	0	3451/5000
CP018118.1	AP025207.1	0.247636	5.97e-131	102/5000
CP018118.1	AP025211.1	0.247636	5.98e-131	102/5000
CP018118.1	AP025217.1	0.249887	1.02e-125	99/5000
CP018118.1	AP025222.1	0.249887	1.21e-125	99/5000
CP018118.1	C5_2	0.271898	5.85e-67	74/5000
CP018118.1	CM007714.1	0.207631	4.7e-281	174/5000
CP018118.1	CM008162.1	0.211132	6.14e-258	166/5000
CP018118.1	CM008278.1	0.0240392	0	2884/5000
CP018118.1	CM012292.1	0.0202273	0	3122/5000
CP018118.1	CP015913.1	0.0167567	0	3363/5000
CP018118.1	CP015977.1	0.20849	2.81e-277	172/5000
CP018118.1	CP016183.1	0.275036	1.06e-63	71/5000
CP018118.1	CP016184.1	0.268886	2.24e-71	77/5000
CP018118.1	CP016185.1	0.0226948	0	2965/5000
CP018118.1	CP016186.1	0.022646	0	2968/5000
CP018118.1	CP016187.1	0.0222417	0	2993/5000
CP018118.1	CP016405.1	0.0146647	0	3521/5000
CP018118.1	CP016550.1	0.210241	1.89e-251	168/5000
CP018118.1	CP017246.1	0.209799	7.94e-269	169/5000
CP018118.1	CP017632.1	0.282914	1.31e-52	64/5000
CP018118.1	CP018106.1	0	0	5000/5000
CP018118.1	CP018112.1	0	0	5000/5000
CP018124.1	AP018110.1	0.015273	0	3474/5000
CP018124.1	AP018411.1	0.20849	7.42e-277	172/5000
CP018124.1	AP018412.1	0.0156013	0	3449/5000
CP018124.1	AP025207.1	0.247636	1.23e-130	102/5000
CP018124.1	AP025211.1	0.247636	1.23e-130	102/5000
CP018124.1	AP025217.1	0.249887	2.06e-125	99/5000
CP018124.1	AP025222.1	0.249887	2.45e-125	99/5000
CP018124.1	C5_2	0.271898	1.47e-66	74/5000
CP018124.1	CM007714.1	0.207631	1.24e-280	174/5000
CP018124.1	CM008162.1	0.211132	1.69e-257	166/5000
CP018124.1	CM008278.1	0.0240561	0	2883/5000
CP018124.1	CM012292.1	0.0202273	0	3122/5000
CP018124.1	CP015913.1	0.0167567	0	3363/5000
CP018124.1	CP015977.1	0.20849	7.27e-277	172/5000
CP018124.1	CP016183.1	0.275036	2.52e-63	71/5000
CP018124.1	CP016184.1	0.268886	5.77e-71	77/5000
CP018124.1	CP016185.1	0.0227274	0	2963/5000
CP018124.1	CP016186.1	0.0226623	0	2967/5000
CP018124.1	CP016187.1	0.0222739	0	2991/5000
CP018124.1	CP016405.1	0.0146776	0	3520/5000
CP018124.1	CP016550.1	0.210241	6.18e-251	168/5000
CP018124.1	CP017246.1	0.209799	2.09e-268	169/5000
CP018124.1	CP017632.1	0.282914	3.05e-52	64/5000
CP018124.1	CP018106.1	1.54e-05	0	4998/5000
CP018124.1	CP018112.1	1.54e-05	0	4998/5000
CP018124.1	CP018118.1	1.54e-05	0	4998/5000
CP018773.2	AP018110.1	0.204292	1.12e-298	182/5000
CP018773.2	AP018411.1	0.000255109	0	4967/5000
CP018773.2	AP018412.1	0.205112	2.85e-295	180/5000
CP018773.2	AP025207.1	0.200712	9.88131e-324	191/5000
CP018773.2	AP025211.1	0.200712	9.88131e-324	191/5000
CP018773.2	AP025217.1	0.222786	1.18e-222	142/5000
CP018773.2	AP025222.1	0.222786	1.41e-222	142/5000
CP018773.2	C5_2	0.270881	1.03e-85	75/5000
CP018773.2	CM007714.1	0.000162049	0	4979/5000
CP018773.2	CM008162.1	0.00703767	0	4196/5000
CP018773.2	CM008278.1	0.184483	0	238/5000
CP018773.2	CM012292.1	0.189933	0	221/5000
CP018773.2	CP015913.1	0.188286	0	226/5000
CP018773.2	CP015977.1	0.000231813	0	4970/5000
CP018773.2	CP016183.1	0.285326	1.76e-66	62/5000
CP018773.2	CP016184.1	0.271898	1.85e-84	74/5000
CP018773.2	CP016185.1	0.184175	0	239/5000
CP018773.2	CP016186.1	0.183563	0	241/5000
CP018773.2	CP016187.1	0.183869	0	240/5000
CP018773.2	CP016405.1	0.20936	1.18e-273	170/5000
CP018773.2	CP016550.1	0.0023324	0	4710/5000
CP018773.2	CP017246.1	0.00201473	0	4748/5000
CP018773.2	CP017632.1	0.298704	3.82e-51	52/5000
CP018773.2	CP018106.1	0.207631	2.33e-281	174/5000
CP018773.2	CP018112.1	0.207631	2.33e-281	174/5000
CP018773.2	CP018118.1	0.207631	2.33e-281	174/5000
CP018773.2	CP018124.1	0.207631	6.09e-281	174/5000
CP019052.1	AP018110.1	0.0049994	0	4408/5000
CP019052.1	AP018411.1	0.190603	0	219/5000
CP019052.1	AP018412.1	0.00474092	0	4436/5000
CP019052.1	AP025207.1	0.249129	2.9e-127	100/5000
CP019052.1	AP025211.1	0.249129	2.91e-127	100/5000
CP019052.1	AP025217.1	0.249887	2.05e-125	99/5000
CP019052.1	AP025222.1	0.249887	2.44e-125	99/5000
CP019052.1	C5_2	0.295831	4.59e-42	54/5000
CP019052.1	CM007714.1	0.189933	0	221/5000
CP019052.1	CM008162.1	0.192652	0	213/5000
CP019052.1	CM008278.1	0.016403	0	3389/5000
CP019052.1	CM012292.1	0.0146904	0	3519/5000
CP019052.1	CP015913.1	0.0204098	0	3110/5000
CP019052.1	CP015977.1	0.190603	0	219/5000
CP019052.1	CP016183.1	0.311432	2.49e-31	44/5000
CP019052.1	CP016184.1	0.30169	7.67e-38	50/5000
CP019052.1	CP016185.1	0.0143078	0	3549/5000
CP019052.1	CP016186.1	0.0139172	0	3580/5000
CP019052.1	CP016187.1	0.0137798	0	3591/5000
CP019052.1	CP016405.1	0.0111624	0	3810/5000
CP019052.1	CP016550.1	0.190941	0	218/5000
CP019052.1	CP017246.1	0.190603	0	219/5000
CP019052.1	CP017632.1	0.300182	2.73e-37	51/5000
CP019052.1	CP018106.1	0.0199855	0	3138/5000
CP019052.1	CP018112.1	0.0199855	0	3138/5000
CP019052.1	CP018118.1	0.0199855	0	3138/5000
CP019052.1	CP018124.1	0.0199855	0	3138/5000
CP019052.1	CP018773.2	0.189933	0	221/5000
CP019072.1	AP018110.1	0.200326	1.34664e-318	192/5000
CP019072.1	AP018411.1	0.00502723	0	4405/5000
CP019072.1	AP018412.1	0.200326	2.21816e-319	192/5000
CP019072.1	AP025207.1	0.223315	3.09e-220	141/5000
CP019072.1	AP025211.1	0.223315	3.09e-220	141/5000
CP019072.1	AP025217.1	0.223848	4.39e-218	140/5000
CP019072.1	AP025222.1	0.223848	5.24e-218	140/5000
CP019072.1	C5_2	0.287818	6.68e-63	60/5000
CP019072.1	CM007714.1	0.00499012	0	4409/5000
CP019072.1	CM008162.1	0.011404	0	3789/5000
CP019072.1	CM008278.1	0.181169	0	249/5000
CP019072.1	CM012292.1	0.186359	0	232/5000
CP019072.1	CP015913.1	0.185103	0	236/5000
CP019072.1	CP015977.1	0.00508299	0	4399/5000
CP019072.1	CP016183.1	0.309719	2.02e-42	45/5000
CP019072.1	CP016184.1	0.293064	2.04e-57	56/5000
CP019072.1	CP016185.1	0.180583	0	251/5000
CP019072.1	CP016186.1	0.179713	0	254/5000
CP019072.1	CP016187.1	0.180001	0	253/5000
CP019072.1	CP016405.1	0.204701	2.32e-295	181/5000
CP019072.1	CP016550.1	0.00710753	0	4189/5000
CP019072.1	CP017246.1	0.00685881	0	4214/5000
CP019072.1	CP017632.1	0.313185	6.33e-39	43/5000
CP019072.1	CP018106.1	0.203885	5.35e-299	183/5000
CP019072.1	CP018112.1	0.203885	5.35e-299	183/5000
CP019072.1	CP018118.1	0.203885	5.35e-299	183/5000
CP019072.1	CP018124.1	0.203885	1.49e-298	183/5000
CP019072.1	CP018773.2	0.00506439	0	4401/5000
CP019072.1	CP019052.1	0.186676	0	231/5000
CP019254.1	AP018110.1	0.0156938	0	3442/5000
CP019254.1	AP018411.1	0.186043	0	233/5000
CP019254.1	AP018412.1	0.0137424	0	3594/5000
CP019254.1	AP025207.1	0.249887	8.27e-123	99/5000
CP019254.1	AP025211.1	0.249887	8.28e-123	99/5000
CP019254.1	AP025217.1	0.249887	1.25e-122	99/5000
CP019254.1	AP025222.1	0.250653	6.65e-121	98/5000
CP019254.1	C5_2	0.294435	1.76e-40	55/5000
CP019254.1	CM007714.1	0.186359	0	232/5000
CP019254.1	CM008162.1	0.190941	0	218/5000
CP019254.1	CM008278.1	0.00788735	0	4112/5000
CP019254.1	CM012292.1	0.0133218	0	3628/5000
CP019254.1	CP015913.1	0.0150127	0	3494/5000
CP019254.1	CP015977.1	0.186359	0	232/5000
CP019254.1	CP016183.1	0.306404	2.5e-32	47/5000
CP019254.1	CP016184.1	0.300182	1.74e-36	51/5000
CP019254.1	CP016185.1	0.00250959	0	4689/5000
CP019254.1	CP016186.1	0.00276478	0	4659/5000
CP019254.1	CP016187.1	0.00198981	0	4751/5000
CP019254.1	CP016405.1	0.016403	0	3389/5000
CP019254.1	CP016550.1	0.188612	0	225/5000
CP019254.1	CP017246.1	0.164044	0	315/5000
CP019254.1	CP017632.1	0.295831	9.28e-38	54/5000
CP019254.1	CP018106.1	0.0238873	0	2893/5000
CP019254.1	CP018112.1	0.0238873	0	2893/5000
CP019254.1	CP018118.1	0.0238873	0	2893/5000
CP019254.1	CP018124.1	0.023921	0	2891/5000
CP019254.1	CP018773.2	0.186359	0	232/5000
CP019254.1	CP019052.1	0.0155353	0	3454/5000
CP019254.1	CP019072.1	0.183259	0	242/5000
CP019264.1	AP018110.1	0.0218898	0	3015/5000
CP019264.1	AP018411.1	0.186995	0	230/5000
CP019264.1	AP018412.1	0.0216835	0	3028/5000
CP019264.1	AP025207.1	0.247636	1.28e-126	102/5000
CP019264.1	AP025211.1	0.247636	1.29e-126	102/5000
CP019264.1	AP025217.1	0.249887	1.69e-121	99/5000
CP019264.1	AP025222.1	0.249887	2.05e-121	99/5000
CP019264.1	C5_2	0.271898	3.26e-61	74/5000
CP019264.1	CM007714.1	0.186359	0	232/5000
CP019264.1	CM008162.1	0.190603	0	219/5000
CP019264.1	CM008278.1	0.0216203	0	3032/5000
CP019264.1	CM012292.1	0.0204709	0	3106/5000
CP019264.1	CP015913.1	0.0217945	0	3021/5000
CP019264.1	CP015977.1	0.186995	0	230/5000
CP019264.1	CP016183.1	0.277203	6.42e-56	69/5000
CP019264.1	CP016184.1	0.272929	1.43e-60	73/5000
CP019264.1	CP016185.1	0.0195664	0	3166/5000
CP019264.1	CP016186.1	0.0202273	0	3122/5000
CP019264.1	CP016187.1	0.019123	0	3196/5000
CP019264.1	CP016405.1	0.0221134	0	3001/5000
CP019264.1	CP016550.1	0.187638	0	228/5000
CP019264.1	CP017246.1	0.186676	0	231/5000
CP019264.1	CP017632.1	0.276112	3.72e-54	70/5000
CP019264.1	CP018106.1	0.0256479	0	2791/5000
CP019264.1	CP018112.1	0.0256479	0	2791/5000
CP019264.1	CP018118.1	0.0256479	0	2791/5000
CP019264.1	CP018124.1	0.0256479	0	2791/5000
CP019264.1	CP018773.2	0.186359	0	232/5000
CP019264.1	CP019052.1	0.0184975	0	3239/5000
CP019264.1	CP019072.1	0.182957	0	243/5000
CP019264.1	CP019254.1	0.0207778	0	3086/5000
CP019277.1	AP018110.1	0.0203033	0	3117/5000
CP019277.1	AP018411.1	0.188612	0	225/5000
CP019277.1	AP018412.1	0.0190057	0	3204/5000
CP019277.1	AP025207.1	0.247636	7.69e-123	102/5000
CP019277.1	AP025211.1	0.247636	7.7e-123	102/5000
CP019277.1	AP025217.1	0.247636	1.24e-122	102/5000
CP019277.1	AP025222.1	0.247636	1.53e-122	102/5000
CP019277.1	C5_2	0.293064	2.14e-36	56/5000
CP019277.1	CM007714.1	0.187961	0	227/5000
CP019277.1	CM008162.1	0.193348	0	211/5000
CP019277.1	CM008278.1	0.0172388	0	3328/5000
CP019277.1	CM012292.1	0.0162545	0	3400/5000
CP019277.1	CP015913.1	0.0178834	0	3282/5000
CP019277.1	CP015977.1	0.188612	0	225/5000
CP019277.1	CP016183.1	0.311432	2.46e-25	44/5000
CP019277.1	CP016184.1	0.30169	6.65e-31	50/5000
CP019277.1	CP016185.1	0.0126533	0	3683/5000
CP019277.1	CP016186.1	0.0124375	0	3701/5000
CP019277.1	CP016187.1	0.0121522	0	3725/5000
CP019277.1	CP016405.1	0.0187434	0	3222/5000
CP019277.1	CP016550.1	0.189601	0	222/5000
CP019277.1	CP017246.1	0.18927	0	223/5000
CP019277.1	CP017632.1	0.295831	2.27e-32	54/5000
CP019277.1	CP018106.1	0.0252258	0	2815/5000
CP019277.1	CP018112.1	0.0252258	0	2815/5000
CP019277.1	CP018118.1	0.0252258	0	2815/5000
CP019277.1	CP018124.1	0.0252433	0	2814/5000
CP019277.1	CP018773.2	0.187961	0	227/5000
CP019277.1	CP019052.1	0.0201365	0	3128/5000
CP019277.1	CP019072.1	0.186359	0	232/5000
CP019277.1	CP019254.1	0.0138297	0	3587/5000
CP019277.1	CP019264.1	0.0194031	0	3177/5000
CP019353.1	AP018110.1	0.270881	8.12e-69	75/5000
CP019353.1	AP018411.1	0.269877	4.23e-87	76/5000
CP019353.1	AP018412.1	0.298704	6.98e-41	52/5000
CP019353.1	AP025207.1	0.271898	8.32e-73	74/5000
CP019353.1	AP025211.1	0.271898	8.33e-73	74/5000
CP019353.1	AP025217.1	0.275036	1.6e-68	71/5000
CP019353.1	AP025222.1	0.273975	8.37e-70	72/5000
CP019353.1	C5_2	0.00864648	0	4039/5000
CP019353.1	CM007714.1	0.269877	6.28e-87	76/5000
CP019353.1	CM008162.1	0.268886	3.44e-84	77/5000
CP019353.1	CM008278.1	0.294435	6.36e-44	55/5000
CP019353.1	CM012292.1	0.285326	5.64e-52	62/5000
CP019353.1	CP015913.1	0.294435	6.23e-43	55/5000
CP019353.1	CP015977.1	0.269877	4.18e-87	76/5000
CP019353.1	CP016183.1	0.173381	3.12e-299	277/5000
CP019353.1	CP016184.1	0.176337	1.8e-281	266/5000
CP019353.1	CP016185.1	0.286561	2.64e-51	61/5000
CP019353.1	CP016186.1	0.294435	1.5e-44	55/5000
CP019353.1	CP016187.1	0.294435	2.48e-44	55/5000
CP019353.1	CP016405.1	0.300182	4.97e-39	51/5000
CP019353.1	CP016550.1	0.272929	6.91e-72	73/5000
CP019353.1	CP017246.1	0.270881	3.55e-84	75/5000
CP019353.1	CP017632.1	0.0217627	0	3023/5000
CP019353.1	CP018106.1	0.273975	3.98e-64	72/5000
CP019353.1	CP018112.1	0.273975	3.98e-64	72/5000
CP019353.1	CP018118.1	0.273975	3.98e-64	72/5000
CP019353.1	CP018124.1	0.275036	1.83e-62	71/5000
CP019353.1	CP018773.2	0.269877	4.18e-87	76/5000
CP019353.1	CP019052.1	0.295831	7.1e-42	54/5000
CP019353.1	CP019072.1	0.286561	3.22e-64	61/5000
CP019353.1	CP019254.1	0.293064	2.27e-41	56/5000
CP019353.1	CP019264.1	0.271898	6.68e-61	74/5000
CP019353.1	CP019277.1	0.295831	4.01e-34	54/5000
CP019356.1	AP018110.1	0.300182	3.96e-39	51/5000
CP019356.1	AP018411.1	0.281737	2.5e-70	65/5000
CP019356.1	AP018412.1	0.300182	1.41e-39	51/5000
CP019356.1	AP025207.1	0.278311	1.81e-64	68/5000
CP019356.1	AP025211.1	0.278311	1.81e-64	68/5000
CP019356.1	AP025217.1	0.298704	8.16e-44	52/5000
CP019356.1	AP025222.1	0.297254	5.58e-45	53/5000
CP019356.1	C5_2	0.0142571	0	3553/5000
CP019356.1	CM007714.1	0.280577	1.16e-71	66/5000
CP019356.1	CM008162.1	0.272929	4.13e-78	73/5000
CP019356.1	CM008278.1	0.295831	1.37e-42	54/5000
CP019356.1	CM012292.1	0.285326	8.76e-52	62/5000
CP019356.1	CP015913.1	0.294435	9.28e-43	55/5000
CP019356.1	CP015977.1	0.281737	2.47e-70	65/5000
CP019356.1	CP016183.1	0.216725	9.16e-128	154/5000
CP019356.1	CP016184.1	0.216242	3.05e-128	155/5000
CP019356.1	CP016185.1	0.28411	1.42e-53	63/5000
CP019356.1	CP016186.1	0.298704	7.1e-41	52/5000
CP019356.1	CP016187.1	0.298704	1.15e-40	52/5000
CP019356.1	CP016405.1	0.30169	9.56e-38	50/5000
CP019356.1	CP016550.1	0.281737	6.89e-61	65/5000
CP019356.1	CP017246.1	0.279436	4.61e-72	67/5000
CP019356.1	CP017632.1	0.0291137	0	2604/5000
CP019356.1	CP018106.1	0.303229	2.42e-36	49/5000
CP019356.1	CP018112.1	0.303229	2.42e-36	49/5000
CP019356.1	CP018118.1	0.303229	2.42e-36	49/5000
CP019356.1	CP018124.1	0.303229	4.43e-36	49/5000
CP019356.1	CP018773.2	0.280577	8.18e-72	66/5000
CP019356.1	CP019052.1	0.298704	1.97e-39	52/5000
CP019356.1	CP019072.1	0.297254	8.42e-53	53/5000
CP019356.1	CP019254.1	0.295831	5.63e-39	54/5000
CP019356.1	CP019264.1	0.298704	1.05e-35	52/5000
CP019356.1	CP019277.1	0.295831	6.89e-34	54/5000
CP019356.1	CP019353.1	0.0124734	0	3698/5000
CP019360.1	AP018110.1	0.275036	2.95e-62	71/5000
CP019360.1	AP018411.1	0.291718	3.41e-58	57/5000
CP019360.1	AP018412.1	0.297254	4.62e-41	53/5000
CP019360.1	AP025207.1	0.28411	5.36e-57	63/5000
CP019360.1	AP025211.1	0.28411	5.36e-57	63/5000
CP019360.1	AP025217.1	0.289095	9.69e-52	59/5000
CP019360.1	AP025222.1	0.287818	6.19e-53	60/5000
CP019360.1	C5_2	0.0209013	0	3078/5000
CP019360.1	CM007714.1	0.291718	4.61e-58	57/5000
CP019360.1	CM008162.1	0.291718	7.79e-55	57/5000
CP019360.1	CM008278.1	0.295831	9.95e-42	54/5000
CP019360.1	CM012292.1	0.280577	1.26e-55	66/5000
CP019360.1	CP015913.1	0.293064	5.57e-43	56/5000
CP019360.1	CP015977.1	0.291718	3.38e-58	57/5000
CP019360.1	CP016183.1	0.211132	6.18e-136	166/5000
CP019360.1	CP016184.1	0.205526	4.51e-151	179/5000
CP019360.1	CP016185.1	0.281737	5.17e-55	65/5000
CP019360.1	CP016186.1	0.294435	1.55e-43	55/5000
CP019360.1	CP016187.1	0.294435	2.63e-43	55/5000
CP019360.1	CP016405.1	0.300182	4.69e-38	51/5000
CP019360.1	CP016550.1	0.276112	1.19e-66	70/5000
CP019360.1	CP017246.1	0.290395	1.6e-58	58/5000
CP019360.1	CP017632.1	0.0350463	0	2321/5000
CP019360.1	CP018106.1	0.278311	1.03e-57	68/5000
CP019360.1	CP018112.1	0.278311	1.03e-57	68/5000
CP019360.1	CP018118.1	0.278311	1.03e-57	68/5000
CP019360.1	CP018124.1	0.278311	2.51e-57	68/5000
CP019360.1	CP018773.2	0.291718	3.38e-58	57/5000
CP019360.1	CP019052.1	0.295831	8.22e-41	54/5000
CP019360.1	CP019072.1	0.309719	1.36e-41	45/5000
CP019360.1	CP019254.1	0.293064	3.98e-40	56/5000
CP019360.1	CP019264.1	0.273975	8.83e-57	72/5000
CP019360.1	CP019277.1	0.293064	1.42e-34	56/5000
CP019360.1	CP019353.1	0.0275725	0	2685/5000
CP019360.1	CP019356.1	0.0308222	0	2518/5000
CP019394.1	AP018110.1	0.268886	7.5e-72	77/5000
CP019394.1	AP018411.1	0.270881	8.61e-86	75/5000
CP019394.1	AP018412.1	0.297254	2.59e-42	53/5000
CP019394.1	AP025207.1	0.275036	5.16e-69	71/5000
CP019394.1	AP025211.1	0.275036	5.17e-69	71/5000
CP019394.1	AP025217.1	0.273975	3.31e-70	72/5000
CP019394.1	AP025222.1	0.272929	1.7e-71	73/5000
CP019394.1	C5_2	0.0010199	0	4870/5000
CP019394.1	CM007714.1	0.269877	3.61e-87	76/5000
CP019394.1	CM008162.1	0.271898	5.3e-80	74/5000
CP019394.1	CM008278.1	0.293064	2.17e-45	56/5000
CP019394.1	CM012292.1	0.290395	1.87e-47	58/5000
CP019394.1	CP015913.1	0.293064	2.16e-44	56/5000
CP019394.1	CP015977.1	0.270881	8.51e-86	75/5000
CP019394.1	CP016183.1	0.187316	6.03e-232	229/5000
CP019394.1	CP016184.1	0.181464	2.58e-258	248/5000
CP019394.1	CP016185.1	0.294435	2.22e-44	55/5000
CP019394.1	CP016186.1	0.294435	7.93e-45	55/5000
CP019394.1	CP016187.1	0.294435	1.31e-44	55/5000
CP019394.1	CP016405.1	0.298704	1.94e-40	52/5000
CP019394.1	CP016550.1	0.270881	5.5e-75	75/5000
CP019394.1	CP017246.1	0.268886	1.74e-87	77/5000
CP019394.1	CP017632.1	0.0219057	0	3014/5000
CP019394.1	CP018106.1	0.270881	2.14e-68	75/5000
CP019394.1	CP018112.1	0.270881	2.14e-68	75/5000
CP019394.1	CP018118.1	0.270881	2.14e-68	75/5000
CP019394.1	CP018124.1	0.270881	5.42e-68	75/5000
CP019394.1	CP018773.2	0.269877	2.41e-87	76/5000
CP019394.1	CP019052.1	0.295831	3.66e-42	54/5000
CP019394.1	CP019072.1	0.287818	5.75e-63	60/5000
CP019394.1	CP019254.1	0.293064	1.05e-41	56/5000
CP019394.1	CP019264.1	0.268886	4.74e-65	77/5000
CP019394.1	CP019277.1	0.293064	1.54e-36	56/5000
CP019394.1	CP019353.1	0.00908161	0	3998/5000
CP019394.1	CP019356.1	0.0146519	0	3522/5000
CP019394.1	CP019360.1	0.0210564	0	3068/5000
CP020493.1	AP018110.1	0.272929	3.25e-66	73/5000
CP020493.1	AP018411.1	0.272929	1.73e-82	73/5000
CP020493.1	AP018412.1	0.297254	4.76e-42	53/5000
CP020493.1	AP025207.1	0.273975	4.58e-70	72/5000
CP020493.1	AP025211.1	0.273975	4.59e-70	72/5000
CP020493.1	AP025217.1	0.269877	2.16e-75	76/5000
CP020493.1	AP025222.1	0.268886	1.07e-76	77/5000
CP020493.1	C5_2	0.0118929	0	3747/5000
CP020493.1	CM007714.1	0.271898	7.47e-84	74/5000
CP020493.1	CM008162.1	0.276112	6.94e-74	70/5000
CP020493.1	CM008278.1	0.291718	2.73e-46	57/5000
CP020493.1	CM012292.1	0.277203	1.09e-60	69/5000
CP020493.1	CP015913.1	0.295831	8.75e-42	54/5000
CP020493.1	CP015977.1	0.272929	1.71e-82	73/5000
CP020493.1	CP016183.1	0.194761	2.45e-198	207/5000
CP020493.1	CP016184.1	0.199177	4.42e-181	195/5000
CP020493.1	CP016185.1	0.281737	2.96e-56	65/5000
CP020493.1	CP016186.1	0.295831	2.26e-43	54/5000
CP020493.1	CP016187.1	0.295831	3.71e-43	54/5000
CP020493.1	CP016405.1	0.300182	4.94e-39	51/5000
CP020493.1	CP016550.1	0.275036	3.81e-69	71/5000
CP020493.1	CP017246.1	0.271898	1.17e-82	74/5000
CP020493.1	CP017632.1	0.0287657	0	2622/5000
CP020493.1	CP018106.1	0.278311	4.63e-59	68/5000
CP020493.1	CP018112.1	0.278311	4.63e-59	68/5000
CP020493.1	CP018118.1	0.278311	4.63e-59	68/5000
CP020493.1	CP018124.1	0.278311	1.08e-58	68/5000
CP020493.1	CP018773.2	0.271898	5.03e-84	74/5000
CP020493.1	CP019052.1	0.295831	7.04e-42	54/5000
CP020493.1	CP019072.1	0.287818	8.86e-63	60/5000
CP020493.1	CP019254.1	0.294435	2.87e-40	55/5000
CP020493.1	CP019264.1	0.272929	1.06e-59	73/5000
CP020493.1	CP019277.1	0.295831	3.97e-34	54/5000
CP020493.1	CP019353.1	0.0149222	0	3501/5000
CP020493.1	CP019356.1	0.0145368	0	3531/5000
CP020493.1	CP019360.1	0.0281359	0	2655/5000
CP020493.1	CP019394.1	0.0117057	0	3763/5000
CP020548.1	AP018110.1	0.0139297	0	3579/5000
CP020548.1	AP018411.1	0.184175	0	239/5000
CP020548.1	AP018412.1	0.0119399	0	3743/5000
CP020548.1	AP025207.1	0.246172	1.87e-135	104/5000
CP020548.1	AP025211.1	0.246172	1.87e-135	104/5000
CP020548.1	AP025217.1	0.246901	1.42e-133	103/5000
CP020548.1	AP025222.1	0.246901	1.7e-133	103/5000
CP020548.1	C5_2	0.294435	1.64e-44	55/5000
CP020548.1	CM007714.1	0.184175	0	239/5000
CP020548.1	CM008162.1	0.18927	0	223/5000
CP020548.1	CM008278.1	0.0083634	0	4066/5000
CP020548.1	CM012292.1	0.0114965	0	3781/5000
CP020548.1	CP015913.1	0.0153515	0	3468/5000
CP020548.1	CP015977.1	0.184175	0	239/5000
CP020548.1	CP016183.1	0.309719	1.98e-33	45/5000
CP020548.1	CP016184.1	0.298704	2.61e-41	52/5000
CP020548.1	CP016185.1	0.000780952	0	4900/5000
CP020548.1	CP016186.1	0.00103591	0	4868/5000
CP020548.1	CP016187.1	0.000270652	0	4965/5000
CP020548.1	CP016405.1	0.014524	0	3532/5000
CP020548.1	CP016550.1	0.186676	0	231/5000
CP020548.1	CP017246.1	0.185728	0	234/5000
CP020548.1	CP017632.1	0.297254	8.04e-41	53/5000
CP020548.1	CP018106.1	0.0221775	0	2997/5000
CP020548.1	CP018112.1	0.0221775	0	2997/5000
CP020548.1	CP018118.1	0.0221775	0	2997/5000
CP020548.1	CP018124.1	0.0221936	0	2996/5000
CP020548.1	CP018773.2	0.184175	0	239/5000
CP020548.1	CP019052.1	0.0138797	0	3583/5000
CP020548.1	CP019072.1	0.180291	0	252/5000
CP020548.1	CP019254.1	0.00201473	0	4748/5000
CP020548.1	CP019264.1	0.0191377	0	3195/5000
CP020548.1	CP019277.1	0.0121167	0	3728/5000
CP020548.1	CP019353.1	0.294435	2.5e-44	55/5000
CP020548.1	CP019356.1	0.297254	7.99e-42	53/5000
CP020548.1	CP019360.1	0.294435	2.65e-43	55/5000
CP020548.1	CP019394.1	0.294435	1.32e-44	55/5000
CP020548.1	CP020493.1	0.295831	3.73e-43	54/5000
CP021078.1	AP018110.1	0.205942	4.64e-277	178/5000
CP021078.1	AP018411.1	0.192999	0	212/5000
CP021078.1	AP018412.1	0.239924	7.99e-155	113/5000
CP021078.1	AP025207.1	0.0083634	0	4066/5000
CP021078.1	AP025211.1	0.00837384	0	4065/5000
CP021078.1	AP025217.1	0.0149351	0	3500/5000
CP021078.1	AP025222.1	0.0150776	0	3489/5000
CP021078.1	C5_2	0.252209	2.32e-109	96/5000
CP021078.1	CM007714.1	0.192652	0	213/5000
CP021078.1	CM008162.1	0.203481	1.25e-306	184/5000
CP021078.1	CM008278.1	0.241948	5.67e-149	110/5000
CP021078.1	CM012292.1	0.233551	6.49e-172	123/5000
CP021078.1	CP015913.1	0.24403	1.17e-142	107/5000
CP021078.1	CP015977.1	0.192652	0	213/5000
CP021078.1	CP016183.1	0.246172	1.56e-122	104/5000
CP021078.1	CP016184.1	0.237953	1.06e-141	116/5000
CP021078.1	CP016185.1	0.240592	1.03e-152	112/5000
CP021078.1	CP016186.1	0.239924	5.36e-155	113/5000
CP021078.1	CP016187.1	0.239924	9.45e-155	113/5000
CP021078.1	CP016405.1	0.241948	1.14e-148	110/5000
CP021078.1	CP016550.1	0.194405	0	208/5000
CP021078.1	CP017246.1	0.194051	0	209/5000
CP021078.1	CP017632.1	0.269877	6.22e-78	76/5000
CP021078.1	CP018106.1	0.20849	3.29e-264	172/5000
CP021078.1	CP018112.1	0.20849	3.29e-264	172/5000
CP021078.1	CP018118.1	0.20849	3.29e-264	172/5000
CP021078.1	CP018124.1	0.20849	1.02e-263	172/5000
CP021078.1	CP018773.2	0.192652	0	213/5000
CP021078.1	CP019052.1	0.24333	1.67e-144	108/5000
CP021078.1	CP019072.1	0.215286	3.33e-256	157/5000
CP021078.1	CP019254.1	0.24333	1.05e-141	108/5000
CP021078.1	CP019264.1	0.208924	1.71e-255	171/5000
CP021078.1	CP019277.1	0.241948	2.83e-140	110/5000
CP021078.1	CP019353.1	0.250653	3.35e-112	98/5000
CP021078.1	CP019356.1	0.282914	3.03e-62	64/5000
CP021078.1	CP019360.1	0.265992	7.15e-84	80/5000
CP021078.1	CP019394.1	0.252999	5.99e-108	95/5000
CP021078.1	CP020493.1	0.254606	1.67e-104	93/5000
CP021078.1	CP020548.1	0.240592	5.76e-153	112/5000
CP021176.1	AP018110.1	0.0138422	0	3586/5000
CP021176.1	AP018411.1	0.183869	0	240/5000
CP021176.1	AP018412.1	0.011846	0	3751/5000
CP021176.1	AP025207.1	0.245451	3.59e-137	105/5000
CP021176.1	AP025211.1	0.245451	3.6e-137	105/5000
CP021176.1	AP025217.1	0.246172	2.77e-135	104/5000
CP021176.1	AP025222.1	0.246172	3.31e-135	104/5000
CP021176.1	C5_2	0.294435	1.64e-44	55/5000
CP021176.1	CM007714.1	0.183869	0	240/5000
CP021176.1	CM008162.1	0.18894	0	224/5000
CP021176.1	CM008278.1	0.00830087	0	4072/5000
CP021176.1	CM012292.1	0.0113809	0	3791/5000
CP021176.1	CP015913.1	0.0152338	0	3477/5000
CP021176.1	CP015977.1	0.183869	0	240/5000
CP021176.1	CP016183.1	0.309719	1.99e-33	45/5000
CP021176.1	CP016184.1	0.298704	2.62e-41	52/5000
CP021176.1	CP016185.1	0.000646514	0	4917/5000
CP021176.1	CP016186.1	0.000916088	0	4883/5000
CP021176.1	CP016187.1	0.000154309	0	4980/5000
CP021176.1	CP016405.1	0.0143839	0	3543/5000
CP021176.1	CP016550.1	0.186359	0	232/5000
CP021176.1	CP017246.1	0.185415	0	235/5000
CP021176.1	CP017632.1	0.297254	8.05e-41	53/5000
CP021176.1	CP018106.1	0.0220974	0	3002/5000
CP021176.1	CP018112.1	0.0220974	0	3002/5000
CP021176.1	CP018118.1	0.0220974	0	3002/5000
CP021176.1	CP018124.1	0.0221134	0	3001/5000
CP021176.1	CP018773.2	0.183869	0	240/5000
CP021176.1	CP019052.1	0.0137424	0	3594/5000
CP021176.1	CP019072.1	0.180001	0	253/5000
CP021176.1	CP019254.1	0.00189037	0	4763/5000
CP021176.1	CP019264.1	0.0189911	0	3205/5000
CP021176.1	CP019277.1	0.0119634	0	3741/5000
CP021176.1	CP019353.1	0.294435	2.5e-44	55/5000
CP021176.1	CP019356.1	0.297254	8.01e-42	53/5000
CP021176.1	CP019360.1	0.294435	2.66e-43	55/5000
CP021176.1	CP019394.1	0.294435	1.32e-44	55/5000
CP021176.1	CP020493.1	0.295831	3.74e-43	54/5000
CP021176.1	CP020548.1	0.000162049	0	4979/5000
CP021176.1	CP021078.1	0.239924	9.53e-155	113/5000
CP021194.1	AP018110.1	0.00143121	0	4819/5000
CP021194.1	AP018411.1	0.205942	1.35e-291	178/5000
CP021194.1	AP018412.1	0.000924059	0	4882/5000
CP021194.1	AP025207.1	0.24403	4.77e-141	107/5000
CP021194.1	AP025211.1	0.24403	4.78e-141	107/5000
CP021194.1	AP025217.1	0.24403	7.13e-141	107/5000
CP021194.1	AP025222.1	0.24403	8.55e-141	107/5000
CP021194.1	C5_2	0.297254	1.63e-42	53/5000
CP021194.1	CM007714.1	0.204701	1.68e-297	181/5000
CP021194.1	CM008162.1	0.209799	4.94e-266	169/5000
CP021194.1	CM008278.1	0.0161873	0	3405/5000
CP021194.1	CM012292.1	0.0139799	0	3575/5000
CP021194.1	CP015913.1	0.0200458	0	3134/5000
CP021194.1	CP015977.1	0.205526	1.14e-293	179/5000
CP021194.1	CP016183.1	0.308043	7.63e-35	46/5000
CP021194.1	CP016184.1	0.297254	7.78e-43	53/5000
CP021194.1	CP016185.1	0.0136057	0	3605/5000
CP021194.1	CP016186.1	0.0134326	0	3619/5000
CP021194.1	CP016187.1	0.0130893	0	3647/5000
CP021194.1	CP016405.1	0.0072779	0	4172/5000
CP021194.1	CP016550.1	0.20636	1.95e-271	177/5000
CP021194.1	CP017246.1	0.20636	3.82e-287	177/5000
CP021194.1	CP017632.1	0.30169	8.69e-38	50/5000
CP021194.1	CP018106.1	0.0160398	0	3416/5000
CP021194.1	CP018112.1	0.0160398	0	3416/5000
CP021194.1	CP018118.1	0.0160398	0	3416/5000
CP021194.1	CP018124.1	0.0160532	0	3415/5000
CP021194.1	CP018773.2	0.204701	8.22e-298	181/5000
CP021194.1	CP019052.1	0.00452126	0	4460/5000
CP021194.1	CP019072.1	0.199558	4.94066e-324	194/5000
CP021194.1	CP019254.1	0.0148705	0	3505/5000
CP021194.1	CP019264.1	0.0227274	0	2963/5000
CP021194.1	CP019277.1	0.019123	0	3196/5000
CP021194.1	CP019353.1	0.298704	3.58e-41	52/5000
CP021194.1	CP019356.1	0.300182	7.29e-40	51/5000
CP021194.1	CP019360.1	0.297254	2.26e-41	53/5000
CP021194.1	CP019394.1	0.297254	1.32e-42	53/5000
CP021194.1	CP020493.1	0.297254	2.4e-42	53/5000
CP021194.1	CP020548.1	0.0130649	0	3649/5000
CP021194.1	CP021078.1	0.239924	3.6e-155	113/5000
CP021194.1	CP021176.1	0.0129918	0	3655/5000
CP021205.1	AP018110.1	0.00360682	0	4562/5000
CP021205.1	AP018411.1	0.208924	1.17e-275	171/5000
CP021205.1	AP018412.1	0.00267945	0	4669/5000
CP021205.1	AP025207.1	0.246901	5.67e-133	103/5000
CP021205.1	AP025211.1	0.246901	5.67e-133	103/5000
CP021205.1	AP025217.1	0.248379	2.08e-129	101/5000
CP021205.1	AP025222.1	0.249129	1.21e-127	100/5000
CP021205.1	C5_2	0.295831	1.21e-42	54/5000
CP021205.1	CM007714.1	0.208059	1.91e-279	173/5000
CP021205.1	CM008162.1	0.21249	1.85e-252	163/5000
CP021205.1	CM008278.1	0.01688	0	3354/5000
CP021205.1	CM012292.1	0.0157203	0	3440/5000
CP021205.1	CP015913.1	0.0195069	0	3170/5000
CP021205.1	CP015977.1	0.208924	1.15e-275	171/5000
CP021205.1	CP016183.1	0.278311	3.08e-60	68/5000
CP021205.1	CP016184.1	0.282914	4.5e-55	64/5000
CP021205.1	CP016185.1	0.0152599	0	3475/5000
CP021205.1	CP016186.1	0.0150387	0	3492/5000
CP021205.1	CP016187.1	0.0146647	0	3521/5000
CP021205.1	CP016405.1	0.00958841	0	3951/5000
CP021205.1	CP016550.1	0.210685	4.67e-250	167/5000
CP021205.1	CP017246.1	0.179425	0	255/5000
CP021205.1	CP017632.1	0.28411	8.95e-52	63/5000
CP021205.1	CP018106.1	0.018368	0	3248/5000
CP021205.1	CP018112.1	0.018368	0	3248/5000
CP021205.1	CP018118.1	0.018368	0	3248/5000
CP021205.1	CP018124.1	0.018368	0	3248/5000
CP021205.1	CP018773.2	0.208059	9.55e-280	173/5000
CP021205.1	CP019052.1	0.00646531	0	4254/5000
CP021205.1	CP019072.1	0.203885	1.86e-299	183/5000
CP021205.1	CP019254.1	0.0143585	0	3545/5000
CP021205.1	CP019264.1	0.0244818	0	2858/5000
CP021205.1	CP019277.1	0.0216835	0	3028/5000
CP021205.1	CP019353.1	0.295831	1.86e-42	54/5000
CP021205.1	CP019356.1	0.297254	3.86e-41	53/5000
CP021205.1	CP019360.1	0.278311	4.15e-58	68/5000
CP021205.1	CP019394.1	0.294435	6.57e-44	55/5000
CP021205.1	CP020493.1	0.294435	1.26e-43	55/5000
CP021205.1	CP020548.1	0.0146904	0	3519/5000
CP021205.1	CP021078.1	0.241267	2.04e-150	111/5000
CP021205.1	CP021176.1	0.0146007	0	3526/5000
CP021205.1	CP021194.1	0.0032477	0	4603/5000
CP021209.1	AP018110.1	0.261404	2.1e-83	85/5000
CP021209.1	AP018411.1	0.264123	3.46e-97	82/5000
CP021209.1	AP018412.1	0.289095	5.28e-50	59/5000
CP021209.1	AP025207.1	0.265992	3.77e-82	80/5000
CP021209.1	AP025211.1	0.265992	3.78e-82	80/5000
CP021209.1	AP025217.1	0.28411	1.26e-58	63/5000
CP021209.1	AP025222.1	0.282914	7.06e-60	64/5000
CP021209.1	C5_2	0.00418602	0	4497/5000
CP021209.1	CM007714.1	0.263205	1.35e-98	83/5000
CP021209.1	CM008162.1	0.265992	1.77e-89	80/5000
CP021209.1	CM008278.1	0.289095	1.65e-49	59/5000
CP021209.1	CM012292.1	0.286561	1.26e-51	61/5000
CP021209.1	CP015913.1	0.290395	2.81e-47	58/5000
CP021209.1	CP015977.1	0.264123	3.42e-97	82/5000
CP021209.1	CP016183.1	0.21869	5.23e-129	150/5000
CP021209.1	CP016184.1	0.208924	2.08e-155	171/5000
CP021209.1	CP016185.1	0.291718	2.91e-47	57/5000
CP021209.1	CP016186.1	0.289095	3.64e-50	59/5000
CP021209.1	CP016187.1	0.291718	1.7e-47	57/5000
CP021209.1	CP016405.1	0.293064	1.32e-45	56/5000
CP021209.1	CP016550.1	0.265051	4.51e-84	81/5000
CP021209.1	CP017246.1	0.263205	2.8e-97	83/5000
CP021209.1	CP017632.1	0.0237025	0	2904/5000
CP021209.1	CP018106.1	0.265992	1.01e-75	80/5000
CP021209.1	CP018112.1	0.265992	1.01e-75	80/5000
CP021209.1	CP018118.1	0.265992	1.01e-75	80/5000
CP021209.1	CP018124.1	0.265992	2.68e-75	80/5000
CP021209.1	CP018773.2	0.263205	8.75e-99	83/5000
CP021209.1	CP019052.1	0.290395	2.24e-47	58/5000
CP021209.1	CP019072.1	0.280577	4.24e-72	66/5000
CP021209.1	CP019254.1	0.290395	1.5e-44	58/5000
CP021209.1	CP019264.1	0.262299	9.6e-75	84/5000
CP021209.1	CP019277.1	0.287818	2e-41	60/5000
CP021209.1	CP019353.1	0.0124495	0	3700/5000
CP021209.1	CP019356.1	0.0183106	0	3252/5000
CP021209.1	CP019360.1	0.0209943	0	3072/5000
CP021209.1	CP019394.1	0.00367744	0	4554/5000
CP021209.1	CP020493.1	0.0127376	0	3676/5000
CP021209.1	CP020548.1	0.291718	1.71e-47	57/5000
CP021209.1	CP021078.1	0.245451	2.54e-124	105/5000
CP021209.1	CP021176.1	0.291718	1.71e-47	57/5000
CP021209.1	CP021194.1	0.289095	2.52e-50	59/5000
CP021209.1	CP021205.1	0.290395	5.52e-48	58/5000
CP021418.1	AP018110.1	0.203481	3.46e-306	184/5000
CP021418.1	AP018411.1	0.00229038	0	4715/5000
CP021418.1	AP018412.1	0.203885	8.34e-305	183/5000
CP021418.1	AP025207.1	0.200326	0	192/5000
CP021418.1	AP025211.1	0.200326	0	192/5000
CP021418.1	AP025217.1	0.223848	4.66e-221	140/5000
CP021418.1	AP025222.1	0.223848	5.52e-221	140/5000
CP021418.1	C5_2	0.269877	4.25e-89	76/5000
CP021418.1	CM007714.1	0.00212298	0	4735/5000
CP021418.1	CM008162.1	0.00925317	0	3982/5000
CP021418.1	CM008278.1	0.199941	0	193/5000
CP021418.1	CM012292.1	0.20849	7.48e-281	172/5000
CP021418.1	CP015913.1	0.206781	3.58e-288	176/5000
CP021418.1	CP015977.1	0.00219818	0	4726/5000
CP021418.1	CP016183.1	0.285326	5.92e-68	62/5000
CP021418.1	CP016184.1	0.270881	8.45e-88	75/5000
CP021418.1	CP016185.1	0.201101	4.5872e-319	190/5000
CP021418.1	CP016186.1	0.199558	0	194/5000
CP021418.1	CP016187.1	0.200326	9.88131e-324	192/5000
CP021418.1	CP016405.1	0.208059	5.93e-283	173/5000
CP021418.1	CP016550.1	0.00447572	0	4465/5000
CP021418.1	CP017246.1	0.0040692	0	4510/5000
CP021418.1	CP017632.1	0.298704	1.99e-52	52/5000
CP021418.1	CP018106.1	0.205942	7.57e-293	178/5000
CP021418.1	CP018112.1	0.205942	7.57e-293	178/5000
CP021418.1	CP018118.1	0.205942	7.57e-293	178/5000
CP021418.1	CP018124.1	0.205942	1.95e-292	178/5000
CP021418.1	CP018773.2	0.00226521	0	4718/5000
CP021418.1	CP019052.1	0.206781	2.64e-288	176/5000
CP021418.1	CP019072.1	0.00737858	0	4162/5000
CP021418.1	CP019254.1	0.204292	6.06e-297	182/5000
CP021418.1	CP019264.1	0.203481	1.58e-299	184/5000
CP021418.1	CP019277.1	0.204701	1.61e-288	181/5000
CP021418.1	CP019353.1	0.269877	5.98e-89	76/5000
CP021418.1	CP019356.1	0.280577	2.05e-73	66/5000
CP021418.1	CP019360.1	0.291718	1.33e-59	57/5000
CP021418.1	CP019394.1	0.268886	9.38e-91	77/5000
CP021418.1	CP020493.1	0.271898	8.06e-86	74/5000
CP021418.1	CP020548.1	0.200326	9.88131e-324	192/5000
CP021418.1	CP021078.1	0.192652	0	213/5000
CP021418.1	CP021176.1	0.200326	9.88131e-324	192/5000
CP021418.1	CP021194.1	0.202281	1.15408e-313	187/5000
CP021418.1	CP021205.1	0.20636	3.39e-291	177/5000
CP021418.1	CP021209.1	0.263205	9.14e-101	83/5000
CP021419.1	AP018110.1	0.204292	1.12e-298	182/5000
CP021419.1	AP018411.1	0.000185282	0	4976/5000
CP021419.1	AP018412.1	0.205112	2.85e-295	180/5000
CP021419.1	AP025207.1	0.200712	9.88131e-324	191/5000
CP021419.1	AP025211.1	0.200712	9.88131e-324	191/5000
CP021419.1	AP025217.1	0.222786	1.18e-222	142/5000
CP021419.1	AP025222.1	0.222786	1.41e-222	142/5000
CP021419.1	C5_2	0.270881	1.03e-85	75/5000
CP021419.1	CM007714.1	3.08e-05	0	4996/5000
CP021419.1	CM008162.1	0.00691831	0	4208/5000
CP021419.1	CM008278.1	0.184483	0	238/5000
CP021419.1	CM012292.1	0.189933	0	221/5000
CP021419.1	CP015913.1	0.188286	0	226/5000
CP021419.1	CP015977.1	0.000100195	0	4987/5000
CP021419.1	CP016183.1	0.285326	1.76e-66	62/5000
CP021419.1	CP016184.1	0.271898	1.85e-84	74/5000
CP021419.1	CP016185.1	0.184175	0	239/5000
CP021419.1	CP016186.1	0.183563	0	241/5000
CP021419.1	CP016187.1	0.183869	0	240/5000
CP021419.1	CP016405.1	0.20936	1.18e-273	170/5000
CP021419.1	CP016550.1	0.00228199	0	4716/5000
CP021419.1	CP017246.1	0.00189864	0	4762/5000
CP021419.1	CP017632.1	0.298704	3.82e-51	52/5000
CP021419.1	CP018106.1	0.207631	2.33e-281	174/5000
CP021419.1	CP018112.1	0.207631	2.33e-281	174/5000
CP021419.1	CP018118.1	0.207631	2.33e-281	174/5000
CP021419.1	CP018124.1	0.207631	6.09e-281	174/5000
CP021419.1	CP018773.2	0.000162049	0	4979/5000
CP021419.1	CP019052.1	0.189933	0	221/5000
CP021419.1	CP019072.1	0.00500867	0	4407/5000
CP021419.1	CP019254.1	0.186359	0	232/5000
CP021419.1	CP019264.1	0.186359	0	232/5000
CP021419.1	CP019277.1	0.187961	0	227/5000
CP021419.1	CP019353.1	0.269877	4.18e-87	76/5000
CP021419.1	CP019356.1	0.280577	8.18e-72	66/5000
CP021419.1	CP019360.1	0.291718	3.38e-58	57/5000
CP021419.1	CP019394.1	0.269877	2.41e-87	76/5000
CP021419.1	CP020493.1	0.271898	5.03e-84	74/5000
CP021419.1	CP020548.1	0.184175	0	239/5000
CP021419.1	CP021078.1	0.192652	0	213/5000
CP021419.1	CP021176.1	0.183869	0	240/5000
CP021419.1	CP021194.1	0.204701	8.22e-298	181/5000
CP021419.1	CP021205.1	0.208059	9.55e-280	173/5000
CP021419.1	CP021209.1	0.263205	8.75e-99	83/5000
CP021419.1	CP021418.1	0.00212298	0	4735/5000
CP022165.1	AP018110.1	0.265051	1.22e-77	81/5000
CP022165.1	AP018411.1	0.265992	7.58e-94	80/5000
CP022165.1	AP018412.1	0.291718	2.3e-47	57/5000
CP022165.1	AP025207.1	0.270881	7.24e-75	75/5000
CP022165.1	AP025211.1	0.270881	7.24e-75	75/5000
CP022165.1	AP025217.1	0.290395	6e-52	58/5000
CP022165.1	AP025222.1	0.289095	3.63e-53	59/5000
CP022165.1	C5_2	0.0109682	0	3827/5000
CP022165.1	CM007714.1	0.265051	3.03e-95	81/5000
CP022165.1	CM008162.1	0.266944	9.12e-88	79/5000
CP022165.1	CM008278.1	0.290395	4.33e-48	58/5000
CP022165.1	CM012292.1	0.289095	5.66e-49	59/5000
CP022165.1	CP015913.1	0.293064	1.06e-44	56/5000
CP022165.1	CP015977.1	0.265992	7.48e-94	80/5000
CP022165.1	CP016183.1	0.220199	5.09e-124	147/5000
CP022165.1	CP016184.1	0.218194	2.4e-128	151/5000
CP022165.1	CP016185.1	0.293064	7.29e-46	56/5000
CP022165.1	CP016186.1	0.293064	2.59e-46	56/5000
CP022165.1	CP016187.1	0.293064	4.29e-46	56/5000
CP022165.1	CP016405.1	0.293064	2.09e-45	56/5000
CP022165.1	CP016550.1	0.265992	2.13e-82	80/5000
CP022165.1	CP017246.1	0.264123	1.61e-95	82/5000
CP022165.1	CP017632.1	0.0304381	0	2537/5000
CP022165.1	CP018106.1	0.267909	9.13e-73	78/5000
CP022165.1	CP018112.1	0.267909	9.13e-73	78/5000
CP022165.1	CP018118.1	0.267909	9.13e-73	78/5000
CP022165.1	CP018124.1	0.267909	2.38e-72	78/5000
CP022165.1	CP018773.2	0.265051	1.97e-95	81/5000
CP022165.1	CP019052.1	0.264123	1.11e-77	82/5000
CP022165.1	CP019072.1	0.282914	5.35e-69	64/5000
CP022165.1	CP019254.1	0.294435	6.21e-41	55/5000
CP022165.1	CP019264.1	0.245451	2.73e-102	105/5000
CP022165.1	CP019277.1	0.291718	5.41e-38	57/5000
CP022165.1	CP019353.1	0.0151817	0	3481/5000
CP022165.1	CP019356.1	0.0191818	0	3192/5000
CP022165.1	CP019360.1	0.0275539	0	2686/5000
CP022165.1	CP019394.1	0.0110138	0	3823/5000
CP022165.1	CP020493.1	0.0129675	0	3657/5000
CP022165.1	CP020548.1	0.293064	4.31e-46	56/5000
CP022165.1	CP021078.1	0.249129	3.92e-116	100/5000
CP022165.1	CP021176.1	0.293064	4.32e-46	56/5000
CP022165.1	CP021194.1	0.291718	1.12e-47	57/5000
CP022165.1	CP021205.1	0.289095	5.5e-49	59/5000
CP022165.1	CP021209.1	0.00837384	0	4065/5000
CP022165.1	CP021418.1	0.265051	2.26e-97	81/5000
CP022165.1	CP021419.1	0.265051	1.97e-95	81/5000
CP022169.1	AP018110.1	0.24403	2.38e-119	107/5000
CP022169.1	AP018411.1	0.241948	2.16e-146	110/5000
CP022169.1	AP018412.1	0.273975	1.89e-69	72/5000
CP022169.1	AP025207.1	0.248379	8.73e-117	101/5000
CP022169.1	AP025211.1	0.248379	8.74e-117	101/5000
CP022169.1	AP025217.1	0.270881	1.44e-77	75/5000
CP022169.1	AP025222.1	0.269877	6.33e-79	76/5000
CP022169.1	C5_2	0.023055	0	2943/5000
CP022169.1	CM007714.1	0.241267	6.63e-148	111/5000
CP022169.1	CM008162.1	0.246901	9.42e-129	103/5000
CP022169.1	CM008278.1	0.271898	1.32e-71	74/5000
CP022169.1	CM012292.1	0.265992	1.81e-79	80/5000
CP022169.1	CP015913.1	0.272929	4.53e-69	73/5000
CP022169.1	CP015977.1	0.241948	2.13e-146	110/5000
CP022169.1	CP016183.1	0.202281	1.54e-194	187/5000
CP022169.1	CP016184.1	0.201101	3.15e-198	190/5000
CP022169.1	CP016185.1	0.271898	8.09e-72	74/5000
CP022169.1	CP016186.1	0.271898	2.3e-72	74/5000
CP022169.1	CP016187.1	0.270881	1.8e-73	75/5000
CP022169.1	CP016405.1	0.273975	1.46e-68	72/5000
CP022169.1	CP016550.1	0.241948	1.16e-131	110/5000
CP022169.1	CP017246.1	0.240592	5.72e-148	112/5000
CP022169.1	CP017632.1	0.047136	0	1858/5000
CP022169.1	CP018106.1	0.246901	2.77e-112	103/5000
CP022169.1	CP018112.1	0.246901	2.77e-112	103/5000
CP022169.1	CP018118.1	0.246901	2.77e-112	103/5000
CP022169.1	CP018124.1	0.246901	8.77e-112	103/5000
CP022169.1	CP018773.2	0.241267	3.81e-148	111/5000
CP022169.1	CP019052.1	0.269877	3.13e-73	76/5000
CP022169.1	CP019072.1	0.265051	3.38e-97	81/5000
CP022169.1	CP019254.1	0.269877	7.78e-70	76/5000
CP022169.1	CP019264.1	0.24333	2.35e-112	108/5000
CP022169.1	CP019277.1	0.272929	5.54e-60	73/5000
CP022169.1	CP019353.1	0.0289393	0	2613/5000
CP022169.1	CP019356.1	0.0323769	0	2443/5000
CP022169.1	CP019360.1	0.0464175	0	1882/5000
CP022169.1	CP019394.1	0.0232364	0	2932/5000
CP022169.1	CP020493.1	0.0267249	0	2731/5000
CP022169.1	CP020548.1	0.270881	1.82e-73	75/5000
CP022169.1	CP021078.1	0.225469	1.07e-181	137/5000
CP022169.1	CP021176.1	0.271898	4.28e-72	74/5000
CP022169.1	CP021194.1	0.273975	8.19e-70	72/5000
CP022169.1	CP021205.1	0.272929	6.87e-70	73/5000
CP022169.1	CP021209.1	0.0249992	0	2828/5000
CP022169.1	CP021418.1	0.241267	1.16e-150	111/5000
CP022169.1	CP021419.1	0.241267	3.81e-148	111/5000
CP022169.1	CP022165.1	0.0245675	0	2853/5000
CP022452.1	AP018110.1	0.0138797	0	3583/5000
CP022452.1	AP018411.1	0.183563	0	241/5000
CP022452.1	AP018412.1	0.0127376	0	3676/5000
CP022452.1	AP025207.1	0.245451	3.32e-137	105/5000
CP022452.1	AP025211.1	0.245451	3.33e-137	105/5000
CP022452.1	AP025217.1	0.245451	4.94e-137	105/5000
CP022452.1	AP025222.1	0.246172	3.07e-135	104/5000
CP022452.1	C5_2	0.294435	1.53e-44	55/5000
CP022452.1	CM007714.1	0.184175	0	239/5000
CP022452.1	CM008162.1	0.18894	0	224/5000
CP022452.1	CM008278.1	0.00854132	0	4049/5000
CP022452.1	CM012292.1	0.0121877	0	3722/5000
CP022452.1	CP015913.1	0.0162815	0	3398/5000
CP022452.1	CP015977.1	0.184175	0	239/5000
CP022452.1	CP016183.1	0.309719	1.88e-33	45/5000
CP022452.1	CP016184.1	0.298704	2.45e-41	52/5000
CP022452.1	CP016185.1	0.00148817	0	4812/5000
CP022452.1	CP016186.1	0.00127722	0	4838/5000
CP022452.1	CP016187.1	0.000932033	0	4881/5000
CP022452.1	CP016405.1	0.0152469	0	3476/5000
CP022452.1	CP016550.1	0.185415	0	235/5000
CP022452.1	CP017246.1	0.185415	0	235/5000
CP022452.1	CP017632.1	0.297254	7.51e-41	53/5000
CP022452.1	CP018106.1	0.023055	0	2943/5000
CP022452.1	CP018112.1	0.023055	0	2943/5000
CP022452.1	CP018118.1	0.023055	0	2943/5000
CP022452.1	CP018124.1	0.0230714	0	2942/5000
CP022452.1	CP018773.2	0.184175	0	239/5000
CP022452.1	CP019052.1	0.0137798	0	3591/5000
CP022452.1	CP019072.1	0.180291	0	252/5000
CP022452.1	CP019254.1	0.00273061	0	4663/5000
CP022452.1	CP019264.1	0.0199554	0	3140/5000
CP022452.1	CP019277.1	0.0125093	0	3695/5000
CP022452.1	CP019353.1	0.294435	2.33e-44	55/5000
CP022452.1	CP019356.1	0.297254	7.49e-42	53/5000
CP022452.1	CP019360.1	0.294435	2.47e-43	55/5000
CP022452.1	CP019394.1	0.294435	1.23e-44	55/5000
CP022452.1	CP020493.1	0.295831	3.49e-43	54/5000
CP022452.1	CP020548.1	0.000987916	0	4874/5000
CP022452.1	CP021078.1	0.239924	8.82e-155	113/5000
CP022452.1	CP021176.1	0.000884228	0	4887/5000
CP022452.1	CP021194.1	0.0134573	0	3617/5000
CP022452.1	CP021205.1	0.0149609	0	3498/5000
CP022452.1	CP021209.1	0.291718	1.6e-47	57/5000
CP022452.1	CP021418.1	0.200712	1.43279e-321	191/5000
CP022452.1	CP021419.1	0.184175	0	239/5000
CP022452.1	CP022165.1	0.293064	4.03e-46	56/5000
CP022452.1	CP022169.1	0.271898	3.94e-72	74/5000
CP022735.1	AP018110.1	0.268886	4.95e-72	77/5000
CP022735.1	AP018411.1	0.266944	3.97e-92	79/5000
CP022735.1	AP018412.1	0.298704	2.92e-41	52/5000
CP022735.1	AP025207.1	0.268886	1.83e-77	77/5000
CP022735.1	AP025211.1	0.268886	1.83e-77	77/5000
CP022735.1	AP025217.1	0.265051	6.37e-83	81/5000
CP022735.1	AP025222.1	0.264123	2.95e-84	82/5000
CP022735.1	C5_2	0.0094041	0	3968/5000
CP022735.1	CM007714.1	0.265992	1.61e-93	80/5000
CP022735.1	CM008162.1	0.269877	4.27e-83	76/5000
CP022735.1	CM008278.1	0.294435	2.48e-44	55/5000
CP022735.1	CM012292.1	0.279436	1.13e-58	67/5000
CP022735.1	CP015913.1	0.295831	3.36e-42	54/5000
CP022735.1	CP015977.1	0.266944	3.93e-92	79/5000
CP022735.1	CP016183.1	0.18176	1.97e-259	247/5000
CP022735.1	CP016184.1	0.180583	3.73e-264	251/5000
CP022735.1	CP016185.1	0.282914	1.76e-55	64/5000
CP022735.1	CP016186.1	0.297254	1.41e-42	53/5000
CP022735.1	CP016187.1	0.297254	2.27e-42	53/5000
CP022735.1	CP016405.1	0.300182	2.06e-39	51/5000
CP022735.1	CP016550.1	0.266944	9.05e-81	79/5000
CP022735.1	CP017246.1	0.265051	8.47e-94	81/5000
CP022735.1	CP017632.1	0.027368	0	2696/5000
CP022735.1	CP018106.1	0.272929	5.62e-66	73/5000
CP022735.1	CP018112.1	0.272929	5.62e-66	73/5000
CP022735.1	CP018118.1	0.272929	5.62e-66	73/5000
CP022735.1	CP018124.1	0.272929	1.38e-65	73/5000
CP022735.1	CP018773.2	0.265992	1.05e-93	80/5000
CP022735.1	CP019052.1	0.295831	2.72e-42	54/5000
CP022735.1	CP019072.1	0.282914	7.05e-69	64/5000
CP022735.1	CP019254.1	0.295831	1.24e-39	54/5000
CP022735.1	CP019264.1	0.269877	4.87e-64	76/5000
CP022735.1	CP019277.1	0.295831	1.06e-34	54/5000
CP022735.1	CP019353.1	0.011128	0	3813/5000
CP022735.1	CP019356.1	0.0160933	0	3412/5000
CP022735.1	CP019360.1	0.0266339	0	2736/5000
CP022735.1	CP019394.1	0.00957754	0	3952/5000
CP022735.1	CP020493.1	0.00709754	0	4190/5000
CP022735.1	CP020548.1	0.297254	2.28e-42	53/5000
CP022735.1	CP021078.1	0.247636	4.86e-119	102/5000
CP022735.1	CP021176.1	0.297254	2.29e-42	53/5000
CP022735.1	CP021194.1	0.298704	1.51e-41	52/5000
CP022735.1	CP021205.1	0.295831	7.27e-43	54/5000
CP022735.1	CP021209.1	0.0102037	0	3895/5000
CP022735.1	CP021418.1	0.265051	3.13e-97	81/5000
CP022735.1	CP021419.1	0.265992	1.05e-93	80/5000
CP022735.1	CP022165.1	0.00903887	0	4002/5000
CP022735.1	CP022169.1	0.0237864	0	2899/5000
CP022735.1	CP022452.1	0.297254	2.14e-42	53/5000
CP023143.1	AP018110.1	0.263205	1.71e-80	83/5000
CP023143.1	AP018411.1	0.265051	1.67e-95	81/5000
CP023143.1	AP018412.1	0.293064	3.03e-46	56/5000
CP023143.1	AP025207.1	0.267909	3.52e-79	78/5000
CP023143.1	AP025211.1	0.267909	3.52e-79	78/5000
CP023143.1	AP025217.1	0.287818	1.33e-54	60/5000
CP023143.1	AP025222.1	0.286561	7.79e-56	61/5000
CP023143.1	C5_2	0.00858334	0	4045/5000
CP023143.1	CM007714.1	0.264123	6.59e-97	82/5000
CP023143.1	CM008162.1	0.265992	2.28e-89	80/5000
CP023143.1	CM008278.1	0.290395	3.51e-48	58/5000
CP023143.1	CM012292.1	0.289095	4.55e-49	59/5000
CP023143.1	CP015913.1	0.291718	5.66e-46	57/5000
CP023143.1	CP015977.1	0.265051	1.65e-95	81/5000
CP023143.1	CP016183.1	0.18927	3.93e-227	223/5000
CP023143.1	CP016184.1	0.182356	4.21e-258	245/5000
CP023143.1	CP016185.1	0.293064	5.96e-46	56/5000
CP023143.1	CP016186.1	0.293064	2.13e-46	56/5000
CP023143.1	CP016187.1	0.293064	3.51e-46	56/5000
CP023143.1	CP016405.1	0.295831	3.93e-43	54/5000
CP023143.1	CP016550.1	0.265992	1.66e-82	80/5000
CP023143.1	CP017246.1	0.264123	1.33e-95	82/5000
CP023143.1	CP017632.1	0.0288428	0	2618/5000
CP023143.1	CP018106.1	0.268886	1.44e-71	77/5000
CP023143.1	CP018112.1	0.268886	1.44e-71	77/5000
CP023143.1	CP018118.1	0.268886	1.44e-71	77/5000
CP023143.1	CP018124.1	0.268886	3.69e-71	77/5000
CP023143.1	CP018773.2	0.264123	4.28e-97	82/5000
CP023143.1	CP019052.1	0.291718	4.53e-46	57/5000
CP023143.1	CP019072.1	0.281737	1.55e-70	65/5000
CP023143.1	CP019254.1	0.291718	2.77e-43	57/5000
CP023143.1	CP019264.1	0.265992	1.83e-69	80/5000
CP023143.1	CP019277.1	0.293064	4.33e-37	56/5000
CP023143.1	CP019353.1	0.0116358	0	3769/5000
CP023143.1	CP019356.1	0.0149222	0	3501/5000
CP023143.1	CP019360.1	0.028117	0	2656/5000
CP023143.1	CP019394.1	0.00861489	0	4042/5000
CP023143.1	CP020493.1	0.00839472	0	4063/5000
CP023143.1	CP020548.1	0.293064	3.53e-46	56/5000
CP023143.1	CP021078.1	0.247636	2.09e-119	102/5000
CP023143.1	CP021176.1	0.293064	3.54e-46	56/5000
CP023143.1	CP021194.1	0.293064	1.5e-46	56/5000
CP023143.1	CP021205.1	0.291718	1.14e-46	57/5000
CP023143.1	CP021209.1	0.0091137	0	3995/5000
CP023143.1	CP021418.1	0.263205	1.13e-100	83/5000
CP023143.1	CP021419.1	0.264123	4.28e-97	82/5000
CP023143.1	CP022165.1	0.0073685	0	4163/5000
CP023143.1	CP022169.1	0.0219057	0	3014/5000
CP023143.1	CP022452.1	0.293064	3.3e-46	56/5000
CP023143.1	CP022735.1	0.00425816	0	4489/5000
CP024041.1	AP018110.1	0.200326	1.34664e-318	192/5000
CP024041.1	AP018411.1	0.00499012	0	4409/5000
CP024041.1	AP018412.1	0.200326	2.21816e-319	192/5000
CP024041.1	AP025207.1	0.223315	3.09e-220	141/5000
CP024041.1	AP025211.1	0.223315	3.09e-220	141/5000
CP024041.1	AP025217.1	0.223848	4.39e-218	140/5000
CP024041.1	AP025222.1	0.223848	5.24e-218	140/5000
CP024041.1	C5_2	0.287818	6.68e-63	60/5000
CP024041.1	CM007714.1	0.0049438	0	4414/5000
CP024041.1	CM008162.1	0.0113693	0	3792/5000
CP024041.1	CM008278.1	0.181169	0	249/5000
CP024041.1	CM012292.1	0.186359	0	232/5000
CP024041.1	CP015913.1	0.184792	0	237/5000
CP024041.1	CP015977.1	0.00501795	0	4406/5000
CP024041.1	CP016183.1	0.309719	2.02e-42	45/5000
CP024041.1	CP016184.1	0.293064	2.04e-57	56/5000
CP024041.1	CP016185.1	0.180583	0	251/5000
CP024041.1	CP016186.1	0.179713	0	254/5000
CP024041.1	CP016187.1	0.180001	0	253/5000
CP024041.1	CP016405.1	0.204701	2.32e-295	181/5000
CP024041.1	CP016550.1	0.00704764	0	4195/5000
CP024041.1	CP017246.1	0.00679944	0	4220/5000
CP024041.1	CP017632.1	0.31498	1.19e-37	42/5000
CP024041.1	CP018106.1	0.203885	5.35e-299	183/5000
CP024041.1	CP018112.1	0.203885	5.35e-299	183/5000
CP024041.1	CP018118.1	0.203885	5.35e-299	183/5000
CP024041.1	CP018124.1	0.203885	1.49e-298	183/5000
CP024041.1	CP018773.2	0.0049994	0	4408/5000
CP024041.1	CP019052.1	0.186676	0	231/5000
CP024041.1	CP019072.1	0.000115645	0	4985/5000
CP024041.1	CP019254.1	0.183259	0	242/5000
CP024041.1	CP019264.1	0.182957	0	243/5000
CP024041.1	CP019277.1	0.186359	0	232/5000
CP024041.1	CP019353.1	0.286561	3.22e-64	61/5000
CP024041.1	CP019356.1	0.297254	8.42e-53	53/5000
CP024041.1	CP019360.1	0.309719	1.36e-41	45/5000
CP024041.1	CP019394.1	0.287818	5.75e-63	60/5000
CP024041.1	CP020493.1	0.287818	8.86e-63	60/5000
CP024041.1	CP020548.1	0.180291	0	252/5000
CP024041.1	CP021078.1	0.215286	3.33e-256	157/5000
CP024041.1	CP021176.1	0.180001	0	253/5000
CP024041.1	CP021194.1	0.199558	4.94066e-324	194/5000
CP024041.1	CP021205.1	0.203885	1.86e-299	183/5000
CP024041.1	CP021209.1	0.280577	4.24e-72	66/5000
CP024041.1	CP021418.1	0.00733827	0	4166/5000
CP024041.1	CP021419.1	0.0049438	0	4414/5000
CP024041.1	CP022165.1	0.282914	5.35e-69	64/5000
CP024041.1	CP022169.1	0.265051	3.38e-97	81/5000
CP024041.1	CP022452.1	0.180291	0	252/5000
CP024041.1	CP022735.1	0.282914	7.05e-69	64/5000
CP024041.1	CP023143.1	0.281737	1.55e-70	65/5000
CP024128.1	AP018110.1	0.210241	3.07e-252	168/5000
CP024128.1	AP018411.1	0.223315	4.15e-221	141/5000
CP024128.1	AP018412.1	0.24403	5.56e-141	107/5000
CP024128.1	AP025207.1	0.00236606	0	4706/5000
CP024128.1	AP025211.1	0.00235764	0	4707/5000
CP024128.1	AP025217.1	0.00565627	0	4338/5000
CP024128.1	AP025222.1	0.00548588	0	4356/5000
CP024128.1	C5_2	0.265051	3.7e-83	81/5000
CP024128.1	CM007714.1	0.222786	7.03e-223	142/5000
CP024128.1	CM008162.1	0.227127	4.94e-202	134/5000
CP024128.1	CM008278.1	0.247636	7.16e-132	102/5000
CP024128.1	CM012292.1	0.238604	5.3e-154	115/5000
CP024128.1	CP015913.1	0.249129	1.93e-127	100/5000
CP024128.1	CP015977.1	0.222786	4.17e-223	142/5000
CP024128.1	CP016183.1	0.276112	2.6e-68	70/5000
CP024128.1	CP016184.1	0.265051	1.36e-83	81/5000
CP024128.1	CP016185.1	0.246172	1.75e-135	104/5000
CP024128.1	CP016186.1	0.24403	3.71e-141	107/5000
CP024128.1	CP016187.1	0.244737	3.52e-139	106/5000
CP024128.1	CP016405.1	0.247636	1.43e-131	102/5000
CP024128.1	CP016550.1	0.224384	5.58e-204	139/5000
CP024128.1	CP017246.1	0.222786	2.59e-221	142/5000
CP024128.1	CP017632.1	0.282914	2.24e-58	64/5000
CP024128.1	CP018106.1	0.212949	1.01e-239	162/5000
CP024128.1	CP018112.1	0.212949	1.01e-239	162/5000
CP024128.1	CP018118.1	0.212949	1.01e-239	162/5000
CP024128.1	CP018124.1	0.212949	3.18e-239	162/5000
CP024128.1	CP018773.2	0.222786	4.17e-223	142/5000
CP024128.1	CP019052.1	0.249129	1.54e-127	100/5000
CP024128.1	CP019072.1	0.222786	1.67e-222	142/5000
CP024128.1	CP019254.1	0.249129	9.34e-125	100/5000
CP024128.1	CP019264.1	0.212949	7.85e-233	162/5000
CP024128.1	CP019277.1	0.247636	3.55e-123	102/5000
CP024128.1	CP019353.1	0.267909	1.11e-78	78/5000
CP024128.1	CP019356.1	0.297254	2.23e-45	53/5000
CP024128.1	CP019360.1	0.280577	3.56e-61	66/5000
CP024128.1	CP019394.1	0.265992	7.4e-82	80/5000
CP024128.1	CP020493.1	0.265992	1.65e-81	80/5000
CP024128.1	CP020548.1	0.246172	9.83e-136	104/5000
CP024128.1	CP021078.1	0.00878375	0	4026/5000
CP024128.1	CP021176.1	0.245451	1.88e-137	105/5000
CP024128.1	CP021194.1	0.24403	2.48e-141	107/5000
CP024128.1	CP021205.1	0.246901	2.97e-133	103/5000
CP024128.1	CP021209.1	0.257083	5.09e-97	90/5000
CP024128.1	CP021418.1	0.222262	1.64e-227	143/5000
CP024128.1	CP021419.1	0.222786	4.17e-223	142/5000
CP024128.1	CP022165.1	0.263205	1.59e-86	83/5000
CP024128.1	CP022169.1	0.242636	7.82e-130	109/5000
CP024128.1	CP022452.1	0.24403	6.15e-141	107/5000
CP024128.1	CP022735.1	0.262299	9.42e-88	84/5000
CP024128.1	CP023143.1	0.259645	1.87e-92	87/5000
CP024128.1	CP024041.1	0.222786	1.67e-222	142/5000
CP024132.1	AP018110.1	0.204701	5.7e-294	181/5000
CP024132.1	AP018411.1	0.000567758	0	4927/5000
CP024132.1	AP018412.1	0.205526	1.28e-290	179/5000
CP024132.1	AP025207.1	0.201101	4.03074e-319	190/5000
CP024132.1	AP025211.1	0.201101	4.03691e-319	190/5000
CP024132.1	AP025217.1	0.222786	9.69e-221	142/5000
CP024132.1	AP025222.1	0.222786	1.16e-220	142/5000
CP024132.1	C5_2	0.271898	9.85e-83	74/5000
CP024132.1	CM007714.1	0.000552035	0	4929/5000
CP024132.1	CM008162.1	0.00745939	0	4154/5000
CP024132.1	CM008278.1	0.184483	0	238/5000
CP024132.1	CM012292.1	0.18927	0	223/5000
CP024132.1	CP015913.1	0.188612	0	225/5000
CP024132.1	CP015977.1	0.000622862	0	4920/5000
CP024132.1	CP016183.1	0.286561	7.47e-64	61/5000
CP024132.1	CP016184.1	0.272929	1.64e-81	73/5000
CP024132.1	CP016185.1	0.184792	0	237/5000
CP024132.1	CP016186.1	0.183563	0	241/5000
CP024132.1	CP016187.1	0.183869	0	240/5000
CP024132.1	CP016405.1	0.20936	3.66e-271	170/5000
CP024132.1	CP016550.1	0.00263688	0	4674/5000
CP024132.1	CP017246.1	0.00241663	0	4700/5000
CP024132.1	CP017632.1	0.298704	4.16e-50	52/5000
CP024132.1	CP018106.1	0.207631	8.56e-279	174/5000
CP024132.1	CP018112.1	0.207631	8.56e-279	174/5000
CP024132.1	CP018118.1	0.207631	8.56e-279	174/5000
CP024132.1	CP018124.1	0.207631	2.32e-278	174/5000
CP024132.1	CP018773.2	0.000552035	0	4929/5000
CP024132.1	CP019052.1	0.189933	0	221/5000
CP024132.1	CP019072.1	0.00533529	0	4372/5000
CP024132.1	CP019254.1	0.186359	0	232/5000
CP024132.1	CP019264.1	0.186359	0	232/5000
CP024132.1	CP019277.1	0.187961	0	227/5000
CP024132.1	CP019353.1	0.270881	4.31e-84	75/5000
CP024132.1	CP019356.1	0.280577	1.61e-70	66/5000
CP024132.1	CP019360.1	0.291718	4.62e-57	57/5000
CP024132.1	CP019394.1	0.270881	2.44e-84	75/5000
CP024132.1	CP020493.1	0.271898	1.41e-82	74/5000
CP024132.1	CP020548.1	0.184175	0	239/5000
CP024132.1	CP021078.1	0.193698	0	210/5000
CP024132.1	CP021176.1	0.183869	0	240/5000
CP024132.1	CP021194.1	0.204701	3.27e-295	181/5000
CP024132.1	CP021205.1	0.208059	3.28e-277	173/5000
CP024132.1	CP021209.1	0.264123	1.29e-95	82/5000
CP024132.1	CP021418.1	0.00267945	0	4669/5000
CP024132.1	CP021419.1	0.000552035	0	4929/5000
CP024132.1	CP022165.1	0.265992	2.63e-92	80/5000
CP024132.1	CP022169.1	0.241948	2.16e-144	110/5000
CP024132.1	CP022452.1	0.184175	0	239/5000
CP024132.1	CP022735.1	0.266944	1.34e-90	79/5000
CP024132.1	CP023143.1	0.265051	6.01e-94	81/5000
CP024132.1	CP024041.1	0.0052884	0	4377/5000
CP024132.1	CP024128.1	0.222786	3.32e-221	142/5000
CP024135.1	AP018110.1	0.0112197	0	3805/5000
CP024135.1	AP018411.1	0.184792	0	237/5000
CP024135.1	AP018412.1	0.0127858	0	3672/5000
CP024135.1	AP025207.1	0.250653	2.41e-124	98/5000
CP024135.1	AP025211.1	0.250653	2.41e-124	98/5000
CP024135.1	AP025217.1	0.251427	1.66e-122	97/5000
CP024135.1	AP025222.1	0.251427	1.97e-122	97/5000
CP024135.1	C5_2	0.270881	1.91e-68	75/5000
CP024135.1	CM007714.1	0.184175	0	239/5000
CP024135.1	CM008162.1	0.18894	0	224/5000
CP024135.1	CM008278.1	0.00864648	0	4039/5000
CP024135.1	CM012292.1	0.00815547	0	4086/5000
CP024135.1	CP015913.1	0.015509	0	3456/5000
CP024135.1	CP015977.1	0.184792	0	237/5000
CP024135.1	CP016183.1	0.275036	7.09e-64	71/5000
CP024135.1	CP016184.1	0.270881	6.21e-69	75/5000
CP024135.1	CP016185.1	0.00927468	0	3980/5000
CP024135.1	CP016186.1	0.0086992	0	4034/5000
CP024135.1	CP016187.1	0.00873088	0	4031/5000
CP024135.1	CP016405.1	0.0103484	0	3882/5000
CP024135.1	CP016550.1	0.186359	0	232/5000
CP024135.1	CP017246.1	0.186043	0	233/5000
CP024135.1	CP017632.1	0.275036	2.2e-61	71/5000
CP024135.1	CP018106.1	0.0195515	0	3167/5000
CP024135.1	CP018112.1	0.0195515	0	3167/5000
CP024135.1	CP018118.1	0.0195515	0	3167/5000
CP024135.1	CP018124.1	0.0195664	0	3166/5000
CP024135.1	CP018773.2	0.184175	0	239/5000
CP024135.1	CP019052.1	0.0130771	0	3648/5000
CP024135.1	CP019072.1	0.181169	0	249/5000
CP024135.1	CP019254.1	0.0104154	0	3876/5000
CP024135.1	CP019264.1	0.0211653	0	3061/5000
CP024135.1	CP019277.1	0.0181819	0	3261/5000
CP024135.1	CP019353.1	0.272929	1.36e-65	73/5000
CP024135.1	CP019356.1	0.297254	5.58e-41	53/5000
CP024135.1	CP019360.1	0.273975	6.88e-63	72/5000
CP024135.1	CP019394.1	0.268886	3.3e-71	77/5000
CP024135.1	CP020493.1	0.271898	6.86e-67	74/5000
CP024135.1	CP020548.1	0.00876259	0	4028/5000
CP024135.1	CP021078.1	0.208924	1.77e-262	171/5000
CP024135.1	CP021176.1	0.00865702	0	4038/5000
CP024135.1	CP021194.1	0.0123659	0	3707/5000
CP024135.1	CP021205.1	0.0148318	0	3508/5000
CP024135.1	CP021209.1	0.263205	5.65e-80	83/5000
CP024135.1	CP021418.1	0.201101	4.27626e-318	190/5000
CP024135.1	CP021419.1	0.184175	0	239/5000
CP024135.1	CP022165.1	0.265992	1.26e-75	80/5000
CP024135.1	CP022169.1	0.24403	1.52e-118	107/5000
CP024135.1	CP022452.1	0.00882612	0	4022/5000
CP024135.1	CP022735.1	0.268886	2.16e-71	77/5000
CP024135.1	CP023143.1	0.265051	4.2e-77	81/5000
CP024135.1	CP024041.1	0.181169	0	249/5000
CP024135.1	CP024128.1	0.213875	3.77e-236	160/5000
CP024135.1	CP024132.1	0.184175	0	239/5000
CP024139.1	AP018110.1	0.013004	0	3654/5000
CP024139.1	AP018411.1	0.186359	0	232/5000
CP024139.1	AP018412.1	0.0119164	0	3745/5000
CP024139.1	AP025207.1	0.250653	4.03e-124	98/5000
CP024139.1	AP025211.1	0.250653	4.04e-124	98/5000
CP024139.1	AP025217.1	0.251427	2.78e-122	97/5000
CP024139.1	AP025222.1	0.251427	3.29e-122	97/5000
CP024139.1	C5_2	0.293064	1.34e-44	56/5000
CP024139.1	CM007714.1	0.185728	0	234/5000
CP024139.1	CM008162.1	0.190268	0	220/5000
CP024139.1	CM008278.1	0.00935011	0	3973/5000
CP024139.1	CM012292.1	0.0103038	0	3886/5000
CP024139.1	CP015913.1	0.0106736	0	3853/5000
CP024139.1	CP015977.1	0.186359	0	232/5000
CP024139.1	CP016183.1	0.30169	4.01e-38	50/5000
CP024139.1	CP016184.1	0.295831	1.29e-42	54/5000
CP024139.1	CP016185.1	0.00692824	0	4207/5000
CP024139.1	CP016186.1	0.0072578	0	4174/5000
CP024139.1	CP016187.1	0.00644577	0	4256/5000
CP024139.1	CP016405.1	0.01281	0	3670/5000
CP024139.1	CP016550.1	0.187961	0	227/5000
CP024139.1	CP017246.1	0.164736	0	312/5000
CP024139.1	CP017632.1	0.295831	7.66e-41	54/5000
CP024139.1	CP018106.1	0.0205627	0	3100/5000
CP024139.1	CP018112.1	0.0205627	0	3100/5000
CP024139.1	CP018118.1	0.0205627	0	3100/5000
CP024139.1	CP018124.1	0.020578	0	3099/5000
CP024139.1	CP018773.2	0.185728	0	234/5000
CP024139.1	CP019052.1	0.012919	0	3661/5000
CP024139.1	CP019072.1	0.182656	0	244/5000
CP024139.1	CP019254.1	0.00632885	0	4268/5000
CP024139.1	CP019264.1	0.0208241	0	3083/5000
CP024139.1	CP019277.1	0.016403	0	3389/5000
CP024139.1	CP019353.1	0.293064	2.1e-44	56/5000
CP024139.1	CP019356.1	0.294435	4.56e-43	55/5000
CP024139.1	CP019360.1	0.293064	2.62e-43	56/5000
CP024139.1	CP019394.1	0.291718	7.04e-46	57/5000
CP024139.1	CP020493.1	0.294435	3.05e-43	55/5000
CP024139.1	CP020548.1	0.0064165	0	4259/5000
CP024139.1	CP021078.1	0.24403	5.67e-143	107/5000
CP024139.1	CP021176.1	0.0062997	0	4271/5000
CP024139.1	CP021194.1	0.0120105	0	3737/5000
CP024139.1	CP021205.1	0.0123421	0	3709/5000
CP024139.1	CP021209.1	0.289095	8.55e-49	59/5000
CP024139.1	CP021418.1	0.203079	2.71e-307	185/5000
CP024139.1	CP021419.1	0.185728	0	234/5000
CP024139.1	CP022165.1	0.291718	3.43e-46	57/5000
CP024139.1	CP022169.1	0.269877	1.72e-73	76/5000
CP024139.1	CP022452.1	0.00689846	0	4210/5000
CP024139.1	CP022735.1	0.294435	1.17e-43	55/5000
CP024139.1	CP023143.1	0.290395	1.78e-47	58/5000
CP024139.1	CP024041.1	0.182656	0	244/5000
CP024139.1	CP024128.1	0.249887	4.52e-126	99/5000
CP024139.1	CP024132.1	0.185728	0	234/5000
CP024139.1	CP024135.1	0.00578951	0	4324/5000
CP024142.1	AP018110.1	0.00880493	0	4024/5000
CP024142.1	AP018411.1	0.185415	0	235/5000
CP024142.1	AP018412.1	0.00968645	0	3942/5000
CP024142.1	AP025207.1	0.250653	1.29e-123	98/5000
CP024142.1	AP025211.1	0.250653	1.29e-123	98/5000
CP024142.1	AP025217.1	0.250653	1.9e-123	98/5000
CP024142.1	AP025222.1	0.251427	1.05e-121	97/5000
CP024142.1	C5_2	0.271898	3.58e-66	74/5000
CP024142.1	CM007714.1	0.184792	0	237/5000
CP024142.1	CM008162.1	0.189601	0	222/5000
CP024142.1	CM008278.1	0.0116126	0	3771/5000
CP024142.1	CM012292.1	0.00702771	0	4197/5000
CP024142.1	CP015913.1	0.01281	0	3670/5000
CP024142.1	CP015977.1	0.185415	0	235/5000
CP024142.1	CP016183.1	0.275036	5.8e-63	71/5000
CP024142.1	CP016184.1	0.270881	5.82e-68	75/5000
CP024142.1	CP016185.1	0.010104	0	3904/5000
CP024142.1	CP016186.1	0.0101815	0	3897/5000
CP024142.1	CP016187.1	0.00961017	0	3949/5000
CP024142.1	CP016405.1	0.00994948	0	3918/5000
CP024142.1	CP016550.1	0.187638	0	228/5000
CP024142.1	CP017246.1	0.186043	0	233/5000
CP024142.1	CP017632.1	0.275036	2.15e-60	71/5000
CP024142.1	CP018106.1	0.017128	0	3336/5000
CP024142.1	CP018112.1	0.017128	0	3336/5000
CP024142.1	CP018118.1	0.017128	0	3336/5000
CP024142.1	CP018124.1	0.0171557	0	3334/5000
CP024142.1	CP018773.2	0.184792	0	237/5000
CP024142.1	CP019052.1	0.0104938	0	3869/5000
CP024142.1	CP019072.1	0.181464	0	248/5000
CP024142.1	CP019254.1	0.0113002	0	3798/5000
CP024142.1	CP019264.1	0.0188161	0	3217/5000
CP024142.1	CP019277.1	0.015853	0	3430/5000
CP024142.1	CP019353.1	0.272929	1.26e-64	73/5000
CP024142.1	CP019356.1	0.297254	2.75e-40	53/5000
CP024142.1	CP019360.1	0.275036	1.2e-60	71/5000
CP024142.1	CP019394.1	0.268886	3.38e-70	77/5000
CP024142.1	CP020493.1	0.271898	6.56e-66	74/5000
CP024142.1	CP020548.1	0.00959929	0	3950/5000
CP024142.1	CP021078.1	0.208924	2.74e-261	171/5000
CP024142.1	CP021176.1	0.00950154	0	3959/5000
CP024142.1	CP021194.1	0.00992747	0	3920/5000
CP024142.1	CP021205.1	0.0116941	0	3764/5000
CP024142.1	CP021209.1	0.262299	2.96e-80	84/5000
CP024142.1	CP021418.1	0.202281	9.40441e-311	187/5000
CP024142.1	CP021419.1	0.184792	0	237/5000
CP024142.1	CP022165.1	0.265992	1.37e-74	80/5000
CP024142.1	CP022169.1	0.24403	2.78e-117	107/5000
CP024142.1	CP022452.1	0.00992747	0	3920/5000
CP024142.1	CP022735.1	0.268886	2.18e-70	77/5000
CP024142.1	CP023143.1	0.265051	4.68e-76	81/5000
CP024142.1	CP024041.1	0.181464	0	248/5000
CP024142.1	CP024128.1	0.213875	5.88e-235	160/5000
CP024142.1	CP024132.1	0.184792	0	237/5000
CP024142.1	CP024135.1	0.00474092	0	4436/5000
CP024142.1	CP024139.1	0.00638725	0	4262/5000
CP024148.1	AP018110.1	0.00979577	0	3932/5000
CP024148.1	AP018411.1	0.207631	4.1e-282	174/5000
CP024148.1	AP018412.1	0.00780534	0	4120/5000
CP024148.1	AP025207.1	0.246901	3.19e-133	103/5000
CP024148.1	AP025211.1	0.246901	3.19e-133	103/5000
CP024148.1	AP025217.1	0.246901	4.72e-133	103/5000
CP024148.1	AP025222.1	0.246901	5.65e-133	103/5000
CP024148.1	C5_2	0.294435	4.87e-44	55/5000
CP024148.1	CM007714.1	0.206781	6.44e-286	176/5000
CP024148.1	CM008162.1	0.211132	9.66e-259	166/5000
CP024148.1	CM008278.1	0.0168388	0	3357/5000
CP024148.1	CM012292.1	0.0146263	0	3524/5000
CP024148.1	CP015913.1	0.0203489	0	3114/5000
CP024148.1	CP015977.1	0.207631	4.01e-282	174/5000
CP024148.1	CP016183.1	0.280577	5.62e-58	66/5000
CP024148.1	CP016184.1	0.271898	3.73e-68	74/5000
CP024148.1	CP016185.1	0.0124853	0	3697/5000
CP024148.1	CP016186.1	0.0129797	0	3656/5000
CP024148.1	CP016187.1	0.0119517	0	3742/5000
CP024148.1	CP016405.1	0.010764	0	3845/5000
CP024148.1	CP016550.1	0.208059	4.7e-262	173/5000
CP024148.1	CP017246.1	0.207631	9.96e-280	174/5000
CP024148.1	CP017632.1	0.303229	7.1e-36	49/5000
CP024148.1	CP018106.1	0.0161336	0	3409/5000
CP024148.1	CP018112.1	0.0161336	0	3409/5000
CP024148.1	CP018118.1	0.0161336	0	3409/5000
CP024148.1	CP018124.1	0.016147	0	3408/5000
CP024148.1	CP018773.2	0.206781	3.18e-286	176/5000
CP024148.1	CP019052.1	0.0124017	0	3704/5000
CP024148.1	CP019072.1	0.203079	6.03e-304	185/5000
CP024148.1	CP019254.1	0.0137549	0	3593/5000
CP024148.1	CP019264.1	0.0219217	0	3013/5000
CP024148.1	CP019277.1	0.0170037	0	3345/5000
CP024148.1	CP019353.1	0.295831	1.1e-42	54/5000
CP024148.1	CP019356.1	0.297254	2.31e-41	53/5000
CP024148.1	CP019360.1	0.300182	2.93e-38	51/5000
CP024148.1	CP019394.1	0.294435	3.89e-44	55/5000
CP024148.1	CP020493.1	0.295831	1.09e-42	54/5000
CP024148.1	CP020548.1	0.0119047	0	3746/5000
CP024148.1	CP021078.1	0.240592	1.93e-152	112/5000
CP024148.1	CP021176.1	0.0117875	0	3756/5000
CP024148.1	CP021194.1	0.00886855	0	4018/5000
CP024148.1	CP021205.1	0.0105274	0	3866/5000
CP024148.1	CP021209.1	0.290395	3.2e-48	58/5000
CP024148.1	CP021418.1	0.204701	7.77e-300	181/5000
CP024148.1	CP021419.1	0.206781	3.18e-286	176/5000
CP024148.1	CP022165.1	0.290395	5.12e-48	58/5000
CP024148.1	CP022169.1	0.273975	8.21e-69	72/5000
CP024148.1	CP022452.1	0.0127496	0	3675/5000
CP024148.1	CP022735.1	0.297254	6.43e-42	53/5000
CP024148.1	CP023143.1	0.293064	1.05e-45	56/5000
CP024148.1	CP024041.1	0.203079	6.03e-304	185/5000
CP024148.1	CP024128.1	0.246172	3.27e-135	104/5000
CP024148.1	CP024132.1	0.207205	1.29e-281	175/5000
CP024148.1	CP024135.1	0.0172249	0	3329/5000
CP024148.1	CP024139.1	0.0159463	0	3423/5000
CP024148.1	CP024142.1	0.0139172	0	3580/5000
CP024149.1	AP018110.1	0.205112	1.5e-294	180/5000
CP024149.1	AP018411.1	0.000146572	0	4981/5000
CP024149.1	AP018412.1	0.205942	3.8e-291	178/5000
CP024149.1	AP025207.1	0.201101	1.09189e-321	190/5000
CP024149.1	AP025211.1	0.201101	1.09189e-321	190/5000
CP024149.1	AP025217.1	0.223315	1.14e-220	141/5000
CP024149.1	AP025222.1	0.223315	1.36e-220	141/5000
CP024149.1	C5_2	0.272929	1.21e-82	73/5000
CP024149.1	CM007714.1	0.000193032	0	4975/5000
CP024149.1	CM008162.1	0.00710753	0	4189/5000
CP024149.1	CM008278.1	0.184792	0	237/5000
CP024149.1	CM012292.1	0.190603	0	219/5000
CP024149.1	CP015913.1	0.18894	0	224/5000
CP024149.1	CP015977.1	0.000200783	0	4974/5000
CP024149.1	CP016183.1	0.286561	5.06e-65	61/5000
CP024149.1	CP016184.1	0.273975	2.17e-81	72/5000
CP024149.1	CP016185.1	0.184175	0	239/5000
CP024149.1	CP016186.1	0.183259	0	242/5000
CP024149.1	CP016187.1	0.183869	0	240/5000
CP024149.1	CP016405.1	0.210241	1.36e-269	168/5000
CP024149.1	CP016550.1	0.00229878	0	4714/5000
CP024149.1	CP017246.1	0.00207296	0	4741/5000
CP024149.1	CP017632.1	0.298704	3.8e-51	52/5000
CP024149.1	CP018106.1	0.20849	2.78e-277	172/5000
CP024149.1	CP018112.1	0.20849	2.78e-277	172/5000
CP024149.1	CP018118.1	0.20849	2.78e-277	172/5000
CP024149.1	CP018124.1	0.20849	7.19e-277	172/5000
CP024149.1	CP018773.2	0.000262879	0	4966/5000
CP024149.1	CP019052.1	0.190603	0	219/5000
CP024149.1	CP019072.1	0.00502723	0	4405/5000
CP024149.1	CP019254.1	0.186359	0	232/5000
CP024149.1	CP019264.1	0.186995	0	230/5000
CP024149.1	CP019277.1	0.187961	0	227/5000
CP024149.1	CP019353.1	0.270881	1.46e-85	75/5000
CP024149.1	CP019356.1	0.281737	2.46e-70	65/5000
CP024149.1	CP019360.1	0.293064	8.57e-57	56/5000
CP024149.1	CP019394.1	0.271898	2.94e-84	74/5000
CP024149.1	CP020493.1	0.273975	5.73e-81	72/5000
CP024149.1	CP020548.1	0.184175	0	239/5000
CP024149.1	CP021078.1	0.192999	0	212/5000
CP024149.1	CP021176.1	0.183869	0	240/5000
CP024149.1	CP021194.1	0.205112	9.59e-296	180/5000
CP024149.1	CP021205.1	0.208924	1.14e-275	171/5000
CP024149.1	CP021209.1	0.265051	1.31e-95	81/5000
CP024149.1	CP021418.1	0.00229878	0	4714/5000
CP024149.1	CP021419.1	0.000193032	0	4975/5000
CP024149.1	CP022165.1	0.266944	2.79e-92	79/5000
CP024149.1	CP022169.1	0.242636	1.17e-144	109/5000
CP024149.1	CP022452.1	0.183869	0	240/5000
CP024149.1	CP022735.1	0.267909	1.44e-90	78/5000
CP024149.1	CP023143.1	0.265992	6.22e-94	80/5000
CP024149.1	CP024041.1	0.00497159	0	4411/5000
CP024149.1	CP024128.1	0.223315	4.06e-221	141/5000
CP024149.1	CP024132.1	0.000575623	0	4926/5000
CP024149.1	CP024135.1	0.184483	0	238/5000
CP024149.1	CP024139.1	0.186043	0	233/5000
CP024149.1	CP024142.1	0.185415	0	235/5000
CP024149.1	CP024148.1	0.208059	4.42e-280	173/5000
CP024156.1	AP018110.1	0.00953408	0	3956/5000
CP024156.1	AP018411.1	0.20636	2.77e-289	177/5000
CP024156.1	AP018412.1	0.00926392	0	3981/5000
CP024156.1	AP025207.1	0.245451	2.09e-137	105/5000
CP024156.1	AP025211.1	0.245451	2.09e-137	105/5000
CP024156.1	AP025217.1	0.245451	3.1e-137	105/5000
CP024156.1	AP025222.1	0.246172	1.93e-135	104/5000
CP024156.1	C5_2	0.294435	1.01e-44	55/5000
CP024156.1	CM007714.1	0.205112	3.53e-295	180/5000
CP024156.1	CM008162.1	0.209799	9e-266	169/5000
CP024156.1	CM008278.1	0.016702	0	3367/5000
CP024156.1	CM012292.1	0.0158796	0	3428/5000
CP024156.1	CP015913.1	0.0219536	0	3011/5000
CP024156.1	CP015977.1	0.205942	2.35e-291	178/5000
CP024156.1	CP016183.1	0.280577	8.68e-59	66/5000
CP024156.1	CP016184.1	0.271898	4.49e-69	74/5000
CP024156.1	CP016185.1	0.0138297	0	3587/5000
CP024156.1	CP016186.1	0.0135191	0	3612/5000
CP024156.1	CP016187.1	0.013236	0	3635/5000
CP024156.1	CP016405.1	0.0120931	0	3730/5000
CP024156.1	CP016550.1	0.207631	2.92e-265	174/5000
CP024156.1	CP017246.1	0.207205	8.47e-283	175/5000
CP024156.1	CP017632.1	0.303229	1.64e-36	49/5000
CP024156.1	CP018106.1	0.0175035	0	3309/5000
CP024156.1	CP018112.1	0.0175035	0	3309/5000
CP024156.1	CP018118.1	0.0175035	0	3309/5000
CP024156.1	CP018124.1	0.0175035	0	3309/5000
CP024156.1	CP018773.2	0.205112	1.73e-295	180/5000
CP024156.1	CP019052.1	0.0123302	0	3710/5000
CP024156.1	CP019072.1	0.201101	1.97337e-315	190/5000
CP024156.1	CP019254.1	0.0150516	0	3491/5000
CP024156.1	CP019264.1	0.0234022	0	2922/5000
CP024156.1	CP019277.1	0.0181533	0	3263/5000
CP024156.1	CP019353.1	0.295831	2.34e-43	54/5000
CP024156.1	CP019356.1	0.297254	5.01e-42	53/5000
CP024156.1	CP019360.1	0.300182	6.39e-39	51/5000
CP024156.1	CP019394.1	0.294435	8.15e-45	55/5000
CP024156.1	CP020493.1	0.295831	2.32e-43	54/5000
CP024156.1	CP020548.1	0.0132973	0	3630/5000
CP024156.1	CP021078.1	0.239924	5.53e-155	113/5000
CP024156.1	CP021176.1	0.0131992	0	3638/5000
CP024156.1	CP021194.1	0.00930698	0	3977/5000
CP024156.1	CP021205.1	0.0109455	0	3829/5000
CP024156.1	CP021209.1	0.289095	3.75e-50	59/5000
CP024156.1	CP021418.1	0.203885	5.14e-305	183/5000
CP024156.1	CP021419.1	0.205112	1.73e-295	180/5000
CP024156.1	CP022165.1	0.290395	1e-48	58/5000
CP024156.1	CP022169.1	0.273975	1.28e-69	72/5000
CP024156.1	CP022452.1	0.0132605	0	3633/5000
CP024156.1	CP022735.1	0.297254	1.45e-42	53/5000
CP024156.1	CP023143.1	0.291718	1.35e-47	57/5000
CP024156.1	CP024041.1	0.201101	1.97337e-315	190/5000
CP024156.1	CP024128.1	0.24403	3.83e-141	107/5000
CP024156.1	CP024132.1	0.205526	7.67e-291	179/5000
CP024156.1	CP024135.1	0.0173083	0	3323/5000
CP024156.1	CP024139.1	0.016702	0	3367/5000
CP024156.1	CP024142.1	0.0141939	0	3558/5000
CP024156.1	CP024148.1	0.00123685	0	4843/5000
CP024156.1	CP024149.1	0.20636	2.69e-289	177/5000
CP024462.1	AP018110.1	0.200326	1.34664e-318	192/5000
CP024462.1	AP018411.1	0.00497159	0	4411/5000
CP024462.1	AP018412.1	0.200326	2.21816e-319	192/5000
CP024462.1	AP025207.1	0.223315	3.09e-220	141/5000
CP024462.1	AP025211.1	0.223315	3.09e-220	141/5000
CP024462.1	AP025217.1	0.223848	4.39e-218	140/5000
CP024462.1	AP025222.1	0.223848	5.24e-218	140/5000
CP024462.1	C5_2	0.287818	6.68e-63	60/5000
CP024462.1	CM007714.1	0.0049253	0	4416/5000
CP024462.1	CM008162.1	0.0113463	0	3794/5000
CP024462.1	CM008278.1	0.181169	0	249/5000
CP024462.1	CM012292.1	0.186359	0	232/5000
CP024462.1	CP015913.1	0.185103	0	236/5000
CP024462.1	CP015977.1	0.0049994	0	4408/5000
CP024462.1	CP016183.1	0.309719	2.02e-42	45/5000
CP024462.1	CP016184.1	0.293064	2.04e-57	56/5000
CP024462.1	CP016185.1	0.180583	0	251/5000
CP024462.1	CP016186.1	0.179713	0	254/5000
CP024462.1	CP016187.1	0.180001	0	253/5000
CP024462.1	CP016405.1	0.204701	2.32e-295	181/5000
CP024462.1	CP016550.1	0.00702771	0	4197/5000
CP024462.1	CP017246.1	0.00677968	0	4222/5000
CP024462.1	CP017632.1	0.31498	1.19e-37	42/5000
CP024462.1	CP018106.1	0.203885	5.35e-299	183/5000
CP024462.1	CP018112.1	0.203885	5.35e-299	183/5000
CP024462.1	CP018118.1	0.203885	5.35e-299	183/5000
CP024462.1	CP018124.1	0.203885	1.49e-298	183/5000
CP024462.1	CP018773.2	0.00498085	0	4410/5000
CP024462.1	CP019052.1	0.186676	0	231/5000
CP024462.1	CP019072.1	0.000100195	0	4987/5000
CP024462.1	CP019254.1	0.183259	0	242/5000
CP024462.1	CP019264.1	0.182957	0	243/5000
CP024462.1	CP019277.1	0.186359	0	232/5000
CP024462.1	CP019353.1	0.286561	3.22e-64	61/5000
CP024462.1	CP019356.1	0.297254	8.42e-53	53/5000
CP024462.1	CP019360.1	0.309719	1.36e-41	45/5000
CP024462.1	CP019394.1	0.287818	5.75e-63	60/5000
CP024462.1	CP020493.1	0.287818	8.86e-63	60/5000
CP024462.1	CP020548.1	0.180291	0	252/5000
CP024462.1	CP021078.1	0.215286	3.33e-256	157/5000
CP024462.1	CP021176.1	0.180001	0	253/5000
CP024462.1	CP021194.1	0.199558	4.94066e-324	194/5000
CP024462.1	CP021205.1	0.203885	1.86e-299	183/5000
CP024462.1	CP021209.1	0.280577	4.24e-72	66/5000
CP024462.1	CP021418.1	0.00731813	0	4168/5000
CP024462.1	CP021419.1	0.0049253	0	4416/5000
CP024462.1	CP022165.1	0.282914	5.35e-69	64/5000
CP024462.1	CP022169.1	0.265051	3.38e-97	81/5000
CP024462.1	CP022452.1	0.180291	0	252/5000
CP024462.1	CP022735.1	0.282914	7.05e-69	64/5000
CP024462.1	CP023143.1	0.281737	1.55e-70	65/5000
CP024462.1	CP024041.1	1.54e-05	0	4998/5000
CP024462.1	CP024128.1	0.222786	1.67e-222	142/5000
CP024462.1	CP024132.1	0.00526966	0	4379/5000
CP024462.1	CP024135.1	0.181169	0	249/5000
CP024462.1	CP024139.1	0.182656	0	244/5000
CP024462.1	CP024142.1	0.181464	0	248/5000
CP024462.1	CP024148.1	0.203079	6.03e-304	185/5000
CP024462.1	CP024149.1	0.00495306	0	4413/5000
CP024462.1	CP024156.1	0.201101	1.97337e-315	190/5000
CP024919.1	AP018110.1	0.200326	1.34664e-318	192/5000
CP024919.1	AP018411.1	0.00499012	0	4409/5000
CP024919.1	AP018412.1	0.200326	2.21816e-319	192/5000
CP024919.1	AP025207.1	0.223315	3.09e-220	141/5000
CP024919.1	AP025211.1	0.223315	3.09e-220	141/5000
CP024919.1	AP025217.1	0.223848	4.39e-218	140/5000
CP024919.1	AP025222.1	0.223848	5.24e-218	140/5000
CP024919.1	C5_2	0.287818	6.68e-63	60/5000
CP024919.1	CM007714.1	0.00495306	0	4413/5000
CP024919.1	CM008162.1	0.0113809	0	3791/5000
CP024919.1	CM008278.1	0.181169	0	249/5000
CP024919.1	CM012292.1	0.186359	0	232/5000
CP024919.1	CP015913.1	0.184792	0	237/5000
CP024919.1	CP015977.1	0.00502723	0	4405/5000
CP024919.1	CP016183.1	0.309719	2.02e-42	45/5000
CP024919.1	CP016184.1	0.293064	2.04e-57	56/5000
CP024919.1	CP016185.1	0.180583	0	251/5000
CP024919.1	CP016186.1	0.179713	0	254/5000
CP024919.1	CP016187.1	0.180001	0	253/5000
CP024919.1	CP016405.1	0.204701	2.32e-295	181/5000
CP024919.1	CP016550.1	0.00705761	0	4194/5000
CP024919.1	CP017246.1	0.00680933	0	4219/5000
CP024919.1	CP017632.1	0.31498	1.19e-37	42/5000
CP024919.1	CP018106.1	0.203885	5.35e-299	183/5000
CP024919.1	CP018112.1	0.203885	5.35e-299	183/5000
CP024919.1	CP018118.1	0.203885	5.35e-299	183/5000
CP024919.1	CP018124.1	0.203885	1.49e-298	183/5000
CP024919.1	CP018773.2	0.00500867	0	4407/5000
CP024919.1	CP019052.1	0.186676	0	231/5000
CP024919.1	CP019072.1	0.000123373	0	4984/5000
CP024919.1	CP019254.1	0.183259	0	242/5000
CP024919.1	CP019264.1	0.182957	0	243/5000
CP024919.1	CP019277.1	0.186359	0	232/5000
CP024919.1	CP019353.1	0.286561	3.22e-64	61/5000
CP024919.1	CP019356.1	0.297254	8.42e-53	53/5000
CP024919.1	CP019360.1	0.309719	1.36e-41	45/5000
CP024919.1	CP019394.1	0.287818	5.75e-63	60/5000
CP024919.1	CP020493.1	0.287818	8.86e-63	60/5000
CP024919.1	CP020548.1	0.180291	0	252/5000
CP024919.1	CP021078.1	0.215286	3.33e-256	157/5000
CP024919.1	CP021176.1	0.180001	0	253/5000
CP024919.1	CP021194.1	0.199558	4.94066e-324	194/5000
CP024919.1	CP021205.1	0.203885	1.86e-299	183/5000
CP024919.1	CP021209.1	0.280577	4.24e-72	66/5000
CP024919.1	CP021418.1	0.00733827	0	4166/5000
CP024919.1	CP021419.1	0.00495306	0	4413/5000
CP024919.1	CP022165.1	0.282914	5.35e-69	64/5000
CP024919.1	CP022169.1	0.265051	3.38e-97	81/5000
CP024919.1	CP022452.1	0.180291	0	252/5000
CP024919.1	CP022735.1	0.282914	7.05e-69	64/5000
CP024919.1	CP023143.1	0.281737	1.55e-70	65/5000
CP024919.1	CP024041.1	3.85e-05	0	4995/5000
CP024919.1	CP024128.1	0.222786	1.67e-222	142/5000
CP024919.1	CP024132.1	0.0052884	0	4377/5000
CP024919.1	CP024135.1	0.181169	0	249/5000
CP024919.1	CP024139.1	0.182656	0	244/5000
CP024919.1	CP024142.1	0.181464	0	248/5000
CP024919.1	CP024148.1	0.203079	6.03e-304	185/5000
CP024919.1	CP024149.1	0.00498085	0	4410/5000
CP024919.1	CP024156.1	0.201101	1.97337e-315	190/5000
CP024919.1	CP024462.1	2.31e-05	0	4997/5000
CP025402.1	AP018110.1	0.273975	1.8e-65	72/5000
CP025402.1	AP018411.1	0.277203	9.78e-77	69/5000
CP025402.1	AP018412.1	0.3048	1.14e-36	48/5000
CP025402.1	AP025207.1	0.276112	8.44e-68	70/5000
CP025402.1	AP025211.1	0.276112	8.45e-68	70/5000
CP025402.1	AP025217.1	0.257083	6.04e-96	90/5000
CP025402.1	AP025222.1	0.256248	2.58e-97	91/5000
CP025402.1	C5_2	0.0136554	0	3601/5000
CP025402.1	CM007714.1	0.276112	4.3e-78	70/5000
CP025402.1	CM008162.1	0.278311	2.37e-71	68/5000
CP025402.1	CM008278.1	0.30169	1.57e-38	50/5000
CP025402.1	CM012292.1	0.300182	2.15e-39	51/5000
CP025402.1	CP015913.1	0.303229	1.56e-36	49/5000
CP025402.1	CP015977.1	0.277203	9.68e-77	69/5000
CP025402.1	CP016183.1	0.220199	5.1e-123	147/5000
CP025402.1	CP016184.1	0.223315	5.33e-115	141/5000
CP025402.1	CP016185.1	0.3048	2.04e-36	48/5000
CP025402.1	CP016186.1	0.3048	8.46e-37	48/5000
CP025402.1	CP016187.1	0.3048	1.3e-36	48/5000
CP025402.1	CP016405.1	0.306404	6.52e-35	47/5000
CP025402.1	CP016550.1	0.277203	7.25e-67	69/5000
CP025402.1	CP017246.1	0.275036	1.77e-78	71/5000
CP025402.1	CP017632.1	0.0308222	0	2518/5000
CP025402.1	CP018106.1	0.277203	7.36e-61	69/5000
CP025402.1	CP018112.1	0.277203	7.36e-61	69/5000
CP025402.1	CP018118.1	0.277203	7.36e-61	69/5000
CP025402.1	CP018124.1	0.277203	1.72e-60	69/5000
CP025402.1	CP018773.2	0.276112	2.97e-78	70/5000
CP025402.1	CP019052.1	0.252999	2.82e-95	95/5000
CP025402.1	CP019072.1	0.294435	6.13e-56	55/5000
CP025402.1	CP019254.1	0.303229	3.18e-34	49/5000
CP025402.1	CP019264.1	0.236034	1.6e-121	119/5000
CP025402.1	CP019277.1	0.303229	8.58e-30	49/5000
CP025402.1	CP019353.1	0.0160264	0	3417/5000
CP025402.1	CP019356.1	0.020578	0	3099/5000
CP025402.1	CP019360.1	0.027091	0	2711/5000
CP025402.1	CP019394.1	0.0131992	0	3638/5000
CP025402.1	CP020493.1	0.0124017	0	3704/5000
CP025402.1	CP020548.1	0.3048	1.31e-36	48/5000
CP025402.1	CP021078.1	0.253798	1.37e-106	94/5000
CP025402.1	CP021176.1	0.3048	1.31e-36	48/5000
CP025402.1	CP021194.1	0.3048	6.26e-37	48/5000
CP025402.1	CP021205.1	0.280577	1.94e-57	66/5000
CP025402.1	CP021209.1	0.0116358	0	3769/5000
CP025402.1	CP021418.1	0.276112	6.24e-80	70/5000
CP025402.1	CP021419.1	0.276112	2.97e-78	70/5000
CP025402.1	CP022165.1	0.00882612	0	4022/5000
CP025402.1	CP022169.1	0.0277219	0	2677/5000
CP025402.1	CP022452.1	0.3048	1.23e-36	48/5000
CP025402.1	CP022735.1	0.00868865	0	4035/5000
CP025402.1	CP023143.1	0.00878375	0	4026/5000
CP025402.1	CP024041.1	0.294435	6.13e-56	55/5000
CP025402.1	CP024128.1	0.269877	2.24e-76	76/5000
CP025402.1	CP024132.1	0.277203	2.08e-75	69/5000
CP025402.1	CP024135.1	0.273975	7.1e-65	72/5000
CP025402.1	CP024139.1	0.30169	6.36e-38	50/5000
CP025402.1	CP024142.1	0.273975	6.12e-64	72/5000
CP025402.1	CP024148.1	0.3048	3.31e-36	48/5000
CP025402.1	CP024149.1	0.277203	9.63e-77	69/5000
CP025402.1	CP024156.1	0.3048	8.66e-37	48/5000
CP025402.1	CP024462.1	0.294435	6.13e-56	55/5000
CP025402.1	CP024919.1	0.294435	6.13e-56	55/5000
CP026492.1	AP018110.1	0.298704	1.94e-40	52/5000
CP026492.1	AP018411.1	0.270881	1.45e-85	75/5000
CP026492.1	AP018412.1	0.300182	9.72e-40	51/5000
CP026492.1	AP025207.1	0.272929	1.91e-71	73/5000
CP026492.1	AP025211.1	0.272929	1.91e-71	73/5000
CP026492.1	AP025217.1	0.276112	3.5e-67	70/5000
CP026492.1	AP025222.1	0.275036	1.86e-68	71/5000
CP026492.1	C5_2	0.00933932	0	3974/5000
CP026492.1	CM007714.1	0.270881	2.13e-85	75/5000
CP026492.1	CM008162.1	0.269877	1.03e-82	76/5000
CP026492.1	CM008278.1	0.295831	9.15e-43	54/5000
CP026492.1	CM012292.1	0.286561	8.99e-51	61/5000
CP026492.1	CP015913.1	0.295831	8.56e-42	54/5000
CP026492.1	CP015977.1	0.270881	1.43e-85	75/5000
CP026492.1	CP016183.1	0.19584	2.58e-194	204/5000
CP026492.1	CP016184.1	0.194761	2.03e-197	207/5000
CP026492.1	CP016185.1	0.281737	2.89e-56	65/5000
CP026492.1	CP016186.1	0.295831	2.22e-43	54/5000
CP026492.1	CP016187.1	0.295831	3.64e-43	54/5000
CP026492.1	CP016405.1	0.30169	6.56e-38	50/5000
CP026492.1	CP016550.1	0.273975	1.59e-70	72/5000
CP026492.1	CP017246.1	0.271898	1.15e-82	74/5000
CP026492.1	CP017632.1	0.023921	0	2891/5000
CP026492.1	CP018106.1	0.30169	1.27e-37	50/5000
CP026492.1	CP018112.1	0.30169	1.27e-37	50/5000
CP026492.1	CP018118.1	0.30169	1.27e-37	50/5000
CP026492.1	CP018124.1	0.30169	2.35e-37	50/5000
CP026492.1	CP018773.2	0.270881	1.43e-85	75/5000
CP026492.1	CP019052.1	0.297254	9.63e-41	53/5000
CP026492.1	CP019072.1	0.287818	8.73e-63	60/5000
CP026492.1	CP019254.1	0.294435	2.8e-40	55/5000
CP026492.1	CP019264.1	0.295831	4.86e-38	54/5000
CP026492.1	CP019277.1	0.297254	3.75e-33	53/5000
CP026492.1	CP019353.1	0.00486063	0	4423/5000
CP026492.1	CP019356.1	0.0112657	0	3801/5000
CP026492.1	CP019360.1	0.0278907	0	2668/5000
CP026492.1	CP019394.1	0.00977387	0	3934/5000
CP026492.1	CP020493.1	0.0148189	0	3509/5000
CP026492.1	CP020548.1	0.295831	3.66e-43	54/5000
CP026492.1	CP021078.1	0.275036	4.01e-72	71/5000
CP026492.1	CP021176.1	0.295831	3.66e-43	54/5000
CP026492.1	CP021194.1	0.300182	5.05e-40	51/5000
CP026492.1	CP021205.1	0.297254	2.59e-41	53/5000
CP026492.1	CP021209.1	0.013187	0	3639/5000
CP026492.1	CP021418.1	0.270881	2.17e-87	75/5000
CP026492.1	CP021419.1	0.270881	1.43e-85	75/5000
[truncated: 131,904 more rows]

## Sheet: mcr-3
Seq1	Seq2	dist	p-val	Shared-hashes
CM016897.1	AP018939.2	0.177166	0	263/5000
CP033094.1	AP018939.2	0.153431	0	365/5000
CP033094.1	CM016897.1	0.202281	2.79e-175	187/5000
CP035195.1	AP018939.2	0.170798	0	287/5000
CP035195.1	CM016897.1	0.227127	2.92e-157	134/5000
CP035195.1	CP033094.1	0.257083	3.57e-91	90/5000
CP035200.1	AP018939.2	0.165671	0	308/5000
CP035200.1	CM016897.1	0.248379	5.81e-121	101/5000
CP035200.1	CP033094.1	0.239261	2.42e-142	114/5000
CP035200.1	CP035195.1	0.186995	0	230/5000
CP042602.1	AP018939.2	0.220199	3.17e-196	147/5000
CP042602.1	CM016897.1	0.272929	5.34e-72	73/5000
CP042602.1	CP033094.1	0.257927	6.18e-95	89/5000
CP042602.1	CP035195.1	0.00943654	0	3965/5000
CP042602.1	CP035200.1	0.182957	0	243/5000
CP042607.1	AP018939.2	0.265992	1.88e-96	80/5000
CP042607.1	CM016897.1	0.318703	1.3e-35	40/5000
CP042607.1	CP033094.1	0.257083	1.05e-108	90/5000
CP042607.1	CP035195.1	0.311432	1.52e-46	44/5000
CP042607.1	CP035200.1	0.222262	1.38e-229	143/5000
CP042607.1	CP042602.1	0.295831	6.66e-63	54/5000
CP042608.1	AP018939.2	0.162007	0	324/5000
CP042608.1	CM016897.1	0.208924	3.29e-272	171/5000
CP042608.1	CP033094.1	0.232943	1.13e-180	124/5000
CP042608.1	CP035195.1	0.14671	0	401/5000
CP042608.1	CP035200.1	0.137448	0	457/5000
CP042608.1	CP042602.1	0.172596	0	280/5000
CP042608.1	CP042607.1	0.204292	0	182/5000
CP042616.1	AP018939.2	0.237953	9.82e-102	116/5000
CP042616.1	CM016897.1	0.246901	4.64e-69	103/5000
CP042616.1	CP033094.1	0.21919	4.48e-122	149/5000
CP042616.1	CP035195.1	0.326746	1.34e-23	36/5000
CP042616.1	CP035200.1	0.31498	1.47e-35	42/5000
CP042616.1	CP042602.1	0.328898	1.44e-24	35/5000
CP042616.1	CP042607.1	0.354628	6.05e-18	25/5000
CP042616.1	CP042608.1	0.31498	9.9e-43	42/5000
CP042618.1	AP018939.2	0.161121	0	328/5000
CP042618.1	CM016897.1	0.186043	3.42e-276	233/5000
CP042618.1	CP033094.1	0.202679	2.35e-203	186/5000
CP042618.1	CP035195.1	0.224384	1.98e-175	139/5000
CP042618.1	CP035200.1	0.194051	0	209/5000
CP042618.1	CP042602.1	0.223315	6.53e-186	141/5000
CP042618.1	CP042607.1	0.265992	1.61e-96	80/5000
CP042618.1	CP042608.1	0.15265	0	369/5000
CP042618.1	CP042616.1	0.271898	3.77e-52	74/5000
CP042628.1	AP018939.2	0.183563	7.13e-293	241/5000
CP042628.1	CM016897.1	0.216242	1.08e-136	155/5000
CP042628.1	CP033094.1	0.176063	7.59e-297	267/5000
CP042628.1	CP035195.1	0.254606	2.89e-96	93/5000
CP042628.1	CP035200.1	0.230561	8.35e-167	128/5000
CP042628.1	CP042602.1	0.258781	3.73e-94	88/5000
CP042628.1	CP042607.1	0.309719	2.44e-42	45/5000
CP042628.1	CP042608.1	0.217701	3.69e-235	152/5000
CP042628.1	CP042616.1	0.0579237	0	1540/5000
CP042628.1	CP042618.1	0.205942	5.32e-194	178/5000
CP042642.1	AP018939.2	0.143419	0	420/5000
CP042642.1	CM016897.1	0.218194	1.96e-172	151/5000
CP042642.1	CP033094.1	0.209799	2.82e-201	169/5000
CP042642.1	CP035195.1	0.211582	1.27e-232	165/5000
CP042642.1	CP035200.1	0.184792	0	237/5000
CP042642.1	CP042602.1	0.20936	4.09e-249	170/5000
CP042642.1	CP042607.1	0.255422	5.36e-121	92/5000
CP042642.1	CP042608.1	0.163814	0	316/5000
CP042642.1	CP042616.1	0.300182	8.51e-36	51/5000
CP042642.1	CP042618.1	0.155831	0	353/5000
CP042642.1	CP042628.1	0.203481	1e-227	184/5000
CP042644.1	AP018939.2	0.318703	6.81e-38	40/5000
CP042644.1	CM016897.1	0.357752	2.38e-17	24/5000
CP042644.1	CP033094.1	0.272929	5.56e-83	73/5000
CP042644.1	CP035195.1	0.311432	5.72e-47	44/5000
CP042644.1	CP035200.1	0.294435	3.12e-67	55/5000
CP042644.1	CP042602.1	0.298704	2.79e-60	52/5000
CP042644.1	CP042607.1	0.00319554	0	4609/5000
CP042644.1	CP042608.1	0.269877	2.05e-110	76/5000
CP042644.1	CP042616.1	0.354628	2.91e-18	25/5000
CP042644.1	CP042618.1	0.311432	2.71e-43	44/5000
CP042644.1	CP042628.1	0.351626	1.17e-19	26/5000
CP042644.1	CP042642.1	0.311432	1.8e-45	44/5000
CP042647.1	AP018939.2	0.320635	6.02e-36	39/5000
CP042647.1	CM016897.1	0.357752	6.19e-17	24/5000
CP042647.1	CP033094.1	0.272929	1.22e-81	73/5000
CP042647.1	CP035195.1	0.31498	1.57e-43	42/5000
CP042647.1	CP035200.1	0.295831	5.32e-65	54/5000
CP042647.1	CP042602.1	0.300182	4.31e-58	51/5000
CP042647.1	CP042607.1	0.00609645	0	4292/5000
CP042647.1	CP042608.1	0.272929	3.41e-104	73/5000
CP042647.1	CP042616.1	0.351626	7.06e-19	26/5000
CP042647.1	CP042618.1	0.309719	6.28e-44	45/5000
CP042647.1	CP042628.1	0.293064	4.22e-57	56/5000
CP042647.1	CP042642.1	0.275036	1.24e-85	71/5000
CP042647.1	CP042644.1	0.00487909	0	4421/5000
CP053212.1	AP018939.2	0.311432	2.96e-43	44/5000
CP053212.1	CM016897.1	0.351626	1.71e-19	26/5000
CP053212.1	CP033094.1	0.272929	5.64e-83	73/5000
CP053212.1	CP035195.1	0.306404	2.34e-51	47/5000
CP053212.1	CP035200.1	0.289095	9.33e-74	59/5000
CP053212.1	CP042602.1	0.294435	5.79e-65	55/5000
CP053212.1	CP042607.1	0.00363328	0	4559/5000
CP053212.1	CP042608.1	0.267909	3.84e-114	78/5000
CP053212.1	CP042616.1	0.354628	2.92e-18	25/5000
CP053212.1	CP042618.1	0.309719	1.17e-44	45/5000
CP053212.1	CP042628.1	0.345956	7.04e-22	28/5000
CP053212.1	CP042642.1	0.313185	4.65e-44	43/5000
CP053212.1	CP042644.1	0.0022233	0	4723/5000
CP053212.1	CP042647.1	0.00514818	0	4392/5000
CP053213.1	AP018939.2	0.219693	5.71e-198	148/5000
CP053213.1	CM016897.1	0.271898	2.24e-73	74/5000
CP053213.1	CP033094.1	0.257927	6.29e-95	89/5000
CP053213.1	CP035195.1	0.00753028	0	4147/5000
CP053213.1	CP035200.1	0.182356	0	245/5000
CP053213.1	CP042602.1	0.00209796	0	4738/5000
CP053213.1	CP042607.1	0.297254	2.39e-61	53/5000
CP053213.1	CP042608.1	0.17182	0	283/5000
CP053213.1	CP042616.1	0.328898	1.45e-24	35/5000
CP053213.1	CP042618.1	0.223315	6.7e-186	141/5000
CP053213.1	CP042628.1	0.258781	3.8e-94	88/5000
CP053213.1	CP042642.1	0.208924	5.4e-251	171/5000
CP053213.1	CP042644.1	0.298704	2.81e-60	52/5000
CP053213.1	CP042647.1	0.300182	4.33e-58	51/5000
CP053213.1	CP053212.1	0.293064	1.54e-66	56/5000
CP071820.1	AP018939.2	0.20636	3.6e-187	177/5000
CP071820.1	CM016897.1	0.0113693	0	3792/5000
CP071820.1	CP033094.1	0.211132	3.59e-145	166/5000
CP071820.1	CP035195.1	0.276112	1.92e-63	70/5000
CP071820.1	CP035200.1	0.227688	7.53e-174	133/5000
CP071820.1	CP042602.1	0.276112	1.56e-67	70/5000
CP071820.1	CP042607.1	0.309719	7e-42	45/5000
CP071820.1	CP042608.1	0.250653	7.26e-133	98/5000
CP071820.1	CP042616.1	0.259645	1.45e-51	87/5000
CP071820.1	CP042618.1	0.24333	8.99e-93	108/5000
CP071820.1	CP042628.1	0.213875	4.96e-141	160/5000
CP071820.1	CP042642.1	0.252999	7.1e-90	95/5000
CP071820.1	CP042644.1	0.345956	1.3e-21	28/5000
CP071820.1	CP042647.1	0.345956	4.07e-21	28/5000
CP071820.1	CP053212.1	0.338172	4.99e-25	31/5000
CP071820.1	CP053213.1	0.275036	6.89e-69	71/5000
CP077064.1	AP018939.2	0.138068	0	453/5000
CP077064.1	CM016897.1	0.259645	1.9e-77	87/5000
CP077064.1	CP033094.1	0.200712	7.35e-232	191/5000
CP077064.1	CP035195.1	0.202679	1.35e-268	186/5000
CP077064.1	CP035200.1	0.202679	8.42e-289	186/5000
CP077064.1	CP042602.1	0.205526	1.53e-263	179/5000
CP077064.1	CP042607.1	0.320635	1.11e-37	39/5000
CP077064.1	CP042608.1	0.190603	0	219/5000
CP077064.1	CP042616.1	0.306404	2.61e-30	47/5000
CP077064.1	CP042618.1	0.141751	0	430/5000
CP077064.1	CP042628.1	0.253798	7.91e-88	94/5000
CP077064.1	CP042642.1	0.0527571	0	1683/5000
CP077064.1	CP042644.1	0.322618	9.37e-37	38/5000
CP077064.1	CP042647.1	0.324654	7.09e-35	37/5000
CP077064.1	CP053212.1	0.316819	8.08e-41	41/5000
CP077064.1	CP053213.1	0.203885	3.86e-271	183/5000
CP077064.1	CP071820.1	0.238604	2.43e-114	115/5000
fjS163_2	AP018939.2	0.103632	0	747/5000
fjS163_2	CM016897.1	0.190268	9.8e-277	220/5000
fjS163_2	CP033094.1	0.202679	3.5e-221	186/5000
fjS163_2	CP035195.1	0.176063	0	267/5000
fjS163_2	CP035200.1	0.182656	0	244/5000
fjS163_2	CP042602.1	0.210685	8.62e-240	167/5000
fjS163_2	CP042607.1	0.258781	1.2e-112	88/5000
fjS163_2	CP042608.1	0.1688	0	295/5000
fjS163_2	CP042616.1	0.294435	7.11e-38	55/5000
fjS163_2	CP042618.1	0.140446	0	438/5000
fjS163_2	CP042628.1	0.210241	1.26e-194	168/5000
fjS163_2	CP042642.1	0.0462988	0	1886/5000
fjS163_2	CP042644.1	0.316819	1.3e-40	41/5000
fjS163_2	CP042647.1	0.318703	1.19e-38	40/5000
fjS163_2	CP053212.1	0.311432	9.35e-45	44/5000
fjS163_2	CP053213.1	0.209799	1.67e-243	169/5000
fjS163_2	CP071820.1	0.234164	1.49e-122	122/5000
fjS163_2	CP077064.1	0.0583841	0	1528/5000
gdS524_2	AP018939.2	0.142081	0	428/5000
gdS524_2	CM016897.1	0.18927	2.06e-246	223/5000
gdS524_2	CP033094.1	0.226018	6.18e-123	136/5000
gdS524_2	CP035195.1	0.21869	1.38e-189	150/5000
gdS524_2	CP035200.1	0.165436	0	309/5000
gdS524_2	CP042602.1	0.242636	3.35e-129	109/5000
gdS524_2	CP042607.1	0.294435	4.16e-57	55/5000
gdS524_2	CP042608.1	0.178853	0	257/5000
gdS524_2	CP042616.1	0.256248	1.02e-65	91/5000
gdS524_2	CP042618.1	0.18894	1.37e-277	224/5000
gdS524_2	CP042628.1	0.236034	3.44e-103	119/5000
gdS524_2	CP042642.1	0.238604	2.32e-124	115/5000
gdS524_2	CP042644.1	0.343272	1.4e-23	29/5000
gdS524_2	CP042647.1	0.348738	7.75e-21	27/5000
gdS524_2	CP053212.1	0.335745	3.94e-27	32/5000
gdS524_2	CP053213.1	0.242636	3.42e-129	109/5000
gdS524_2	CP071820.1	0.222786	8.59e-129	142/5000
gdS524_2	CP077064.1	0.24403	6.66e-110	107/5000
gdS524_2	fjS163_2	0.173644	0	276/5000
gxS230_2	AP018939.2	0.111778	0	662/5000
gxS230_2	CM016897.1	0.176337	3.92e-308	266/5000
gxS230_2	CP033094.1	0.192652	1.86e-227	213/5000
gxS230_2	CP035195.1	0.190941	7.01e-308	218/5000
gxS230_2	CP035200.1	0.223848	5.08e-190	140/5000
gxS230_2	CP042602.1	0.24403	4.26e-125	107/5000
gxS230_2	CP042607.1	0.298704	1.54e-52	52/5000
gxS230_2	CP042608.1	0.18927	0	223/5000
gxS230_2	CP042616.1	0.248379	7.7e-75	101/5000
gxS230_2	CP042618.1	0.166619	0	304/5000
gxS230_2	CP042628.1	0.21249	6.94e-159	163/5000
gxS230_2	CP042642.1	0.0896083	0	924/5000
gxS230_2	CP042644.1	0.348738	4.01e-21	27/5000
gxS230_2	CP042647.1	0.354628	1.73e-18	25/5000
gxS230_2	CP053212.1	0.343272	2.09e-23	29/5000
gxS230_2	CP053213.1	0.24403	4.35e-125	107/5000
gxS230_2	CP071820.1	0.231742	1.57e-105	126/5000
gxS230_2	CP077064.1	0.101348	0	773/5000
gxS230_2	fjS163_2	0.0426917	0	2013/5000
gxS230_2	gdS524_2	0.0470757	0	1860/5000
gxS417_2	AP018939.2	0.11884	0	597/5000
gxS417_2	CM016897.1	0.186043	7.35e-269	233/5000
gxS417_2	CP033094.1	0.201886	1.52e-200	188/5000
gxS417_2	CP035195.1	0.193348	3.28e-300	211/5000
gxS417_2	CP035200.1	0.219693	5.3e-207	148/5000
gxS417_2	CP042602.1	0.251427	1.38e-111	97/5000
gxS417_2	CP042607.1	0.279436	2.17e-75	67/5000
gxS417_2	CP042608.1	0.185103	0	236/5000
gxS417_2	CP042616.1	0.249129	6.55e-79	100/5000
gxS417_2	CP042618.1	0.174709	0	272/5000
gxS417_2	CP042628.1	0.231742	1.02e-115	126/5000
gxS417_2	CP042642.1	0.0850886	0	991/5000
gxS417_2	CP042644.1	0.331112	7.13e-30	34/5000
gxS417_2	CP042647.1	0.338172	1.06e-25	31/5000
gxS417_2	CP053212.1	0.324654	1.2e-33	37/5000
gxS417_2	CP053213.1	0.251427	1.41e-111	97/5000
gxS417_2	CP071820.1	0.235405	2.31e-104	120/5000
gxS417_2	CP077064.1	0.0954506	0	845/5000
gxS417_2	fjS163_2	0.045769	0	1904/5000
gxS417_2	gdS524_2	0.0543929	0	1636/5000
gxS417_2	gxS230_2	0.00751	0	4149/5000
MF455226.1	AP018939.2	0.393769	1.52e-05	15/5000
MF455226.1	CM016897.1	0.367978	5.73e-08	21/5000
MF455226.1	CP033094.1	0.276112	6.48e-55	70/5000
MF455226.1	CP035195.1	0.417565	0.000119061	11/5000
MF455226.1	CP035200.1	0.464114	0.0196221	6/5000
MF455226.1	CP042602.1	0.417565	4.69e-05	11/5000
MF455226.1	CP042607.1	0.279436	4.02e-78	67/5000
MF455226.1	CP042608.1	0.495273	0.0627772	4/5000
MF455226.1	CP042616.1	0.375646	1.7e-06	19/5000
MF455226.1	CP042618.1	0.39906	5.72e-05	14/5000
MF455226.1	CP042628.1	0.393769	0.000126256	15/5000
MF455226.1	CP042642.1	0.39906	5.04e-06	14/5000
MF455226.1	CP042644.1	0.276112	1.26e-83	70/5000
MF455226.1	CP042647.1	0.280577	2.79e-76	66/5000
MF455226.1	CP053212.1	0.278311	1.92e-80	68/5000
MF455226.1	CP053213.1	0.417565	4.69e-05	11/5000
MF455226.1	CP071820.1	0.361011	3.74e-09	23/5000
MF455226.1	CP077064.1	0.424881	0.00202064	10/5000
MF455226.1	fjS163_2	0.452272	0.0534929	7/5000
MF455226.1	gdS524_2	0.410887	0.00156696	12/5000
MF455226.1	gxS230_2	0.432971	0.0359119	9/5000
MF455226.1	gxS417_2	0.424881	0.00926627	10/5000
MF455227.1	AP018939.2	0.224384	4.04e-182	139/5000
MF455227.1	CM016897.1	0.285326	4.15e-57	62/5000
MF455227.1	CP033094.1	0.278311	3.54e-65	68/5000
MF455227.1	CP035195.1	0.00929621	0	3978/5000
MF455227.1	CP035200.1	0.202679	3.05e-304	186/5000
MF455227.1	CP042602.1	0.00380148	0	4540/5000
MF455227.1	CP042607.1	0.464114	0.00490741	6/5000
MF455227.1	CP042608.1	0.18894	0	224/5000
MF455227.1	CP042616.1	0.364415	4.8e-12	22/5000
MF455227.1	CP042618.1	0.246172	6.81e-124	104/5000
MF455227.1	CP042628.1	0.276112	1.97e-68	70/5000
MF455227.1	CP042642.1	0.231742	1.22e-168	126/5000
MF455227.1	CP042644.1	0.464114	0.00442826	6/5000
MF455227.1	CP042647.1	0.464114	0.00510279	6/5000
MF455227.1	CP053212.1	0.452272	0.000919304	7/5000
MF455227.1	CP053213.1	0.00179955	0	4774/5000
MF455227.1	CP071820.1	0.273975	3.68e-70	72/5000
MF455227.1	CP077064.1	0.211582	4.74e-237	165/5000
MF455227.1	fjS163_2	0.232943	2.03e-162	124/5000
MF455227.1	gdS524_2	0.264123	1.26e-87	82/5000
MF455227.1	gxS230_2	0.254606	2.68e-103	93/5000
MF455227.1	gxS417_2	0.265992	1.04e-85	80/5000
MF455227.1	MF455226.1	0.417565	4.79e-05	11/5000
MG552133.1	AP018939.2	0.184483	0	238/5000
MG552133.1	CM016897.1	0.237308	2.27e-130	117/5000
MG552133.1	CP033094.1	0.201886	5.57e-247	188/5000
MG552133.1	CP035195.1	0.0102927	0	3887/5000
MG552133.1	CP035200.1	0.15853	0	340/5000
MG552133.1	CP042602.1	0.00743917	0	4156/5000
MG552133.1	CP042607.1	0.182057	0	246/5000
MG552133.1	CP042608.1	0.141586	0	431/5000
MG552133.1	CP042616.1	0.320635	1.56e-26	39/5000
MG552133.1	CP042618.1	0.205112	3.26e-246	180/5000
MG552133.1	CP042628.1	0.237953	4.27e-130	116/5000
MG552133.1	CP042642.1	0.192306	0	214/5000
MG552133.1	CP042644.1	0.207205	5.76e-285	175/5000
MG552133.1	CP042647.1	0.210241	2.49e-268	168/5000
MG552133.1	CP053212.1	0.205942	3.94e-291	178/5000
MG552133.1	CP053213.1	0.00546701	0	4358/5000
MG552133.1	CP071820.1	0.252999	2.88e-97	95/5000
MG552133.1	CP077064.1	0.20936	1.43e-238	170/5000
MG552133.1	fjS163_2	0.189933	0	221/5000
MG552133.1	gdS524_2	0.223848	1.76e-172	140/5000
MG552133.1	gxS230_2	0.211582	5.39e-213	165/5000
MG552133.1	gxS417_2	0.212949	7.64e-212	162/5000
MG552133.1	MF455226.1	0.241948	7.29e-133	110/5000
MG552133.1	MF455227.1	0.00712752	0	4187/5000
MG780294.1	AP018939.2	0.12071	0	581/5000
MG780294.1	CM016897.1	0.182057	0	246/5000
MG780294.1	CP033094.1	0.145131	0	410/5000
MG780294.1	CP035195.1	0.165671	0	308/5000
MG780294.1	CP035200.1	0.15036	0	381/5000
MG780294.1	CP042602.1	0.194051	0	209/5000
MG780294.1	CP042607.1	0.229977	6.28e-195	129/5000
MG780294.1	CP042608.1	0.102655	0	758/5000
MG780294.1	CP042616.1	0.287818	4.82e-53	60/5000
MG780294.1	CP042618.1	0.160464	0	331/5000
MG780294.1	CP042628.1	0.186995	0	230/5000
MG780294.1	CP042642.1	0.181169	0	249/5000
MG780294.1	CP042644.1	0.298704	7.29e-60	52/5000
MG780294.1	CP042647.1	0.300182	1.14e-57	51/5000
MG780294.1	CP053212.1	0.293064	4.32e-66	56/5000
MG780294.1	CP053213.1	0.193698	0	210/5000
MG780294.1	CP071820.1	0.209799	5.68e-221	169/5000
MG780294.1	CP077064.1	0.169046	0	294/5000
MG780294.1	fjS163_2	0.123997	0	554/5000
MG780294.1	gdS524_2	0.148328	0	392/5000
MG780294.1	gxS230_2	0.155021	0	357/5000
MG780294.1	gxS417_2	0.14851	0	391/5000
MG780294.1	MF455226.1	0.495273	0.2427	4/5000
MG780294.1	MF455227.1	0.216725	6.56e-230	154/5000
MG780294.1	MG552133.1	0.156034	0	352/5000
MH077952.1	AP018939.2	0.181169	3.35e-298	249/5000
MH077952.1	CM016897.1	0.226018	8.65e-107	136/5000
MH077952.1	CP033094.1	0.20849	4.97e-152	172/5000
MH077952.1	CP035195.1	0.262299	5.49e-82	84/5000
MH077952.1	CP035200.1	0.237953	7.2e-145	116/5000
MH077952.1	CP042602.1	0.262299	5.87e-87	84/5000
MH077952.1	CP042607.1	0.318703	2.03e-35	40/5000
MH077952.1	CP042608.1	0.239924	9.54e-160	113/5000
MH077952.1	CP042616.1	0.0368992	0	2241/5000
MH077952.1	CP042618.1	0.224924	1.16e-131	138/5000
MH077952.1	CP042628.1	0.0267249	0	2731/5000
MH077952.1	CP042642.1	0.225469	1.29e-149	137/5000
MH077952.1	CP042644.1	0.361011	3.36e-16	23/5000
MH077952.1	CP042647.1	0.357752	8.02e-17	24/5000
MH077952.1	CP053212.1	0.351626	2.24e-19	26/5000
MH077952.1	CP053213.1	0.262299	5.97e-87	84/5000
MH077952.1	CP071820.1	0.226018	8.45e-105	136/5000
MH077952.1	CP077064.1	0.261404	4.89e-74	85/5000
MH077952.1	fjS163_2	0.220709	5.33e-157	146/5000
MH077952.1	gdS524_2	0.205112	5.24e-180	180/5000
MH077952.1	gxS230_2	0.192652	2.98e-223	213/5000
MH077952.1	gxS417_2	0.200712	1.12e-201	191/5000
MH077952.1	MF455226.1	0.388819	7.31e-05	16/5000
MH077952.1	MF455227.1	0.277203	5.82e-66	69/5000
MH077952.1	MG552133.1	0.242636	1.95e-117	109/5000
MH077952.1	MG780294.1	0.222786	4.87e-175	142/5000
MH114596.1	AP018939.2	0.155627	0	354/5000
MH114596.1	CM016897.1	0.198047	3.03e-196	198/5000
MH114596.1	CP033094.1	0.133703	0	482/5000
MH114596.1	CP035195.1	0.253798	4.67e-98	94/5000
MH114596.1	CP035200.1	0.229398	1.31e-170	130/5000
MH114596.1	CP042602.1	0.254606	6.99e-102	93/5000
MH114596.1	CP042607.1	0.309719	1.91e-42	45/5000
MH114596.1	CP042608.1	0.218194	1.8e-233	151/5000
MH114596.1	CP042616.1	0.0516423	0	1716/5000
MH114596.1	CP042618.1	0.172336	0	281/5000
MH114596.1	CP042628.1	0.0326103	0	2432/5000
MH114596.1	CP042642.1	0.20636	5.57e-217	177/5000
MH114596.1	CP042644.1	0.348738	8.05e-21	27/5000
MH114596.1	CP042647.1	0.351626	2.86e-19	26/5000
MH114596.1	CP053212.1	0.343272	4.45e-23	29/5000
MH114596.1	CP053213.1	0.254606	7.12e-102	93/5000
MH114596.1	CP071820.1	0.248379	1.57e-71	101/5000
MH114596.1	CP077064.1	0.251427	2.61e-92	97/5000
MH114596.1	fjS163_2	0.203079	9.93e-223	185/5000
MH114596.1	gdS524_2	0.215763	1.77e-153	156/5000
MH114596.1	gxS230_2	0.183563	4.4e-276	241/5000
MH114596.1	gxS417_2	0.194761	7.18e-234	207/5000
MH114596.1	MF455226.1	0.432971	0.0490033	9/5000
MH114596.1	MF455227.1	0.276112	1.17e-68	70/5000
MH114596.1	MG552133.1	0.236668	1.29e-133	118/5000
MH114596.1	MG780294.1	0.195119	1.74e-290	206/5000
MH114596.1	MH077952.1	0.0269808	0	2717/5000
MK770642.1	AP018939.2	0.180583	0	251/5000
MK770642.1	CM016897.1	0.208924	7.22e-172	171/5000
MK770642.1	CP033094.1	0.237953	1.1e-98	116/5000
MK770642.1	CP035195.1	0.239924	3.86e-130	113/5000
MK770642.1	CP035200.1	0.183869	0	240/5000
MK770642.1	CP042602.1	0.239261	9.56e-138	114/5000
MK770642.1	CP042607.1	0.286561	5.23e-66	61/5000
MK770642.1	CP042608.1	0.210685	3.37e-268	167/5000
MK770642.1	CP042616.1	0.313185	5.97e-20	43/5000
MK770642.1	CP042618.1	0.180001	0	253/5000
MK770642.1	CP042628.1	0.219693	6.76e-143	148/5000
MK770642.1	CP042642.1	0.230561	8.12e-145	128/5000
MK770642.1	CP042644.1	0.333394	1.89e-28	33/5000
MK770642.1	CP042647.1	0.338172	1.61e-25	31/5000
MK770642.1	CP053212.1	0.328898	6.45e-31	35/5000
MK770642.1	CP053213.1	0.239261	9.77e-138	114/5000
MK770642.1	CP071820.1	0.183869	1.32e-272	240/5000
MK770642.1	CP077064.1	0.227688	2.76e-149	133/5000
MK770642.1	fjS163_2	0.224924	2.21e-155	138/5000
MK770642.1	gdS524_2	0.0171972	0	3331/5000
MK770642.1	gxS230_2	0.0453903	0	1917/5000
MK770642.1	gxS417_2	0.0557955	0	1597/5000
MK770642.1	MF455226.1	0.39906	0.000125609	14/5000
MK770642.1	MF455227.1	0.245451	3.42e-123	105/5000
MK770642.1	MG552133.1	0.219693	1.55e-186	148/5000
MK770642.1	MG780294.1	0.212949	5.52e-217	162/5000
MK770642.1	MH077952.1	0.21869	1.87e-140	150/5000
MK770642.1	MH114596.1	0.215763	4.61e-155	156/5000
MN648330.1	AP018939.2	0.464114	0.0158081	6/5000
MN648330.1	CM016897.1	0.417565	2.01e-05	11/5000
MN648330.1	CP033094.1	0.290395	2.63e-60	58/5000
MN648330.1	CP035195.1	0.548561	0.479398	2/5000
MN648330.1	CP035200.1	0.478124	0.0130811	5/5000
MN648330.1	CP042602.1	0.452272	0.000963646	7/5000
MN648330.1	CP042607.1	0.00813476	0	4088/5000
MN648330.1	CP042608.1	0.410887	1.91e-09	12/5000
MN648330.1	CP042616.1	0.393769	1.67e-08	15/5000
MN648330.1	CP042618.1	0.417565	7.36e-06	11/5000
MN648330.1	CP042628.1	0.424881	9.03e-05	10/5000
MN648330.1	CP042642.1	0.424881	1.53e-05	10/5000
MN648330.1	CP042644.1	0.00662206	0	4238/5000
MN648330.1	CP042647.1	0.00954494	0	3955/5000
MN648330.1	CP053212.1	0.00530714	0	4375/5000
MN648330.1	CP053213.1	0.442016	0.000177666	8/5000
MN648330.1	CP071820.1	0.384171	2.72e-10	17/5000
MN648330.1	CP077064.1	0.548561	0.537	2/5000
MN648330.1	fjS163_2	0.478124	0.0379737	5/5000
MN648330.1	gdS524_2	0.517387	0.34176	3/5000
MN648330.1	gxS230_2	0.495273	0.161117	4/5000
MN648330.1	gxS417_2	0.478124	0.0547342	5/5000
MN648330.1	MF455226.1	0.273975	1.86e-86	72/5000
MN648330.1	MF455227.1	0.442016	0.000179473	8/5000
MN648330.1	MG552133.1	0.230561	6.52e-191	128/5000
MN648330.1	MG780294.1	0.464114	0.00504676	6/5000
MN648330.1	MH077952.1	0.404746	6.88e-07	13/5000
MN648330.1	MH114596.1	0.410887	2.93e-06	12/5000
MN648330.1	MK770642.1	0.452272	0.00518266	7/5000
MT449718.1	AP018939.2	0.216725	8.33e-209	154/5000
MT449718.1	CM016897.1	0.268886	1.07e-77	77/5000
MT449718.1	CP033094.1	0.257083	1.47e-96	90/5000
MT449718.1	CP035195.1	0.00788735	0	4112/5000
MT449718.1	CP035200.1	0.179713	0	254/5000
MT449718.1	CP042602.1	0.00235764	0	4707/5000
MT449718.1	CP042607.1	0.291718	1.17e-67	57/5000
MT449718.1	CP042608.1	0.170798	0	287/5000
MT449718.1	CP042616.1	0.328898	1.26e-24	35/5000
MT449718.1	CP042618.1	0.22174	2.39e-191	144/5000
MT449718.1	CP042628.1	0.255422	3.11e-100	92/5000
MT449718.1	CP042642.1	0.207205	8.14e-259	175/5000
MT449718.1	CP042644.1	0.297254	7.06e-62	53/5000
MT449718.1	CP042647.1	0.298704	1.14e-59	52/5000
MT449718.1	CP053212.1	0.291718	3.57e-68	57/5000
MT449718.1	CP053213.1	0.000512771	0	4934/5000
MT449718.1	CP071820.1	0.271898	3.89e-73	74/5000
MT449718.1	CP077064.1	0.207631	2.59e-254	174/5000
MT449718.1	fjS163_2	0.20636	9.46e-259	177/5000
MT449718.1	gdS524_2	0.239261	2.09e-137	114/5000
MT449718.1	gxS230_2	0.240592	3.22e-133	112/5000
MT449718.1	gxS417_2	0.249887	7.38e-115	99/5000
MT449718.1	MF455226.1	0.417565	4.56e-05	11/5000
MT449718.1	MF455227.1	0.00216473	0	4730/5000
MT449718.1	MG552133.1	0.00554256	0	4350/5000
MT449718.1	MG780294.1	0.189933	0	221/5000
MT449718.1	MH077952.1	0.258781	6.87e-93	88/5000
MT449718.1	MH114596.1	0.252209	1.47e-106	96/5000
MT449718.1	MK770642.1	0.236668	1.94e-144	118/5000
MT449718.1	MN648330.1	0.442016	0.000175239	8/5000
MT449719.1	AP018939.2	0.215763	3.15e-212	156/5000
MT449719.1	CM016897.1	0.267909	5e-79	78/5000
MT449719.1	CP033094.1	0.257927	5.37e-95	89/5000
MT449719.1	CP035195.1	0.00771336	0	4129/5000
MT449719.1	CP035200.1	0.180001	0	253/5000
MT449719.1	CP042602.1	0.00228199	0	4716/5000
MT449719.1	CP042607.1	0.293064	4.73e-66	56/5000
MT449719.1	CP042608.1	0.170293	0	289/5000
MT449719.1	CP042616.1	0.326746	1.19e-25	36/5000
MT449719.1	CP042618.1	0.221223	5.7e-193	145/5000
MT449719.1	CP042628.1	0.254606	1.23e-101	93/5000
MT449719.1	CP042642.1	0.20636	1.7e-262	177/5000
MT449719.1	CP042644.1	0.298704	2.68e-60	52/5000
MT449719.1	CP042647.1	0.300182	4.14e-58	51/5000
MT449719.1	CP053212.1	0.293064	1.47e-66	56/5000
MT449719.1	CP053213.1	0.000395333	0	4949/5000
MT449719.1	CP071820.1	0.270881	1.9e-74	75/5000
MT449719.1	CP077064.1	0.208059	2.71e-252	173/5000
MT449719.1	fjS163_2	0.205942	1.69e-260	178/5000
MT449719.1	gdS524_2	0.238604	6.41e-139	115/5000
MT449719.1	gxS230_2	0.239924	1.03e-134	113/5000
MT449719.1	gxS417_2	0.249887	9.05e-115	99/5000
MT449719.1	MF455226.1	0.417565	4.63e-05	11/5000
MT449719.1	MF455227.1	0.00207296	0	4741/5000
MT449719.1	MG552133.1	0.00538226	0	4367/5000
MT449719.1	MG780294.1	0.189601	0	222/5000
MT449719.1	MH077952.1	0.257927	2.94e-94	89/5000
MT449719.1	MH114596.1	0.251427	5.54e-108	97/5000
MT449719.1	MK770642.1	0.236034	5.73e-146	119/5000
MT449719.1	MN648330.1	0.442016	0.000176606	8/5000
MT449719.1	MT449718.1	0.000208537	0	4973/5000
MT449720.1	AP018939.2	0.0999847	0	789/5000
MT449720.1	CM016897.1	0.193348	6.3e-261	211/5000
MT449720.1	CP033094.1	0.210241	5.02e-192	168/5000
MT449720.1	CP035195.1	0.179713	0	254/5000
MT449720.1	CP035200.1	0.150173	0	382/5000
MT449720.1	CP042602.1	0.214812	6.91e-223	158/5000
MT449720.1	CP042607.1	0.260519	3.64e-109	86/5000
MT449720.1	CP042608.1	0.18176	0	247/5000
MT449720.1	CP042616.1	0.316819	8.25e-24	41/5000
MT449720.1	CP042618.1	0.145653	0	407/5000
MT449720.1	CP042628.1	0.21869	3.43e-166	150/5000
MT449720.1	CP042642.1	0.0487654	0	1805/5000
MT449720.1	CP042644.1	0.320635	7.52e-38	39/5000
MT449720.1	CP042647.1	0.324654	1.24e-34	37/5000
MT449720.1	CP053212.1	0.31498	6.3e-42	42/5000
MT449720.1	CP053213.1	0.213875	1.51e-226	160/5000
MT449720.1	CP071820.1	0.223315	1.72e-149	141/5000
MT449720.1	CP077064.1	0.0597928	0	1492/5000
MT449720.1	fjS163_2	0.006397	0	4261/5000
MT449720.1	gdS524_2	0.153235	0	366/5000
MT449720.1	gxS230_2	0.0497148	0	1775/5000
MT449720.1	gxS417_2	0.0535852	0	1659/5000
MT449720.1	MF455226.1	0.424881	0.00247177	10/5000
MT449720.1	MF455227.1	0.235405	2.47e-155	120/5000
MT449720.1	MG552133.1	0.194405	1e-307	208/5000
MT449720.1	MG780294.1	0.134582	0	476/5000
MT449720.1	MH077952.1	0.228254	5.26e-136	132/5000
MT449720.1	MH114596.1	0.211582	3.49e-190	165/5000
MT449720.1	MK770642.1	0.202281	9.91e-234	187/5000
MT449720.1	MN648330.1	0.517387	0.276758	3/5000
MT449720.1	MT449718.1	0.210685	1.02e-239	167/5000
MT449720.1	MT449719.1	0.209799	2.63e-243	169/5000
MT449721.1	AP018939.2	0.107043	0	710/5000
MT449721.1	CM016897.1	0.212949	1e-185	162/5000
MT449721.1	CP033094.1	0.237953	2.71e-117	116/5000
MT449721.1	CP035195.1	0.173381	0	277/5000
MT449721.1	CP035200.1	0.169294	0	293/5000
MT449721.1	CP042602.1	0.205112	8.59e-266	180/5000
MT449721.1	CP042607.1	0.31498	8.24e-42	42/5000
MT449721.1	CP042608.1	0.195478	0	205/5000
MT449721.1	CP042616.1	0.316819	1.29e-24	41/5000
MT449721.1	CP042618.1	0.161341	0	327/5000
MT449721.1	CP042628.1	0.228824	1.85e-140	131/5000
MT449721.1	CP042642.1	0.0474693	0	1847/5000
MT449721.1	CP042644.1	0.318703	1.64e-39	40/5000
MT449721.1	CP042647.1	0.320635	1.4e-37	39/5000
MT449721.1	CP053212.1	0.313185	1.21e-43	43/5000
MT449721.1	CP053213.1	0.203481	2.08e-273	184/5000
MT449721.1	CP071820.1	0.228824	1.06e-137	131/5000
MT449721.1	CP077064.1	0.0559051	0	1594/5000
MT449721.1	fjS163_2	0.00665155	0	4235/5000
MT449721.1	gdS524_2	0.175518	0	269/5000
MT449721.1	gxS230_2	0.0506193	0	1747/5000
MT449721.1	gxS417_2	0.0547843	0	1625/5000
MT449721.1	MF455226.1	0.442016	0.0180272	8/5000
MT449721.1	MF455227.1	0.226018	1.37e-184	136/5000
MT449721.1	MG552133.1	0.207631	2.82e-246	174/5000
MT449721.1	MG780294.1	0.154421	0	360/5000
MT449721.1	MH077952.1	0.237953	7.12e-116	116/5000
MT449721.1	MH114596.1	0.225469	4.48e-150	137/5000
MT449721.1	MK770642.1	0.206781	1.12e-218	176/5000
MT449721.1	MN648330.1	0.495273	0.10756	4/5000
MT449721.1	MT449718.1	0.207205	1.53e-256	175/5000
MT449721.1	MT449719.1	0.207631	1.62e-254	174/5000
MT449721.1	MT449720.1	0.00410509	0	4506/5000
MT449722.1	AP018939.2	0.0999847	0	789/5000
MT449722.1	CM016897.1	0.192306	3.92e-260	214/5000
MT449722.1	CP033094.1	0.212949	2.18e-178	162/5000
MT449722.1	CP035195.1	0.183869	0	240/5000
MT449722.1	CP035200.1	0.140608	0	437/5000
MT449722.1	CP042602.1	0.216725	1.61e-213	154/5000
MT449722.1	CP042607.1	0.263205	2.59e-103	83/5000
MT449722.1	CP042608.1	0.179713	0	254/5000
MT449722.1	CP042616.1	0.308043	2.19e-27	46/5000
MT449722.1	CP042618.1	0.141422	0	432/5000
MT449722.1	CP042628.1	0.215286	7.5e-173	157/5000
MT449722.1	CP042642.1	0.0521456	0	1701/5000
MT449722.1	CP042644.1	0.320635	1.8e-37	39/5000
MT449722.1	CP042647.1	0.324654	2.92e-34	37/5000
MT449722.1	CP053212.1	0.313185	6.88e-43	43/5000
MT449722.1	CP053213.1	0.216242	2.56e-215	155/5000
MT449722.1	CP071820.1	0.211132	1.12e-182	166/5000
MT449722.1	CP077064.1	0.0610397	0	1461/5000
MT449722.1	fjS163_2	0.00931776	0	3976/5000
MT449722.1	gdS524_2	0.146533	0	402/5000
MT449722.1	gxS230_2	0.0510126	0	1735/5000
MT449722.1	gxS417_2	0.0556497	0	1601/5000
MT449722.1	MF455226.1	0.432971	0.00999431	9/5000
MT449722.1	MF455227.1	0.215763	5.79e-217	156/5000
MT449722.1	MG552133.1	0.198799	4.73e-282	196/5000
MT449722.1	MG780294.1	0.138851	0	448/5000
MT449722.1	MH077952.1	0.221223	5.09e-151	145/5000
MT449722.1	MH114596.1	0.212949	2.46e-181	162/5000
MT449722.1	MK770642.1	0.196568	2.15e-254	202/5000
MT449722.1	MN648330.1	0.478124	0.0417578	5/5000
MT449722.1	MT449718.1	0.212949	2.7e-228	162/5000
MT449722.1	MT449719.1	0.212035	7.87e-232	164/5000
MT449722.1	MT449720.1	0.00347488	0	4577/5000
MT449722.1	MT449721.1	0.00717756	0	4182/5000
ynS63_2	AP018939.2	0.122882	0	563/5000
ynS63_2	CM016897.1	0.18176	4.01e-284	247/5000
ynS63_2	CP033094.1	0.19162	6.33e-237	216/5000
ynS63_2	CP035195.1	0.205942	5.76e-238	178/5000
ynS63_2	CP035200.1	0.21919	2.53e-207	149/5000
ynS63_2	CP042602.1	0.241267	1.71e-132	111/5000
ynS63_2	CP042607.1	0.287818	2.25e-64	60/5000
ynS63_2	CP042608.1	0.182356	0	245/5000
ynS63_2	CP042616.1	0.246901	1.57e-79	103/5000
ynS63_2	CP042618.1	0.163358	0	318/5000
ynS63_2	CP042628.1	0.212035	7.04e-164	164/5000
ynS63_2	CP042642.1	0.0857403	0	981/5000
ynS63_2	CP042644.1	0.335745	3.75e-27	32/5000
ynS63_2	CP042647.1	0.340679	2.86e-24	30/5000
ynS63_2	CP053212.1	0.331112	1.37e-29	34/5000
ynS63_2	CP053213.1	0.241267	1.74e-132	111/5000
ynS63_2	CP071820.1	0.237953	4.81e-96	116/5000
ynS63_2	CP077064.1	0.0984883	0	807/5000
ynS63_2	fjS163_2	0.0443301	0	1954/5000
ynS63_2	gdS524_2	0.0511774	0	1730/5000
ynS63_2	gxS230_2	0.00348366	0	4576/5000
ynS63_2	gxS417_2	0.0118226	0	3753/5000
ynS63_2	MF455226.1	0.424881	0.0120969	10/5000
ynS63_2	MF455227.1	0.263205	3.61e-89	83/5000
ynS63_2	MG552133.1	0.208059	1.17e-228	173/5000
ynS63_2	MG780294.1	0.170545	0	288/5000
ynS63_2	MH077952.1	0.18927	2e-243	223/5000
ynS63_2	MH114596.1	0.182656	3.76e-286	244/5000
ynS63_2	MK770642.1	0.0489222	0	1800/5000
ynS63_2	MN648330.1	0.464114	0.0190064	6/5000
ynS63_2	MT449718.1	0.237308	2.25e-142	117/5000
ynS63_2	MT449719.1	0.237308	2.89e-142	117/5000
ynS63_2	MT449720.1	0.051776	0	1712/5000
ynS63_2	MT449721.1	0.0529971	0	1676/5000
ynS63_2	MT449722.1	0.0536897	0	1656/5000
CP048224.1	AP018939.2	0.338172	3.31e-14	31/5000
CP048224.1	CM016897.1	0.351626	1.09e-07	26/5000
CP048224.1	CP033093.1	0.432971	0.000784772	9/5000
CP048224.1	CP033094.1	0.340679	4.11e-10	30/5000
CP048224.1	CP033095.1	0.37979	1.31e-06	18/5000
CP048224.1	CP033097.1	0.417565	0.0164945	11/5000
CP048224.1	CP035195.1	0.37979	1.76e-08	18/5000
CP048224.1	CP035200.1	0.37979	1.45e-10	18/5000
CP048224.1	CP038103.1	0.00821769	0	4080/5000
CP048224.1	CP040718.1	0.371716	8.33e-06	20/5000
CP048224.1	CP042600.1	0.351626	1.29e-10	26/5000
CP048224.1	CP042601.1	0.375646	5.71e-08	19/5000
CP048224.1	CP042602.1	0.384171	1.52e-08	17/5000
CP048224.1	CP042607.1	0.464114	0.0226161	6/5000
CP048224.1	CP042608.1	0.375646	2.28e-14	19/5000
CP048224.1	CP042616.1	0.404746	0.0606787	13/5000
CP048224.1	CP042617.1	0.371716	1.53e-06	20/5000
CP048224.1	CP042618.1	0.354628	6.78e-10	25/5000
CP048224.1	CP042619.1	0.367978	3.46e-08	21/5000
CP048224.1	CP042620.1	0.393769	8.34e-05	15/5000
CP048224.1	CP042621.1	0.361011	7.1e-11	23/5000
CP048224.1	CP042622.1	0.478124	0.145697	5/5000
CP048224.1	CP042628.1	0.361011	1.81e-06	23/5000
CP048224.1	CP042629.1	0.367978	1.53e-06	21/5000
CP048224.1	CP042630.1	0.354628	2.68e-09	25/5000
CP048224.1	CP042631.1	0.384171	5.01e-05	17/5000
CP048224.1	CP042632.1	0.432971	0.0445074	9/5000
CP048224.1	CP042633.1	0.371716	4.89e-08	20/5000
CP048224.1	CP042639.1	0.404746	0.0653962	13/5000
CP048224.1	CP042640.1	0.367978	3.33e-08	21/5000
CP048224.1	CP042641.1	0.384171	6.86e-06	17/5000
CP048224.1	CP042642.1	0.322618	2.48e-24	38/5000
CP048224.1	CP042643.1	0.432971	0.000998271	9/5000
CP048224.1	CP042644.1	0.478124	0.0607717	5/5000
CP048224.1	CP042646.1	0.357752	1.84e-07	24/5000
CP048224.1	CP042647.1	0.495273	0.175915	4/5000
CP053212.1	AP018939.2	0.311432	2.96e-43	44/5000
CP053212.1	CM016897.1	0.351626	1.71e-19	26/5000
CP053212.1	CP033093.1	0.275036	1.57e-94	71/5000
CP053212.1	CP033094.1	0.272929	5.64e-83	73/5000
CP053212.1	CP033095.1	0.308043	2.45e-47	46/5000
CP053212.1	CP033097.1	0.495273	0.128405	4/5000
CP053212.1	CP035195.1	0.306404	2.34e-51	47/5000
CP053212.1	CP035200.1	0.289095	9.33e-74	59/5000
CP053212.1	CP038103.1	0.452272	0.00575369	7/5000
CP053212.1	CP040718.1	0.495273	0.151829	4/5000
CP053212.1	CP042600.1	0.320635	1.26e-36	39/5000
CP053212.1	CP042601.1	0.308043	3.11e-48	46/5000
CP053212.1	CP042602.1	0.294435	5.79e-65	55/5000
CP053212.1	CP042607.1	0.00363328	0	4559/5000
CP053212.1	CP042608.1	0.267909	3.84e-114	78/5000
CP053212.1	CP042616.1	0.354628	2.92e-18	25/5000
CP053212.1	CP042617.1	0.306404	3.1e-47	47/5000
CP053212.1	CP042618.1	0.309719	1.17e-44	45/5000
CP053212.1	CP042619.1	0.495273	0.118684	4/5000
CP053212.1	CP042620.1	0.452272	0.00280503	7/5000
CP053212.1	CP042621.1	0.311432	2.28e-45	44/5000
CP053212.1	CP042622.1	0.393769	5.1e-11	15/5000
CP053212.1	CP042628.1	0.345956	7.04e-22	28/5000
CP053212.1	CP042629.1	0.326746	3.85e-32	36/5000
CP053212.1	CP042630.1	0.326746	2.32e-32	36/5000
CP053212.1	CP042631.1	0.417565	6.61e-06	11/5000
CP053212.1	CP042632.1	0.432971	0.000126176	9/5000
CP053212.1	CP042633.1	0.278311	1.31e-80	68/5000
CP053212.1	CP042639.1	0.364415	4.11e-15	22/5000
CP053212.1	CP042640.1	0.31498	2.03e-41	42/5000
CP053212.1	CP042641.1	0.442016	0.000637373	8/5000
CP053212.1	CP042642.1	0.313185	4.65e-44	43/5000
CP053212.1	CP042643.1	0.289095	1.09e-73	59/5000
CP053212.1	CP042644.1	0.0022233	0	4723/5000
CP053212.1	CP042646.1	0.351626	7.57e-20	26/5000
CP053212.1	CP042647.1	0.00514818	0	4392/5000
CP053212.1	CP048224.1	0.478124	0.0608131	5/5000
CP053213.1	AP018939.2	0.219693	5.71e-198	148/5000
CP053213.1	CM016897.1	0.271898	2.24e-73	74/5000
CP053213.1	CP033093.1	0.297254	7.78e-60	53/5000
CP053213.1	CP033094.1	0.257927	6.29e-95	89/5000
CP053213.1	CP033095.1	0.295831	2.21e-52	54/5000
CP053213.1	CP033097.1	0.452272	0.0174073	7/5000
CP053213.1	CP035195.1	0.00753028	0	4147/5000
CP053213.1	CP035200.1	0.182356	0	245/5000
CP053213.1	CP038103.1	0.388819	9.47e-08	16/5000
CP053213.1	CP040718.1	0.417565	0.000192695	11/5000
CP053213.1	CP042600.1	0.306404	2.32e-41	47/5000
CP053213.1	CP042601.1	0.313185	4.31e-39	43/5000
CP053213.1	CP042602.1	0.00209796	0	4738/5000
CP053213.1	CP042607.1	0.297254	2.39e-61	53/5000
CP053213.1	CP042608.1	0.17182	0	283/5000
CP053213.1	CP042616.1	0.328898	1.45e-24	35/5000
CP053213.1	CP042617.1	0.280577	2.71e-66	66/5000
CP053213.1	CP042618.1	0.223315	6.7e-186	141/5000
CP053213.1	CP042619.1	0.442016	0.00427189	8/5000
CP053213.1	CP042620.1	0.432971	0.000982833	9/5000
CP053213.1	CP042621.1	0.297254	2.34e-52	53/5000
CP053213.1	CP042622.1	0.452272	0.00266204	7/5000
CP053213.1	CP042628.1	0.258781	3.8e-94	88/5000
CP053213.1	CP042629.1	0.432971	0.00252399	9/5000
CP053213.1	CP042630.1	0.313185	8.66e-36	43/5000
CP053213.1	CP042631.1	0.424881	0.000460853	10/5000
CP053213.1	CP042632.1	0.39906	3.39e-07	14/5000
CP053213.1	CP042633.1	0.311432	1.84e-39	44/5000
CP053213.1	CP042639.1	0.333394	2.02e-22	33/5000
CP053213.1	CP042640.1	0.30169	1.81e-46	50/5000
CP053213.1	CP042641.1	0.432971	0.0010173	9/5000
CP053213.1	CP042642.1	0.208924	5.4e-251	171/5000
CP053213.1	CP042643.1	0.298704	8.54e-58	52/5000
CP053213.1	CP042644.1	0.298704	2.81e-60	52/5000
CP053213.1	CP042646.1	0.303229	9.01e-42	49/5000
CP053213.1	CP042647.1	0.300182	4.33e-58	51/5000
CP053213.1	CP048224.1	0.37979	2.45e-09	18/5000
CP053213.1	CP053212.1	0.293064	1.54e-66	56/5000
CP053880.1	AP018939.2	0.404746	0.000782293	13/5000
CP053880.1	CM016897.1	0.375646	1.23e-05	19/5000
CP053880.1	CP033093.1	0.464114	0.0236365	6/5000
CP053880.1	CP033094.1	0.393769	0.00102294	15/5000
CP053880.1	CP033095.1	0.39906	5.07e-05	14/5000
CP053880.1	CP033097.1	0.417565	0.0048436	11/5000
CP053880.1	CP035195.1	0.393769	5.71e-07	15/5000
CP053880.1	CP035200.1	0.495273	0.187386	4/5000
CP053880.1	CP038103.1	0.371716	8.16e-07	20/5000
CP053880.1	CP040718.1	0.364415	1.93e-08	22/5000
CP053880.1	CP042600.1	0.417565	0.00620127	11/5000
CP053880.1	CP042601.1	0.452272	0.0649718	7/5000
CP053880.1	CP042602.1	0.410887	2.09e-05	12/5000
CP053880.1	CP042607.1	0.601865	0.86314	1/5000
CP053880.1	CP042608.1	0.548561	0.459784	2/5000
CP053880.1	CP042616.1	0.361011	1.3e-07	23/5000
CP053880.1	CP042617.1	0.364415	3.64e-09	22/5000
CP053880.1	CP042618.1	0.388819	1.85e-05	16/5000
CP053880.1	CP042619.1	0.404746	0.000289333	13/5000
CP053880.1	CP042620.1	0.424881	0.00668154	10/5000
CP053880.1	CP042621.1	0.424881	0.0033354	10/5000
CP053880.1	CP042622.1	0.417565	6.04e-05	11/5000
CP053880.1	CP042628.1	0.375646	7.02e-06	19/5000
CP053880.1	CP042629.1	0.410887	0.00469285	12/5000
CP053880.1	CP042630.1	0.410887	0.00356694	12/5000
CP053880.1	CP042631.1	0.393769	6.96e-05	15/5000
CP053880.1	CP042632.1	0.393769	1.52e-05	15/5000
CP053880.1	CP042633.1	0.432971	0.0155216	9/5000
CP053880.1	CP042639.1	0.371716	7.36e-06	20/5000
CP053880.1	CP042640.1	0.410887	0.000946512	12/5000
CP053880.1	CP042641.1	0.384171	8.38e-07	17/5000
CP053880.1	CP042642.1	0.393769	3.77e-06	15/5000
CP053880.1	CP042643.1	0.495273	0.189345	4/5000
CP053880.1	CP042644.1	0.601865	0.855401	1/5000
CP053880.1	CP042646.1	0.39906	0.00130671	14/5000
CP053880.1	CP042647.1	0.601865	0.866049	1/5000
CP053880.1	CP048224.1	0.375646	2.82e-06	19/5000
CP053880.1	CP053212.1	0.601865	0.855454	1/5000
CP053880.1	CP053213.1	0.410887	2.09e-05	12/5000
CP071820.1	AP018939.2	0.20636	3.6e-187	177/5000
CP071820.1	CM016897.1	0.0113693	0	3792/5000
CP071820.1	CP033093.1	0.303229	4.04e-45	49/5000
CP071820.1	CP033094.1	0.211132	3.59e-145	166/5000
CP071820.1	CP033095.1	0.289095	9.71e-42	59/5000
CP071820.1	CP033097.1	0.367978	9.36e-07	21/5000
CP071820.1	CP035195.1	0.276112	1.92e-63	70/5000
CP071820.1	CP035200.1	0.227688	7.53e-174	133/5000
CP071820.1	CP038103.1	0.340679	1.25e-09	30/5000
CP071820.1	CP040718.1	0.371716	6.97e-05	20/5000
CP071820.1	CP042600.1	0.30169	1.5e-28	50/5000
CP071820.1	CP042601.1	0.320635	1.07e-23	39/5000
CP071820.1	CP042602.1	0.276112	1.56e-67	70/5000
CP071820.1	CP042607.1	0.309719	7e-42	45/5000
CP071820.1	CP042608.1	0.250653	7.26e-133	98/5000
CP071820.1	CP042616.1	0.259645	1.45e-51	87/5000
CP071820.1	CP042617.1	0.294435	1.54e-32	55/5000
CP071820.1	CP042618.1	0.24333	8.99e-93	108/5000
CP071820.1	CP042619.1	0.375646	3.49e-06	19/5000
CP071820.1	CP042620.1	0.417565	0.015372	11/5000
CP071820.1	CP042621.1	0.265992	8.46e-70	80/5000
CP071820.1	CP042622.1	0.388819	9.54e-08	16/5000
CP071820.1	CP042628.1	0.213875	4.96e-141	160/5000
CP071820.1	CP042629.1	0.357752	3.8e-07	24/5000
CP071820.1	CP042630.1	0.300182	7.64e-28	51/5000
CP071820.1	CP042631.1	0.326746	1.73e-16	36/5000
CP071820.1	CP042632.1	0.410887	0.00661766	12/5000
CP071820.1	CP042633.1	0.364415	1.33e-08	22/5000
CP071820.1	CP042639.1	0.210685	3.13e-140	167/5000
CP071820.1	CP042640.1	0.3048	2.69e-29	48/5000
CP071820.1	CP042641.1	0.410887	0.00672386	12/5000
CP071820.1	CP042642.1	0.252999	7.1e-90	95/5000
CP071820.1	CP042643.1	0.326746	1.68e-28	36/5000
CP071820.1	CP042644.1	0.345956	1.3e-21	28/5000
CP071820.1	CP042646.1	0.285326	6.39e-34	62/5000
CP071820.1	CP042647.1	0.345956	4.07e-21	28/5000
CP071820.1	CP048224.1	0.345956	1.45e-08	28/5000
CP071820.1	CP053212.1	0.338172	4.99e-25	31/5000
CP071820.1	CP053213.1	0.275036	6.89e-69	71/5000
CP071820.1	CP053880.1	0.371716	4.91e-06	20/5000
CP071821.1	AP018939.2	0.316819	1.12e-22	41/5000
CP071821.1	CM016897.1	0.306404	1.93e-22	47/5000
CP071821.1	CP033093.1	0.410887	7.07e-06	12/5000
CP071821.1	CP033094.1	0.371716	8.54e-05	20/5000
CP071821.1	CP033095.1	0.384171	4.8e-06	17/5000
CP071821.1	CP033097.1	0.367978	1.09e-07	21/5000
CP071821.1	CP035195.1	0.464114	0.119497	6/5000
CP071821.1	CP035200.1	0.452272	0.0123313	7/5000
CP071821.1	CP038103.1	0.367978	5.45e-06	21/5000
CP071821.1	CP040718.1	0.371716	7.12e-06	20/5000
CP071821.1	CP042600.1	0.250653	2.86e-86	98/5000
CP071821.1	CP042601.1	0.326746	2.42e-22	36/5000
CP071821.1	CP042602.1	0.464114	0.0755057	6/5000
CP071821.1	CP042607.1	0.442016	0.00167692	8/5000
CP071821.1	CP042608.1	0.478124	0.026254	5/5000
CP071821.1	CP042616.1	0.357752	2.53e-06	24/5000
CP071821.1	CP042617.1	0.351626	1.95e-10	26/5000
CP071821.1	CP042618.1	0.371716	8.95e-07	20/5000
CP071821.1	CP042619.1	0.293064	5.44e-40	56/5000
CP071821.1	CP042620.1	0.388819	2.11e-05	16/5000
CP071821.1	CP042621.1	0.328898	2.39e-21	35/5000
CP071821.1	CP042622.1	0.442016	0.00723705	8/5000
CP071821.1	CP042628.1	0.364415	4.91e-06	22/5000
CP071821.1	CP042629.1	0.306404	2.71e-26	47/5000
CP071821.1	CP042630.1	0.318703	7.87e-21	40/5000
CP071821.1	CP042631.1	0.354628	5.96e-10	25/5000
CP071821.1	CP042632.1	0.361011	6.71e-10	23/5000
CP071821.1	CP042633.1	0.316819	7.45e-26	41/5000
CP071821.1	CP042639.1	0.375646	0.000573594	19/5000
CP071821.1	CP042640.1	0.354628	4.41e-11	25/5000
CP071821.1	CP042641.1	0.404746	0.000902592	13/5000
CP071821.1	CP042642.1	0.338172	8.59e-18	31/5000
CP071821.1	CP042643.1	0.384171	1.08e-09	17/5000
CP071821.1	CP042644.1	0.442016	0.00139169	8/5000
CP071821.1	CP042646.1	0.361011	5.48e-07	23/5000
CP071821.1	CP042647.1	0.442016	0.00180052	8/5000
CP071821.1	CP048224.1	0.367978	4.74e-06	21/5000
CP071821.1	CP053212.1	0.432971	0.000312897	9/5000
CP071821.1	CP053213.1	0.464114	0.0755607	6/5000
CP071821.1	CP053880.1	0.424881	0.0400252	10/5000
CP071821.1	CP071820.1	0.285326	7.35e-35	62/5000
CP071822.1	AP018939.2	0.220199	2.81e-168	147/5000
CP071822.1	CM016897.1	0.326746	2.18e-18	36/5000
CP071822.1	CP033093.1	0.242636	3.55e-143	109/5000
CP071822.1	CP033094.1	0.285326	1.15e-43	62/5000
CP071822.1	CP033095.1	0.257927	4.69e-89	89/5000
CP071822.1	CP033097.1	0.417565	0.00295562	11/5000
CP071822.1	CP035195.1	0.31498	3.56e-34	42/5000
CP071822.1	CP035200.1	0.313185	3.81e-40	43/5000
CP071822.1	CP038103.1	0.3048	6.26e-31	48/5000
CP071822.1	CP040718.1	0.464114	0.322287	6/5000
CP071822.1	CP042600.1	0.18927	4.67e-295	223/5000
CP071822.1	CP042601.1	0.200326	1.77e-260	192/5000
CP071822.1	CP042602.1	0.318703	1.18e-33	40/5000
CP071822.1	CP042607.1	0.303229	1.79e-50	49/5000
CP071822.1	CP042608.1	0.31498	5.2e-45	42/5000
CP071822.1	CP042616.1	0.285326	1.38e-42	62/5000
CP071822.1	CP042617.1	0.268886	1.57e-67	77/5000
CP071822.1	CP042618.1	0.0300578	0	2556/5000
CP071822.1	CP042619.1	0.214812	2.04e-192	158/5000
CP071822.1	CP042620.1	0.37979	6.6e-08	18/5000
CP071822.1	CP042621.1	0.217701	4.29e-191	152/5000
CP071822.1	CP042622.1	0.452272	0.0115469	7/5000
CP071822.1	CP042628.1	0.3048	6.2e-30	48/5000
CP071822.1	CP042629.1	0.231742	7.27e-132	126/5000
CP071822.1	CP042630.1	0.147784	0	395/5000
CP071822.1	CP042631.1	0.046596	0	1876/5000
CP071822.1	CP042632.1	0.354628	2.47e-13	25/5000
CP071822.1	CP042633.1	0.211132	9.34e-210	166/5000
CP071822.1	CP042639.1	0.294435	3.53e-35	55/5000
CP071822.1	CP042640.1	0.14325	0	421/5000
CP071822.1	CP042641.1	0.417565	0.0015049	11/5000
CP071822.1	CP042642.1	0.22657	1.23e-163	135/5000
CP071822.1	CP042643.1	0.282914	1.9e-69	64/5000
CP071822.1	CP042644.1	0.3048	1.31e-49	48/5000
CP071822.1	CP042646.1	0.281737	6.76e-49	65/5000
CP071822.1	CP042647.1	0.303229	2.93e-50	49/5000
CP071822.1	CP048224.1	0.404746	0.00153478	13/5000
CP071822.1	CP053212.1	0.300182	6.78e-54	51/5000
CP071822.1	CP053213.1	0.318703	1.19e-33	40/5000
CP071822.1	CP053880.1	0.384171	1.51e-06	17/5000
CP071822.1	CP071820.1	0.324654	6.03e-19	37/5000
CP071822.1	CP071821.1	0.345956	3.72e-13	28/5000
CP071824.1	AP018939.2	0.180001	0	253/5000
CP071824.1	CM016897.1	0.196568	6.62e-267	202/5000
CP071824.1	CP033093.1	0.155223	0	356/5000
CP071824.1	CP033094.1	0.320635	3.17e-26	39/5000
CP071824.1	CP033095.1	0.184483	0	238/5000
CP071824.1	CP033097.1	0.495273	0.368226	4/5000
CP071824.1	CP035195.1	0.186676	0	231/5000
CP071824.1	CP035200.1	0.326746	1.59e-33	36/5000
CP071824.1	CP038103.1	0.20936	6.19e-217	170/5000
CP071824.1	CP040718.1	0.432971	0.00854462	9/5000
CP071824.1	CP042600.1	0.174175	0	274/5000
CP071824.1	CP042601.1	0.268886	7.4e-83	77/5000
CP071824.1	CP042602.1	0.432971	0.000353367	9/5000
CP071824.1	CP042607.1	0.452272	0.0017316	7/5000
CP071824.1	CP042608.1	0.221223	6.16e-235	145/5000
CP071824.1	CP042616.1	0.388819	3.35e-06	16/5000
CP071824.1	CP042617.1	0.388819	2.85e-07	16/5000
CP071824.1	CP042618.1	0.197675	3.74e-277	199/5000
CP071824.1	CP042619.1	0.384171	1.48e-08	17/5000
CP071824.1	CP042620.1	0.442016	0.00893592	8/5000
CP071824.1	CP042621.1	0.193698	2.96862e-313	210/5000
CP071824.1	CP042622.1	0.442016	0.00117636	8/5000
CP071824.1	CP042628.1	0.298704	7.21e-41	52/5000
CP071824.1	CP042629.1	0.384171	1.05e-07	17/5000
CP071824.1	CP042630.1	0.172856	0	279/5000
CP071824.1	CP042631.1	0.393769	1.23e-06	15/5000
CP071824.1	CP042632.1	0.393769	3.71e-07	15/5000
CP071824.1	CP042633.1	0.290395	1.53e-54	58/5000
CP071824.1	CP042639.1	0.311432	7.76e-31	44/5000
CP071824.1	CP042640.1	0.158742	0	339/5000
CP071824.1	CP042641.1	0.39906	2e-06	14/5000
CP071824.1	CP042642.1	0.264123	1.59e-90	82/5000
CP071824.1	CP042643.1	0.371716	1.59e-14	20/5000
CP071824.1	CP042644.1	0.452272	0.0015168	7/5000
CP071824.1	CP042646.1	0.37979	4.64e-08	18/5000
CP071824.1	CP042647.1	0.452272	0.00182109	7/5000
CP071824.1	CP048224.1	0.388819	9.91e-07	16/5000
CP071824.1	CP053212.1	0.452272	0.00151815	7/5000
CP071824.1	CP053213.1	0.442016	0.00154935	8/5000
CP071824.1	CP053880.1	0.388819	1.95e-07	16/5000
CP071824.1	CP071820.1	0.375646	2.67e-08	19/5000
CP071824.1	CP071821.1	0.371716	1.12e-09	20/5000
CP071824.1	CP071822.1	0.393769	5.6e-07	15/5000
CP077064.1	AP018939.2	0.138068	0	453/5000
CP077064.1	CM016897.1	0.259645	1.9e-77	87/5000
CP077064.1	CP033093.1	0.264123	3.21e-100	82/5000
CP077064.1	CP033094.1	0.200712	7.35e-232	191/5000
CP077064.1	CP033095.1	0.297254	1.59e-44	53/5000
CP077064.1	CP033097.1	0.375646	1.01e-08	19/5000
CP077064.1	CP035195.1	0.202679	1.35e-268	186/5000
CP077064.1	CP035200.1	0.202679	8.42e-289	186/5000
CP077064.1	CP038103.1	0.285326	4.49e-49	62/5000
CP077064.1	CP040718.1	0.410887	0.00110798	12/5000
CP077064.1	CP042600.1	0.0926395	0	882/5000
CP077064.1	CP042601.1	0.0670111	0	1323/5000
CP077064.1	CP042602.1	0.205526	1.53e-263	179/5000
CP077064.1	CP042607.1	0.320635	1.11e-37	39/5000
CP077064.1	CP042608.1	0.190603	0	219/5000
CP077064.1	CP042616.1	0.306404	2.61e-30	47/5000
CP077064.1	CP042617.1	0.279436	2.43e-58	67/5000
CP077064.1	CP042618.1	0.141751	0	430/5000
CP077064.1	CP042619.1	0.107615	0	704/5000
CP077064.1	CP042620.1	0.432971	0.0069429	9/5000
CP077064.1	CP042621.1	0.0252083	0	2816/5000
CP077064.1	CP042622.1	0.442016	0.002218	8/5000
CP077064.1	CP042628.1	0.253798	7.91e-88	94/5000
CP077064.1	CP042629.1	0.0975925	0	818/5000
CP077064.1	CP042630.1	0.0601115	0	1484/5000
CP077064.1	CP042631.1	0.182356	0	245/5000
CP077064.1	CP042632.1	0.464114	0.119704	6/5000
CP077064.1	CP042633.1	0.107424	0	706/5000
CP077064.1	CP042639.1	0.271898	5.42e-60	74/5000
CP077064.1	CP042640.1	0.108483	0	695/5000
CP077064.1	CP042641.1	0.442016	0.0205765	8/5000
CP077064.1	CP042642.1	0.0527571	0	1683/5000
CP077064.1	CP042643.1	0.311432	1.72e-42	44/5000
CP077064.1	CP042644.1	0.322618	9.37e-37	38/5000
CP077064.1	CP042646.1	0.293064	5.32e-42	56/5000
CP077064.1	CP042647.1	0.324654	7.09e-35	37/5000
CP077064.1	CP048224.1	0.348738	1.35e-13	27/5000
CP077064.1	CP053212.1	0.316819	8.08e-41	41/5000
CP077064.1	CP053213.1	0.203885	3.86e-271	183/5000
CP077064.1	CP053880.1	0.442016	0.0332998	8/5000
CP077064.1	CP071820.1	0.238604	2.43e-114	115/5000
CP077064.1	CP071821.1	0.303229	9.19e-35	49/5000
CP077064.1	CP071822.1	0.155425	0	355/5000
CP077064.1	CP071824.1	0.326746	8.13e-28	36/5000
CP077065.1	AP018939.2	0.207205	1.7e-239	175/5000
CP077065.1	CM016897.1	0.232943	3.82e-143	124/5000
CP077065.1	CP033093.1	0.0965513	0	831/5000
CP077065.1	CP033094.1	0.21869	2.96e-185	150/5000
CP077065.1	CP033095.1	0.182356	0	245/5000
CP077065.1	CP033097.1	0.331112	6.01e-25	34/5000
CP077065.1	CP035195.1	0.220199	1.36e-208	147/5000
CP077065.1	CP035200.1	0.303229	3.16e-52	49/5000
CP077065.1	CP038103.1	0.338172	3.97e-20	31/5000
CP077065.1	CP040718.1	0.410887	0.00011298	12/5000
CP077065.1	CP042600.1	0.172077	0	282/5000
CP077065.1	CP042601.1	0.240592	1.66e-140	112/5000
CP077065.1	CP042602.1	0.306404	8.13e-47	47/5000
CP077065.1	CP042607.1	0.287818	4.66e-71	60/5000
CP077065.1	CP042608.1	0.0878786	0	949/5000
CP077065.1	CP042616.1	0.193698	1.16e-286	210/5000
CP077065.1	CP042617.1	0.13838	0	451/5000
CP077065.1	CP042618.1	0.276112	1.33e-69	70/5000
CP077065.1	CP042619.1	0.266944	1.23e-84	79/5000
CP077065.1	CP042620.1	0.417565	0.000106319	11/5000
CP077065.1	CP042621.1	0.227127	5.49e-178	134/5000
CP077065.1	CP042622.1	0.442016	0.000869168	8/5000
CP077065.1	CP042628.1	0.149244	0	387/5000
CP077065.1	CP042629.1	0.320635	3.37e-29	39/5000
CP077065.1	CP042630.1	0.15207	0	372/5000
CP077065.1	CP042631.1	0.393769	4.99e-07	15/5000
CP077065.1	CP042632.1	0.39906	9.13e-07	14/5000
CP077065.1	CP042633.1	0.189933	0	221/5000
CP077065.1	CP042639.1	0.154023	0	362/5000
CP077065.1	CP042640.1	0.13714	0	459/5000
CP077065.1	CP042641.1	0.548561	0.747527	2/5000
CP077065.1	CP042642.1	0.266944	4.37e-88	79/5000
CP077065.1	CP042643.1	0.252209	5.89e-128	96/5000
CP077065.1	CP042644.1	0.289095	4.74e-70	59/5000
CP077065.1	CP042646.1	0.295831	9.93e-46	54/5000
CP077065.1	CP042647.1	0.289095	2.89e-69	59/5000
CP077065.1	CP048224.1	0.393769	1.72e-06	15/5000
CP077065.1	CP053212.1	0.28411	1.96e-76	63/5000
CP077065.1	CP053213.1	0.306404	8.18e-47	47/5000
CP077065.1	CP053880.1	0.601865	0.944471	1/5000
CP077065.1	CP071820.1	0.280577	3.79e-59	66/5000
CP077065.1	CP071821.1	0.263205	9.59e-85	83/5000
CP077065.1	CP071822.1	0.306404	1.14e-40	47/5000
CP077065.1	CP071824.1	0.245451	1.03e-132	105/5000
CP077065.1	CP077064.1	0.275036	5.16e-75	71/5000
fjS163_2	AP018939.2	0.103632	0	747/5000
fjS163_2	CM016897.1	0.190268	9.8e-277	220/5000
fjS163_2	CP033093.1	0.158955	0	338/5000
fjS163_2	CP033094.1	0.202679	3.5e-221	186/5000
fjS163_2	CP033095.1	0.172856	0	279/5000
fjS163_2	CP033097.1	0.335745	1.43e-19	32/5000
fjS163_2	CP035195.1	0.176063	0	267/5000
fjS163_2	CP035200.1	0.182656	0	244/5000
fjS163_2	CP038103.1	0.279436	3.36e-54	67/5000
fjS163_2	CP040718.1	0.442016	0.0647959	8/5000
fjS163_2	CP042600.1	0.0963928	0	833/5000
fjS163_2	CP042601.1	0.0671954	0	1319/5000
fjS163_2	CP042602.1	0.210685	8.62e-240	167/5000
fjS163_2	CP042607.1	0.258781	1.2e-112	88/5000
fjS163_2	CP042608.1	0.1688	0	295/5000
fjS163_2	CP042616.1	0.294435	7.11e-38	55/5000
fjS163_2	CP042617.1	0.211582	5.53e-202	165/5000
fjS163_2	CP042618.1	0.140446	0	438/5000
fjS163_2	CP042619.1	0.107329	0	707/5000
fjS163_2	CP042620.1	0.39906	1.26e-05	14/5000
fjS163_2	CP042621.1	0.0555769	0	1603/5000
fjS163_2	CP042622.1	0.442016	0.00243621	8/5000
fjS163_2	CP042628.1	0.210241	1.26e-194	168/5000
fjS163_2	CP042629.1	0.0936869	0	868/5000
fjS163_2	CP042630.1	0.0743679	0	1174/5000
fjS163_2	CP042631.1	0.222786	6.44e-166	142/5000
fjS163_2	CP042632.1	0.404746	5.65e-05	13/5000
fjS163_2	CP042633.1	0.107807	0	702/5000
fjS163_2	CP042639.1	0.249129	1.7e-91	100/5000
fjS163_2	CP042640.1	0.117587	0	608/5000
fjS163_2	CP042641.1	0.442016	0.0231763	8/5000
fjS163_2	CP042642.1	0.0462988	0	1886/5000
fjS163_2	CP042643.1	0.234782	5.32e-165	121/5000
fjS163_2	CP042644.1	0.316819	1.3e-40	41/5000
fjS163_2	CP042646.1	0.258781	3.18e-80	88/5000
fjS163_2	CP042647.1	0.318703	1.19e-38	40/5000
fjS163_2	CP048224.1	0.335745	1.68e-17	32/5000
fjS163_2	CP053212.1	0.311432	9.35e-45	44/5000
fjS163_2	CP053213.1	0.209799	1.67e-243	169/5000
fjS163_2	CP053880.1	0.39906	3.88e-05	14/5000
fjS163_2	CP071820.1	0.234164	1.49e-122	122/5000
fjS163_2	CP071821.1	0.335745	1.35e-17	32/5000
fjS163_2	CP071822.1	0.214812	7.28e-197	158/5000
fjS163_2	CP071824.1	0.18894	0	224/5000
fjS163_2	CP077064.1	0.0583841	0	1528/5000
fjS163_2	CP077065.1	0.264123	9.7e-91	82/5000
gdS524_2	AP018939.2	0.142081	0	428/5000
gdS524_2	CM016897.1	0.18927	2.06e-246	223/5000
gdS524_2	CP033093.1	0.213875	2.49e-229	160/5000
gdS524_2	CP033094.1	0.226018	6.18e-123	136/5000
gdS524_2	CP033095.1	0.181169	0	249/5000
gdS524_2	CP033097.1	0.410887	0.00445524	12/5000
gdS524_2	CP035195.1	0.21869	1.38e-189	150/5000
gdS524_2	CP035200.1	0.165436	0	309/5000
gdS524_2	CP038103.1	0.245451	9.51e-89	105/5000
gdS524_2	CP040718.1	0.259645	2.6e-69	87/5000
gdS524_2	CP042600.1	0.187638	1.39e-284	228/5000
gdS524_2	CP042601.1	0.31498	6.31e-29	42/5000
gdS524_2	CP042602.1	0.242636	3.35e-129	109/5000
gdS524_2	CP042607.1	0.294435	4.16e-57	55/5000
gdS524_2	CP042608.1	0.178853	0	257/5000
gdS524_2	CP042616.1	0.256248	1.02e-65	91/5000
gdS524_2	CP042617.1	0.3048	1.07e-29	48/5000
gdS524_2	CP042618.1	0.18894	1.37e-277	224/5000
gdS524_2	CP042619.1	0.432971	0.0410793	9/5000
gdS524_2	CP042620.1	0.452272	0.148899	7/5000
gdS524_2	CP042621.1	0.286561	2.32e-50	61/5000
gdS524_2	CP042622.1	0.495273	0.28075	4/5000
gdS524_2	CP042628.1	0.236034	3.44e-103	119/5000
gdS524_2	CP042629.1	0.393769	0.000782668	15/5000
gdS524_2	CP042630.1	0.184175	4.17e-296	239/5000
gdS524_2	CP042631.1	0.245451	4.23e-97	105/5000
gdS524_2	CP042632.1	0.417565	0.00540244	11/5000
gdS524_2	CP042633.1	0.297254	3.78e-39	53/5000
gdS524_2	CP042639.1	0.229398	1.79e-111	130/5000
gdS524_2	CP042640.1	0.176888	0	264/5000
gdS524_2	CP042641.1	0.417565	0.00547314	11/5000
gdS524_2	CP042642.1	0.238604	2.32e-124	115/5000
gdS524_2	CP042643.1	0.276112	1.51e-75	70/5000
gdS524_2	CP042644.1	0.343272	1.4e-23	29/5000
gdS524_2	CP042646.1	0.0232364	0	2932/5000
gdS524_2	CP042647.1	0.348738	7.75e-21	27/5000
gdS524_2	CP048224.1	0.354628	8.63e-09	25/5000
gdS524_2	CP053212.1	0.335745	3.94e-27	32/5000
gdS524_2	CP053213.1	0.242636	3.42e-129	109/5000
gdS524_2	CP053880.1	0.375646	1.27e-06	19/5000
gdS524_2	CP071820.1	0.222786	8.59e-129	142/5000
gdS524_2	CP071821.1	0.361011	1.18e-07	23/5000
gdS524_2	CP071822.1	0.326746	2.06e-20	36/5000
gdS524_2	CP071824.1	0.215763	2.77e-196	156/5000
gdS524_2	CP077064.1	0.24403	6.66e-110	107/5000
gdS524_2	CP077065.1	0.322618	5.78e-28	38/5000
gdS524_2	fjS163_2	0.173644	0	276/5000
gxS230_2	AP018939.2	0.111778	0	662/5000
gxS230_2	CM016897.1	0.176337	3.92e-308	266/5000
gxS230_2	CP033093.1	0.176888	0	264/5000
gxS230_2	CP033094.1	0.192652	1.86e-227	213/5000
gxS230_2	CP033095.1	0.156444	0	350/5000
gxS230_2	CP033097.1	0.357752	9.31e-10	24/5000
gxS230_2	CP035195.1	0.190941	7.01e-308	218/5000
gxS230_2	CP035200.1	0.223848	5.08e-190	140/5000
gxS230_2	CP038103.1	0.223848	6.72e-132	140/5000
gxS230_2	CP040718.1	0.303229	8.33e-28	49/5000
gxS230_2	CP042600.1	0.116691	0	616/5000
gxS230_2	CP042601.1	0.117249	0	611/5000
gxS230_2	CP042602.1	0.24403	4.26e-125	107/5000
gxS230_2	CP042607.1	0.298704	1.54e-52	52/5000
gxS230_2	CP042608.1	0.18927	0	223/5000
gxS230_2	CP042616.1	0.248379	7.7e-75	101/5000
gxS230_2	CP042617.1	0.239261	2.26e-106	114/5000
gxS230_2	CP042618.1	0.166619	0	304/5000
gxS230_2	CP042619.1	0.146888	0	400/5000
gxS230_2	CP042620.1	0.410887	0.00229838	12/5000
gxS230_2	CP042621.1	0.0993982	0	796/5000
gxS230_2	CP042622.1	0.478124	0.141306	5/5000
gxS230_2	CP042628.1	0.21249	6.94e-159	163/5000
gxS230_2	CP042629.1	0.133123	0	486/5000
gxS230_2	CP042630.1	0.094218	0	861/5000
gxS230_2	CP042631.1	0.222786	1.62e-146	142/5000
gxS230_2	CP042632.1	0.404746	0.000816795	13/5000
gxS230_2	CP042633.1	0.174441	0	273/5000
gxS230_2	CP042639.1	0.212949	9.65e-150	162/5000
gxS230_2	CP042640.1	0.132692	0	489/5000
gxS230_2	CP042641.1	0.432971	0.0410751	9/5000
gxS230_2	CP042642.1	0.0896083	0	924/5000
gxS230_2	CP042643.1	0.256248	3.8e-107	91/5000
gxS230_2	CP042644.1	0.348738	4.01e-21	27/5000
gxS230_2	CP042646.1	0.067659	0	1309/5000
gxS230_2	CP042647.1	0.354628	1.73e-18	25/5000
gxS230_2	CP048224.1	0.348738	1.14e-09	27/5000
gxS230_2	CP053212.1	0.343272	2.09e-23	29/5000
gxS230_2	CP053213.1	0.24403	4.35e-125	107/5000
gxS230_2	CP053880.1	0.371716	5.38e-07	20/5000
gxS230_2	CP071820.1	0.231742	1.57e-105	126/5000
gxS230_2	CP071821.1	0.313185	9.1e-22	43/5000
gxS230_2	CP071822.1	0.275036	8.68e-57	71/5000
gxS230_2	CP071824.1	0.173909	0	275/5000
gxS230_2	CP077064.1	0.101348	0	773/5000
gxS230_2	CP077065.1	0.248379	2.19e-111	101/5000
gxS230_2	fjS163_2	0.0426917	0	2013/5000
gxS230_2	gdS524_2	0.0470757	0	1860/5000
gxS417_2	AP018939.2	0.11884	0	597/5000
gxS417_2	CM016897.1	0.186043	7.35e-269	233/5000
gxS417_2	CP033093.1	0.168554	0	296/5000
gxS417_2	CP033094.1	0.201886	1.52e-200	188/5000
gxS417_2	CP033095.1	0.15853	0	340/5000
gxS417_2	CP033097.1	0.351626	5.63e-12	26/5000
gxS417_2	CP035195.1	0.193348	3.28e-300	211/5000
gxS417_2	CP035200.1	0.219693	5.3e-207	148/5000
gxS417_2	CP038103.1	0.241948	6.51e-98	110/5000
gxS417_2	CP040718.1	0.31498	3.06e-23	42/5000
gxS417_2	CP042600.1	0.113443	0	646/5000
gxS417_2	CP042601.1	0.107233	0	708/5000
gxS417_2	CP042602.1	0.251427	1.38e-111	97/5000
gxS417_2	CP042607.1	0.279436	2.17e-75	67/5000
gxS417_2	CP042608.1	0.185103	0	236/5000
gxS417_2	CP042616.1	0.249129	6.55e-79	100/5000
gxS417_2	CP042617.1	0.236034	1.17e-117	119/5000
gxS417_2	CP042618.1	0.174709	0	272/5000
gxS417_2	CP042619.1	0.142247	0	427/5000
gxS417_2	CP042620.1	0.417565	0.0036896	11/5000
gxS417_2	CP042621.1	0.0958413	0	840/5000
gxS417_2	CP042622.1	0.495273	0.264388	4/5000
gxS417_2	CP042628.1	0.231742	1.02e-115	126/5000
gxS417_2	CP042629.1	0.126288	0	536/5000
gxS417_2	CP042630.1	0.0910314	0	904/5000
gxS417_2	CP042631.1	0.223848	6.29e-149	140/5000
gxS417_2	CP042632.1	0.410887	0.00130015	12/5000
gxS417_2	CP042633.1	0.165671	0	308/5000
gxS417_2	CP042639.1	0.225469	1.12e-124	137/5000
gxS417_2	CP042640.1	0.132692	0	489/5000
gxS417_2	CP042641.1	0.404746	0.000411081	13/5000
gxS417_2	CP042642.1	0.0850886	0	991/5000
gxS417_2	CP042643.1	0.246901	2.44e-128	103/5000
gxS417_2	CP042644.1	0.331112	7.13e-30	34/5000
gxS417_2	CP042646.1	0.0788513	0	1093/5000
gxS417_2	CP042647.1	0.338172	1.06e-25	31/5000
gxS417_2	CP048224.1	0.343272	4.58e-12	29/5000
gxS417_2	CP053212.1	0.324654	1.2e-33	37/5000
gxS417_2	CP053213.1	0.251427	1.41e-111	97/5000
gxS417_2	CP053880.1	0.388819	3.52e-05	16/5000
gxS417_2	CP071820.1	0.235405	2.31e-104	120/5000
gxS417_2	CP071821.1	0.308043	3.33e-26	46/5000
gxS417_2	CP071822.1	0.272929	1.37e-61	73/5000
gxS417_2	CP071824.1	0.184175	0	239/5000
gxS417_2	CP077064.1	0.0954506	0	845/5000
gxS417_2	CP077065.1	0.239924	1.87e-132	113/5000
gxS417_2	fjS163_2	0.045769	0	1904/5000
gxS417_2	gdS524_2	0.0543929	0	1636/5000
gxS417_2	gxS230_2	0.00751	0	4149/5000
MF455226.1	AP018939.2	0.393769	1.52e-05	15/5000
MF455226.1	CM016897.1	0.367978	5.73e-08	21/5000
MF455226.1	CP033093.1	0.464114	0.0175589	6/5000
MF455226.1	CP033094.1	0.276112	6.48e-55	70/5000
MF455226.1	CP033095.1	0.224384	7.56e-168	139/5000
MF455226.1	CP033097.1	0.24333	1.02e-114	108/5000
MF455226.1	CP035195.1	0.417565	0.000119061	11/5000
MF455226.1	CP035200.1	0.464114	0.0196221	6/5000
MF455226.1	CP038103.1	0.367978	1.43e-08	21/5000
MF455226.1	CP040718.1	0.393769	4.53e-05	15/5000
MF455226.1	CP042600.1	0.367978	1.12e-09	21/5000
MF455226.1	CP042601.1	0.424881	0.00151068	10/5000
MF455226.1	CP042602.1	0.417565	4.69e-05	11/5000
MF455226.1	CP042607.1	0.279436	4.02e-78	67/5000
MF455226.1	CP042608.1	0.495273	0.0627772	4/5000
MF455226.1	CP042616.1	0.375646	1.7e-06	19/5000
MF455226.1	CP042617.1	0.0368282	0	2244/5000
MF455226.1	CP042618.1	0.39906	5.72e-05	14/5000
MF455226.1	CP042619.1	0.393769	5.04e-06	15/5000
MF455226.1	CP042620.1	0.278311	2.85e-62	68/5000
MF455226.1	CP042621.1	0.417565	0.000424577	11/5000
MF455226.1	CP042622.1	0.404746	9.84e-07	13/5000
MF455226.1	CP042628.1	0.393769	0.000126256	15/5000
MF455226.1	CP042629.1	0.37979	5.21e-07	18/5000
MF455226.1	CP042630.1	0.364415	5.1e-10	22/5000
MF455226.1	CP042631.1	0.375646	3.46e-08	19/5000
MF455226.1	CP042632.1	0.267909	1.92e-75	78/5000
MF455226.1	CP042633.1	0.424881	0.00249137	10/5000
MF455226.1	CP042639.1	0.410887	0.0064413	12/5000
MF455226.1	CP042640.1	0.371716	1.38e-09	20/5000
MF455226.1	CP042641.1	0.0399492	0	2117/5000
MF455226.1	CP042642.1	0.39906	5.04e-06	14/5000
MF455226.1	CP042643.1	0.442016	0.00143415	8/5000
MF455226.1	CP042644.1	0.276112	1.26e-83	70/5000
MF455226.1	CP042646.1	0.393769	8.17e-05	15/5000
MF455226.1	CP042647.1	0.280577	2.79e-76	66/5000
MF455226.1	CP048224.1	0.37979	1.2e-06	18/5000
MF455226.1	CP053212.1	0.278311	1.92e-80	68/5000
MF455226.1	CP053213.1	0.417565	4.69e-05	11/5000
MF455226.1	CP053880.1	0.361011	2.48e-11	23/5000
MF455226.1	CP071820.1	0.361011	3.74e-09	23/5000
MF455226.1	CP071821.1	0.384171	4.42e-06	17/5000
MF455226.1	CP071822.1	0.393769	5.95e-06	15/5000
MF455226.1	CP071824.1	0.404746	8.4e-06	13/5000
MF455226.1	CP077064.1	0.424881	0.00202064	10/5000
MF455226.1	CP077065.1	0.601865	0.928535	1/5000
MF455226.1	fjS163_2	0.452272	0.0534929	7/5000
MF455226.1	gdS524_2	0.410887	0.00156696	12/5000
MF455226.1	gxS230_2	0.432971	0.0359119	9/5000
MF455226.1	gxS417_2	0.424881	0.00926627	10/5000
MF455227.1	AP018939.2	0.224384	4.04e-182	139/5000
MF455227.1	CM016897.1	0.285326	4.15e-57	62/5000
MF455227.1	CP033093.1	0.464114	0.00674301	6/5000
MF455227.1	CP033094.1	0.278311	3.54e-65	68/5000
MF455227.1	CP033095.1	0.39906	3.12e-07	14/5000
MF455227.1	CP033097.1	0.452272	0.017628	7/5000
MF455227.1	CP035195.1	0.00929621	0	3978/5000
MF455227.1	CP035200.1	0.202679	3.05e-304	186/5000
MF455227.1	CP038103.1	0.388819	9.85e-08	16/5000
MF455227.1	CP040718.1	0.417565	0.000197409	11/5000
MF455227.1	CP042600.1	0.393769	1.56e-07	15/5000
MF455227.1	CP042601.1	0.517387	0.40218	3/5000
MF455227.1	CP042602.1	0.00380148	0	4540/5000
MF455227.1	CP042607.1	0.464114	0.00490741	6/5000
MF455227.1	CP042608.1	0.18894	0	224/5000
MF455227.1	CP042616.1	0.364415	4.8e-12	22/5000
MF455227.1	CP042617.1	0.335745	1.81e-23	32/5000
MF455227.1	CP042618.1	0.246172	6.81e-124	104/5000
MF455227.1	CP042619.1	0.442016	0.00433506	8/5000
MF455227.1	CP042620.1	0.432971	0.000999504	9/5000
MF455227.1	CP042621.1	0.388819	3.27e-09	16/5000
MF455227.1	CP042622.1	0.452272	0.00268858	7/5000
MF455227.1	CP042628.1	0.276112	1.97e-68	70/5000
MF455227.1	CP042629.1	0.442016	0.00852895	8/5000
MF455227.1	CP042630.1	0.404746	6.93e-06	13/5000
MF455227.1	CP042631.1	0.442016	0.00631971	8/5000
MF455227.1	CP042632.1	0.39906	3.49e-07	14/5000
MF455227.1	CP042633.1	0.464114	0.0363996	6/5000
MF455227.1	CP042639.1	0.375646	1.54e-09	19/5000
MF455227.1	CP042640.1	0.410887	1.28e-05	12/5000
MF455227.1	CP042641.1	0.432971	0.00103462	9/5000
MF455227.1	CP042642.1	0.231742	1.22e-168	126/5000
MF455227.1	CP042643.1	0.464114	0.0075362	6/5000
MF455227.1	CP042644.1	0.464114	0.00442826	6/5000
MF455227.1	CP042646.1	0.343272	3.04e-19	29/5000
MF455227.1	CP042647.1	0.464114	0.00510279	6/5000
MF455227.1	CP048224.1	0.384171	1.59e-08	17/5000
MF455227.1	CP053212.1	0.452272	0.000919304	7/5000
MF455227.1	CP053213.1	0.00179955	0	4774/5000
MF455227.1	CP053880.1	0.417565	9.96e-05	11/5000
MF455227.1	CP071820.1	0.273975	3.68e-70	72/5000
MF455227.1	CP071821.1	0.345956	2.05e-18	28/5000
MF455227.1	CP071822.1	0.464114	0.0443799	6/5000
MF455227.1	CP071824.1	0.424881	7.43e-05	10/5000
MF455227.1	CP077064.1	0.211582	4.74e-237	165/5000
MF455227.1	CP077065.1	0.495273	0.145681	4/5000
MF455227.1	fjS163_2	0.232943	2.03e-162	124/5000
MF455227.1	gdS524_2	0.264123	1.26e-87	82/5000
MF455227.1	gxS230_2	0.254606	2.68e-103	93/5000
MF455227.1	gxS417_2	0.265992	1.04e-85	80/5000
MF455227.1	MF455226.1	0.417565	4.79e-05	11/5000
MG552133.1	AP018939.2	0.184483	0	238/5000
MG552133.1	CM016897.1	0.237308	2.27e-130	117/5000
MG552133.1	CP033093.1	0.236668	1.13e-167	118/5000
MG552133.1	CP033094.1	0.201886	5.57e-247	188/5000
MG552133.1	CP033095.1	0.30169	1.1e-44	50/5000
MG552133.1	CP033097.1	0.442016	0.0107811	8/5000
MG552133.1	CP035195.1	0.0102927	0	3887/5000
MG552133.1	CP035200.1	0.15853	0	340/5000
MG552133.1	CP038103.1	0.37979	2.11e-08	18/5000
MG552133.1	CP040718.1	0.410887	0.000155385	12/5000
MG552133.1	CP042600.1	0.261404	5.44e-90	85/5000
MG552133.1	CP042601.1	0.256248	2.24e-105	91/5000
MG552133.1	CP042602.1	0.00743917	0	4156/5000
MG552133.1	CP042607.1	0.182057	0	246/5000
MG552133.1	CP042608.1	0.141586	0	431/5000
MG552133.1	CP042616.1	0.320635	1.56e-26	39/5000
MG552133.1	CP042617.1	0.282914	3.86e-60	64/5000
MG552133.1	CP042618.1	0.205112	3.26e-246	180/5000
MG552133.1	CP042619.1	0.424881	0.000682792	10/5000
MG552133.1	CP042620.1	0.432971	0.00212113	9/5000
MG552133.1	CP042621.1	0.236668	4.04e-149	118/5000
MG552133.1	CP042622.1	0.452272	0.00417347	7/5000
MG552133.1	CP042628.1	0.237953	4.27e-130	116/5000
MG552133.1	CP042629.1	0.39906	7.33e-06	14/5000
MG552133.1	CP042630.1	0.265992	2.1e-81	80/5000
MG552133.1	CP042631.1	0.410887	7.74e-05	12/5000
MG552133.1	CP042632.1	0.404746	6.64e-06	13/5000
MG552133.1	CP042633.1	0.30169	6.08e-45	50/5000
MG552133.1	CP042639.1	0.333394	1.82e-20	33/5000
MG552133.1	CP042640.1	0.256248	1.46e-101	91/5000
MG552133.1	CP042641.1	0.424881	0.000588251	10/5000
MG552133.1	CP042642.1	0.192306	0	214/5000
MG552133.1	CP042643.1	0.287818	4.13e-68	60/5000
MG552133.1	CP042644.1	0.207205	5.76e-285	175/5000
MG552133.1	CP042646.1	0.291718	1.37e-48	57/5000
MG552133.1	CP042647.1	0.210241	2.49e-268	168/5000
MG552133.1	CP048224.1	0.375646	3.44e-09	19/5000
MG552133.1	CP053212.1	0.205942	3.94e-291	178/5000
MG552133.1	CP053213.1	0.00546701	0	4358/5000
MG552133.1	CP053880.1	0.417565	0.000277999	11/5000
MG552133.1	CP071820.1	0.252999	2.88e-97	95/5000
MG552133.1	CP071821.1	0.442016	0.0211872	8/5000
MG552133.1	CP071822.1	0.316819	6.82e-33	41/5000
MG552133.1	CP071824.1	0.289095	2.69e-60	59/5000
MG552133.1	CP077064.1	0.20936	1.43e-238	170/5000
MG552133.1	CP077065.1	0.257927	1.3e-107	89/5000
MG552133.1	fjS163_2	0.189933	0	221/5000
MG552133.1	gdS524_2	0.223848	1.76e-172	140/5000
MG552133.1	gxS230_2	0.211582	5.39e-213	165/5000
MG552133.1	gxS417_2	0.212949	7.64e-212	162/5000
MG552133.1	MF455226.1	0.241948	7.29e-133	110/5000
MG552133.1	MF455227.1	0.00712752	0	4187/5000
MG780294.1	AP018939.2	0.12071	0	581/5000
MG780294.1	CM016897.1	0.182057	0	246/5000
MG780294.1	CP033093.1	0.121306	0	576/5000
MG780294.1	CP033094.1	0.145131	0	410/5000
MG780294.1	CP033095.1	0.128935	0	516/5000
MG780294.1	CP033097.1	0.340679	2.17e-21	30/5000
MG780294.1	CP035195.1	0.165671	0	308/5000
MG780294.1	CP035200.1	0.15036	0	381/5000
MG780294.1	CP038103.1	0.354628	4.4e-15	25/5000
MG780294.1	CP040718.1	0.432971	0.00349617	9/5000
MG780294.1	CP042600.1	0.1688	0	295/5000
MG780294.1	CP042601.1	0.228824	1.2e-175	131/5000
MG780294.1	CP042602.1	0.194051	0	209/5000
MG780294.1	CP042607.1	0.229977	6.28e-195	129/5000
MG780294.1	CP042608.1	0.102655	0	758/5000
MG780294.1	CP042616.1	0.287818	4.82e-53	60/5000
MG780294.1	CP042617.1	0.22174	3.23e-188	144/5000
MG780294.1	CP042618.1	0.160464	0	331/5000
MG780294.1	CP042619.1	0.308043	1.13e-40	46/5000
MG780294.1	CP042620.1	0.464114	0.0436661	6/5000
MG780294.1	CP042621.1	0.160029	0	333/5000
MG780294.1	CP042622.1	0.452272	0.00301632	7/5000
MG780294.1	CP042628.1	0.186995	0	230/5000
MG780294.1	CP042629.1	0.333394	1.42e-23	33/5000
MG780294.1	CP042630.1	0.17182	0	283/5000
MG780294.1	CP042631.1	0.39906	1.33e-06	14/5000
MG780294.1	CP042632.1	0.495273	0.249995	4/5000
MG780294.1	CP042633.1	0.223315	2.97e-190	141/5000
MG780294.1	CP042639.1	0.228254	4.26e-158	132/5000
MG780294.1	CP042640.1	0.15462	0	359/5000
MG780294.1	CP042641.1	0.548561	0.720509	2/5000
MG780294.1	CP042642.1	0.181169	0	249/5000
MG780294.1	CP042643.1	0.210241	7.4e-266	168/5000
MG780294.1	CP042644.1	0.298704	7.29e-60	52/5000
MG780294.1	CP042646.1	0.252209	1.31e-105	96/5000
MG780294.1	CP042647.1	0.300182	1.14e-57	51/5000
MG780294.1	CP048224.1	0.367978	1.47e-11	21/5000
MG780294.1	CP053212.1	0.293064	4.32e-66	56/5000
MG780294.1	CP053213.1	0.193698	0	210/5000
MG780294.1	CP053880.1	0.442016	0.00698958	8/5000
MG780294.1	CP071820.1	0.209799	5.68e-221	169/5000
MG780294.1	CP071821.1	0.318703	9.6e-31	40/5000
MG780294.1	CP071822.1	0.294435	3.94e-52	55/5000
MG780294.1	CP071824.1	0.203885	1.67e-277	183/5000
MG780294.1	CP077064.1	0.169046	0	294/5000
MG780294.1	CP077065.1	0.189933	0	221/5000
MG780294.1	fjS163_2	0.123997	0	554/5000
MG780294.1	gdS524_2	0.148328	0	392/5000
MG780294.1	gxS230_2	0.155021	0	357/5000
MG780294.1	gxS417_2	0.14851	0	391/5000
MG780294.1	MF455226.1	0.495273	0.2427	4/5000
MG780294.1	MF455227.1	0.216725	6.56e-230	154/5000
MG780294.1	MG552133.1	0.156034	0	352/5000
MH077952.1	AP018939.2	0.181169	3.35e-298	249/5000
MH077952.1	CM016897.1	0.226018	8.65e-107	136/5000
MH077952.1	CP033093.1	0.318703	9.59e-34	40/5000
MH077952.1	CP033094.1	0.20849	4.97e-152	172/5000
MH077952.1	CP033095.1	0.178853	0	257/5000
MH077952.1	CP033097.1	0.326746	4.2e-17	36/5000
MH077952.1	CP035195.1	0.262299	5.49e-82	84/5000
MH077952.1	CP035200.1	0.237953	7.2e-145	116/5000
MH077952.1	CP038103.1	0.275036	2.04e-42	71/5000
MH077952.1	CP040718.1	0.361011	2.74e-06	23/5000
MH077952.1	CP042600.1	0.177166	3.06321e-322	263/5000
MH077952.1	CP042601.1	0.255422	3.21e-85	92/5000
MH077952.1	CP042602.1	0.262299	5.87e-87	84/5000
MH077952.1	CP042607.1	0.318703	2.03e-35	40/5000
MH077952.1	CP042608.1	0.239924	9.54e-160	113/5000
MH077952.1	CP042616.1	0.0368992	0	2241/5000
MH077952.1	CP042617.1	0.24333	4.66e-91	108/5000
MH077952.1	CP042618.1	0.224924	1.16e-131	138/5000
MH077952.1	CP042619.1	0.318703	9.76e-22	40/5000
MH077952.1	CP042620.1	0.371716	4.95e-07	20/5000
MH077952.1	CP042621.1	0.260519	2.93e-77	86/5000
MH077952.1	CP042622.1	0.478124	0.177428	5/5000
MH077952.1	CP042628.1	0.0267249	0	2731/5000
MH077952.1	CP042629.1	0.270881	1.21e-49	75/5000
MH077952.1	CP042630.1	0.171563	0	284/5000
MH077952.1	CP042631.1	0.227688	1.07e-124	133/5000
MH077952.1	CP042632.1	0.393769	0.00031677	15/5000
MH077952.1	CP042633.1	0.252209	1.61e-86	96/5000
MH077952.1	CP042639.1	0.0150776	0	3489/5000
MH077952.1	CP042640.1	0.176888	0	264/5000
MH077952.1	CP042641.1	0.384171	3.03e-05	17/5000
MH077952.1	CP042642.1	0.225469	1.29e-149	137/5000
MH077952.1	CP042643.1	0.371716	7.19e-12	20/5000
MH077952.1	CP042644.1	0.361011	3.36e-16	23/5000
MH077952.1	CP042646.1	0.225469	1.28e-115	137/5000
MH077952.1	CP042647.1	0.357752	8.02e-17	24/5000
MH077952.1	CP048224.1	0.393769	0.0144702	15/5000
MH077952.1	CP053212.1	0.351626	2.24e-19	26/5000
MH077952.1	CP053213.1	0.262299	5.97e-87	84/5000
MH077952.1	CP053880.1	0.364415	4.19e-07	22/5000
MH077952.1	CP071820.1	0.226018	8.45e-105	136/5000
MH077952.1	CP071821.1	0.354628	6.1e-07	25/5000
MH077952.1	CP071822.1	0.331112	2.22e-16	34/5000
MH077952.1	CP071824.1	0.30169	1.25e-37	50/5000
MH077952.1	CP077064.1	0.261404	4.89e-74	85/5000
MH077952.1	CP077065.1	0.183259	0	242/5000
MH077952.1	fjS163_2	0.220709	5.33e-157	146/5000
MH077952.1	gdS524_2	0.205112	5.24e-180	180/5000
MH077952.1	gxS230_2	0.192652	2.98e-223	213/5000
MH077952.1	gxS417_2	0.200712	1.12e-201	191/5000
MH077952.1	MF455226.1	0.388819	7.31e-05	16/5000
MH077952.1	MF455227.1	0.277203	5.82e-66	69/5000
MH077952.1	MG552133.1	0.242636	1.95e-117	109/5000
MH077952.1	MG780294.1	0.222786	4.87e-175	142/5000
MH114596.1	AP018939.2	0.155627	0	354/5000
MH114596.1	CM016897.1	0.198047	3.03e-196	198/5000
MH114596.1	CP033093.1	0.28411	5.32e-65	63/5000
MH114596.1	CP033094.1	0.133703	0	482/5000
MH114596.1	CP033095.1	0.150173	0	382/5000
MH114596.1	CP033097.1	0.345956	5.78e-12	28/5000
MH114596.1	CP035195.1	0.253798	4.67e-98	94/5000
MH114596.1	CP035200.1	0.229398	1.31e-170	130/5000
MH114596.1	CP038103.1	0.200712	3.4e-197	191/5000
MH114596.1	CP040718.1	0.371716	1.95e-05	20/5000
MH114596.1	CP042600.1	0.15207	0	372/5000
MH114596.1	CP042601.1	0.298704	3.78e-38	52/5000
MH114596.1	CP042602.1	0.254606	6.99e-102	93/5000
MH114596.1	CP042607.1	0.309719	1.91e-42	45/5000
MH114596.1	CP042608.1	0.218194	1.8e-233	151/5000
MH114596.1	CP042616.1	0.0516423	0	1716/5000
MH114596.1	CP042617.1	0.188286	9.05e-268	226/5000
MH114596.1	CP042618.1	0.172336	0	281/5000
MH114596.1	CP042619.1	0.333394	8.65e-17	33/5000
MH114596.1	CP042620.1	0.37979	2.76e-06	18/5000
MH114596.1	CP042621.1	0.254606	6.17e-89	93/5000
MH114596.1	CP042622.1	0.432971	0.00260678	9/5000
MH114596.1	CP042628.1	0.0326103	0	2432/5000
MH114596.1	CP042629.1	0.324654	8.61e-17	37/5000
MH114596.1	CP042630.1	0.15665	0	349/5000
MH114596.1	CP042631.1	0.364415	1.59e-07	22/5000
MH114596.1	CP042632.1	0.393769	0.000145342	15/5000
MH114596.1	CP042633.1	0.316819	4.74e-25	41/5000
MH114596.1	CP042639.1	0.0305388	0	2532/5000
MH114596.1	CP042640.1	0.150173	0	382/5000
MH114596.1	CP042641.1	0.404746	0.00143324	13/5000
MH114596.1	CP042642.1	0.20636	5.57e-217	177/5000
MH114596.1	CP042643.1	0.348738	4.85e-19	27/5000
MH114596.1	CP042644.1	0.348738	8.05e-21	27/5000
MH114596.1	CP042646.1	0.241267	1.54e-89	111/5000
MH114596.1	CP042647.1	0.351626	2.86e-19	26/5000
MH114596.1	CP048224.1	0.364415	4.5e-06	22/5000
MH114596.1	CP053212.1	0.343272	4.45e-23	29/5000
MH114596.1	CP053213.1	0.254606	7.12e-102	93/5000
MH114596.1	CP053880.1	0.371716	1.56e-06	20/5000
MH114596.1	CP071820.1	0.248379	1.57e-71	101/5000
MH114596.1	CP071821.1	0.404746	0.0248814	13/5000
MH114596.1	CP071822.1	0.285326	8.92e-45	62/5000
MH114596.1	CP071824.1	0.214342	1.75e-196	159/5000
MH114596.1	CP077064.1	0.251427	2.61e-92	97/5000
MH114596.1	CP077065.1	0.228254	1.2e-157	132/5000
MH114596.1	fjS163_2	0.203079	9.93e-223	185/5000
MH114596.1	gdS524_2	0.215763	1.77e-153	156/5000
MH114596.1	gxS230_2	0.183563	4.4e-276	241/5000
MH114596.1	gxS417_2	0.194761	7.18e-234	207/5000
MH114596.1	MF455226.1	0.432971	0.0490033	9/5000
MH114596.1	MF455227.1	0.276112	1.17e-68	70/5000
MH114596.1	MG552133.1	0.236668	1.29e-133	118/5000
MH114596.1	MG780294.1	0.195119	1.74e-290	206/5000
MH114596.1	MH077952.1	0.0269808	0	2717/5000
MK770642.1	AP018939.2	0.180583	0	251/5000
MK770642.1	CM016897.1	0.208924	7.22e-172	171/5000
MK770642.1	CP033093.1	0.320635	4.92e-34	39/5000
MK770642.1	CP033094.1	0.237953	1.1e-98	116/5000
MK770642.1	CP033095.1	0.219693	3.42e-169	148/5000
MK770642.1	CP033097.1	0.417565	0.0101441	11/5000
MK770642.1	CP035195.1	0.239924	3.86e-130	113/5000
MK770642.1	CP035200.1	0.183869	0	240/5000
MK770642.1	CP038103.1	0.267909	1.19e-57	78/5000
MK770642.1	CP040718.1	0.260519	6.88e-69	86/5000
MK770642.1	CP042600.1	0.228254	1.11e-135	132/5000
MK770642.1	CP042601.1	0.31498	3.62e-29	42/5000
MK770642.1	CP042602.1	0.239261	9.56e-138	114/5000
MK770642.1	CP042607.1	0.286561	5.23e-66	61/5000
MK770642.1	CP042608.1	0.210685	3.37e-268	167/5000
MK770642.1	CP042616.1	0.313185	5.97e-20	43/5000
MK770642.1	CP042617.1	0.281737	6.26e-48	65/5000
MK770642.1	CP042618.1	0.180001	0	253/5000
MK770642.1	CP042619.1	0.432971	0.0376134	9/5000
MK770642.1	CP042620.1	0.442016	0.0687481	8/5000
MK770642.1	CP042621.1	0.293064	9.45e-45	56/5000
MK770642.1	CP042622.1	0.495273	0.274857	4/5000
MK770642.1	CP042628.1	0.219693	6.76e-143	148/5000
MK770642.1	CP042629.1	0.393769	0.000634499	15/5000
MK770642.1	CP042630.1	0.229977	9.65e-128	129/5000
MK770642.1	CP042631.1	0.24403	1.32e-100	107/5000
MK770642.1	CP042632.1	0.39906	0.000158222	14/5000
MK770642.1	CP042633.1	0.340679	2.19e-16	30/5000
MK770642.1	CP042639.1	0.263205	1.45e-57	83/5000
MK770642.1	CP042640.1	0.227127	5.25e-145	134/5000
MK770642.1	CP042641.1	0.404746	0.000538736	13/5000
MK770642.1	CP042642.1	0.230561	8.12e-145	128/5000
MK770642.1	CP042643.1	0.333394	2.38e-26	33/5000
MK770642.1	CP042644.1	0.333394	1.89e-28	33/5000
MK770642.1	CP042646.1	0.0337328	0	2380/5000
MK770642.1	CP042647.1	0.338172	1.61e-25	31/5000
MK770642.1	CP048224.1	0.357752	2.35e-08	24/5000
MK770642.1	CP053212.1	0.328898	6.45e-31	35/5000
MK770642.1	CP053213.1	0.239261	9.77e-138	114/5000
MK770642.1	CP053880.1	0.375646	9.74e-07	19/5000
MK770642.1	CP071820.1	0.183869	1.32e-272	240/5000
MK770642.1	CP071821.1	0.338172	3.42e-13	31/5000
MK770642.1	CP071822.1	0.320635	1.95e-23	39/5000
MK770642.1	CP071824.1	0.263205	1.92e-83	83/5000
MK770642.1	CP077064.1	0.227688	2.76e-149	133/5000
MK770642.1	CP077065.1	0.322618	3.83e-28	38/5000
MK770642.1	fjS163_2	0.224924	2.21e-155	138/5000
MK770642.1	gdS524_2	0.0171972	0	3331/5000
MK770642.1	gxS230_2	0.0453903	0	1917/5000
MK770642.1	gxS417_2	0.0557955	0	1597/5000
MK770642.1	MF455226.1	0.39906	0.000125609	14/5000
MK770642.1	MF455227.1	0.245451	3.42e-123	105/5000
MK770642.1	MG552133.1	0.219693	1.55e-186	148/5000
MK770642.1	MG780294.1	0.212949	5.52e-217	162/5000
MK770642.1	MH077952.1	0.21869	1.87e-140	150/5000
MK770642.1	MH114596.1	0.215763	4.61e-155	156/5000
MN648330.1	AP018939.2	0.464114	0.0158081	6/5000
MN648330.1	CM016897.1	0.417565	2.01e-05	11/5000
MN648330.1	CP033093.1	0.393769	1.85e-11	15/5000
MN648330.1	CP033094.1	0.290395	2.63e-60	58/5000
MN648330.1	CP033095.1	0.452272	0.00292629	7/5000
MN648330.1	CP033097.1	0.478124	0.0475956	5/5000
MN648330.1	CP035195.1	0.548561	0.479398	2/5000
MN648330.1	CP035200.1	0.478124	0.0130811	5/5000
MN648330.1	CP038103.1	0.464114	0.0213716	6/5000
MN648330.1	CP040718.1	0.478124	0.0598361	5/5000
MN648330.1	CP042600.1	0.495273	0.137996	4/5000
MN648330.1	CP042601.1	0.464114	0.00934109	6/5000
MN648330.1	CP042602.1	0.452272	0.000963646	7/5000
MN648330.1	CP042607.1	0.00813476	0	4088/5000
MN648330.1	CP042608.1	0.410887	1.91e-09	12/5000
MN648330.1	CP042616.1	0.393769	1.67e-08	15/5000
MN648330.1	CP042617.1	0.393769	3.68e-09	15/5000
MN648330.1	CP042618.1	0.417565	7.36e-06	11/5000
MN648330.1	CP042619.1	0.495273	0.122545	4/5000
MN648330.1	CP042620.1	0.432971	0.00013489	9/5000
MN648330.1	CP042621.1	0.478124	0.033649	5/5000
MN648330.1	CP042622.1	0.393769	5.81e-11	15/5000
MN648330.1	CP042628.1	0.424881	9.03e-05	10/5000
MN648330.1	CP042629.1	0.318703	4.78e-37	40/5000
MN648330.1	CP042630.1	0.495273	0.147478	4/5000
MN648330.1	CP042631.1	0.424881	4.22e-05	10/5000
MN648330.1	CP042632.1	0.417565	4.16e-06	11/5000
MN648330.1	CP042633.1	0.345956	1.15e-23	28/5000
MN648330.1	CP042639.1	0.410887	4.39e-06	12/5000
MN648330.1	CP042640.1	0.495273	0.122242	4/5000
MN648330.1	CP042641.1	0.424881	2.53e-05	10/5000
MN648330.1	CP042642.1	0.424881	1.53e-05	10/5000
MN648330.1	CP042643.1	0.442016	9.32e-05	8/5000
MN648330.1	CP042644.1	0.00662206	0	4238/5000
MN648330.1	CP042646.1	0.495273	0.167202	4/5000
MN648330.1	CP042647.1	0.00954494	0	3955/5000
MN648330.1	CP048224.1	0.495273	0.164355	4/5000
MN648330.1	CP053212.1	0.00530714	0	4375/5000
MN648330.1	CP053213.1	0.442016	0.000177666	8/5000
MN648330.1	CP053880.1	0.601865	0.858995	1/5000
MN648330.1	CP071820.1	0.384171	2.72e-10	17/5000
MN648330.1	CP071821.1	0.432971	0.000345155	9/5000
MN648330.1	CP071822.1	0.404746	1.14e-07	13/5000
MN648330.1	CP071824.1	0.452272	0.00161257	7/5000
MN648330.1	CP077064.1	0.548561	0.537	2/5000
MN648330.1	CP077065.1	0.39906	1.72e-09	14/5000
MN648330.1	fjS163_2	0.478124	0.0379737	5/5000
MN648330.1	gdS524_2	0.517387	0.34176	3/5000
MN648330.1	gxS230_2	0.495273	0.161117	4/5000
MN648330.1	gxS417_2	0.478124	0.0547342	5/5000
MN648330.1	MF455226.1	0.273975	1.86e-86	72/5000
MN648330.1	MF455227.1	0.442016	0.000179473	8/5000
MN648330.1	MG552133.1	0.230561	6.52e-191	128/5000
MN648330.1	MG780294.1	0.464114	0.00504676	6/5000
MN648330.1	MH077952.1	0.404746	6.88e-07	13/5000
MN648330.1	MH114596.1	0.410887	2.93e-06	12/5000
MN648330.1	MK770642.1	0.452272	0.00518266	7/5000
MT449718.1	AP018939.2	0.216725	8.33e-209	154/5000
MT449718.1	CM016897.1	0.268886	1.07e-77	77/5000
MT449718.1	CP033093.1	0.295831	2.08e-61	54/5000
MT449718.1	CP033094.1	0.257083	1.47e-96	90/5000
MT449718.1	CP033095.1	0.297254	4.2e-51	53/5000
MT449718.1	CP033097.1	0.452272	0.0171119	7/5000
MT449718.1	CP035195.1	0.00788735	0	4112/5000
MT449718.1	CP035200.1	0.179713	0	254/5000
MT449718.1	CP038103.1	0.384171	1.53e-08	17/5000
MT449718.1	CP040718.1	0.417565	0.000186473	11/5000
MT449718.1	CP042600.1	0.306404	1.98e-41	47/5000
MT449718.1	CP042601.1	0.31498	7.22e-38	42/5000
MT449718.1	CP042602.1	0.00235764	0	4707/5000
MT449718.1	CP042607.1	0.291718	1.17e-67	57/5000
MT449718.1	CP042608.1	0.170798	0	287/5000
MT449718.1	CP042616.1	0.328898	1.26e-24	35/5000
MT449718.1	CP042617.1	0.280577	2.15e-66	66/5000
MT449718.1	CP042618.1	0.22174	2.39e-191	144/5000
MT449718.1	CP042619.1	0.432971	0.00112103	9/5000
MT449718.1	CP042620.1	0.432971	0.000960633	9/5000
MT449718.1	CP042621.1	0.300182	1.08e-49	51/5000
MT449718.1	CP042622.1	0.478124	0.0369583	5/5000
MT449718.1	CP042628.1	0.255422	3.11e-100	92/5000
MT449718.1	CP042629.1	0.432971	0.00246143	9/5000
MT449718.1	CP042630.1	0.313185	7.45e-36	43/5000
MT449718.1	CP042631.1	0.424881	0.000448237	10/5000
MT449718.1	CP042632.1	0.39906	3.26e-07	14/5000
MT449718.1	CP042633.1	0.311432	1.6e-39	44/5000
MT449718.1	CP042639.1	0.333394	1.77e-22	33/5000
MT449718.1	CP042640.1	0.303229	3.12e-45	49/5000
MT449718.1	CP042641.1	0.432971	0.000994242	9/5000
MT449718.1	CP042642.1	0.207205	8.14e-259	175/5000
MT449718.1	CP042643.1	0.300182	2.39e-56	51/5000
MT449718.1	CP042644.1	0.297254	7.06e-62	53/5000
MT449718.1	CP042646.1	0.303229	7.48e-42	49/5000
MT449718.1	CP042647.1	0.298704	1.14e-59	52/5000
MT449718.1	CP048224.1	0.375646	3.5e-10	19/5000
MT449718.1	CP053212.1	0.291718	3.57e-68	57/5000
MT449718.1	CP053213.1	0.000512771	0	4934/5000
MT449718.1	CP053880.1	0.417565	9.44e-05	11/5000
MT449718.1	CP071820.1	0.271898	3.89e-73	74/5000
MT449718.1	CP071821.1	0.464114	0.0744687	6/5000
MT449718.1	CP071822.1	0.318703	1.05e-33	40/5000
MT449718.1	CP071824.1	0.442016	0.00152205	8/5000
MT449718.1	CP077064.1	0.207631	2.59e-254	174/5000
MT449718.1	CP077065.1	0.308043	1.71e-45	46/5000
MT449718.1	fjS163_2	0.20636	9.46e-259	177/5000
MT449718.1	gdS524_2	0.239261	2.09e-137	114/5000
MT449718.1	gxS230_2	0.240592	3.22e-133	112/5000
MT449718.1	gxS417_2	0.249887	7.38e-115	99/5000
MT449718.1	MF455226.1	0.417565	4.56e-05	11/5000
MT449718.1	MF455227.1	0.00216473	0	4730/5000
MT449718.1	MG552133.1	0.00554256	0	4350/5000
MT449718.1	MG780294.1	0.189933	0	221/5000
MT449718.1	MH077952.1	0.258781	6.87e-93	88/5000
MT449718.1	MH114596.1	0.252209	1.47e-106	96/5000
MT449718.1	MK770642.1	0.236668	1.94e-144	118/5000
MT449718.1	MN648330.1	0.442016	0.000175239	8/5000
MT449719.1	AP018939.2	0.215763	3.15e-212	156/5000
MT449719.1	CM016897.1	0.267909	5e-79	78/5000
MT449719.1	CP033093.1	0.298704	2.43e-58	52/5000
MT449719.1	CP033094.1	0.257927	5.37e-95	89/5000
MT449719.1	CP033095.1	0.295831	2.05e-52	54/5000
MT449719.1	CP033097.1	0.452272	0.0172781	7/5000
MT449719.1	CP035195.1	0.00771336	0	4129/5000
MT449719.1	CP035200.1	0.180001	0	253/5000
MT449719.1	CP038103.1	0.384171	1.58e-08	17/5000
MT449719.1	CP040718.1	0.417565	0.000189961	11/5000
MT449719.1	CP042600.1	0.306404	2.16e-41	47/5000
MT449719.1	CP042601.1	0.313185	4.08e-39	43/5000
MT449719.1	CP042602.1	0.00228199	0	4716/5000
MT449719.1	CP042607.1	0.293064	4.73e-66	56/5000
MT449719.1	CP042608.1	0.170293	0	289/5000
MT449719.1	CP042616.1	0.326746	1.19e-25	36/5000
MT449719.1	CP042617.1	0.279436	9.74e-68	67/5000
MT449719.1	CP042618.1	0.221223	5.7e-193	145/5000
MT449719.1	CP042619.1	0.442016	0.00423497	8/5000
MT449719.1	CP042620.1	0.432971	0.000973107	9/5000
MT449719.1	CP042621.1	0.298704	5.11e-51	52/5000
MT449719.1	CP042622.1	0.464114	0.0106389	6/5000
MT449719.1	CP042628.1	0.254606	1.23e-101	93/5000
MT449719.1	CP042629.1	0.432971	0.00249656	9/5000
MT449719.1	CP042630.1	0.313185	8.11e-36	43/5000
MT449719.1	CP042631.1	0.424881	0.000455317	10/5000
MT449719.1	CP042632.1	0.39906	3.33e-07	14/5000
MT449719.1	CP042633.1	0.311432	1.73e-39	44/5000
MT449719.1	CP042639.1	0.331112	1.77e-23	34/5000
MT449719.1	CP042640.1	0.30169	1.69e-46	50/5000
MT449719.1	CP042641.1	0.432971	0.0010072	9/5000
MT449719.1	CP042642.1	0.20636	1.7e-262	177/5000
MT449719.1	CP042643.1	0.298704	8.12e-58	52/5000
MT449719.1	CP042644.1	0.298704	2.68e-60	52/5000
MT449719.1	CP042646.1	0.30169	4.86e-43	50/5000
MT449719.1	CP042647.1	0.300182	4.14e-58	51/5000
MT449719.1	CP048224.1	0.375646	3.63e-10	19/5000
MT449719.1	CP053212.1	0.293064	1.47e-66	56/5000
MT449719.1	CP053213.1	0.000395333	0	4949/5000
MT449719.1	CP053880.1	0.417565	9.61e-05	11/5000
MT449719.1	CP071820.1	0.270881	1.9e-74	75/5000
MT449719.1	CP071821.1	0.464114	0.0750835	6/5000
MT449719.1	CP071822.1	0.318703	1.12e-33	40/5000
MT449719.1	CP071824.1	0.442016	0.0015374	8/5000
MT449719.1	CP077064.1	0.208059	2.71e-252	173/5000
MT449719.1	CP077065.1	0.306404	7.75e-47	47/5000
MT449719.1	fjS163_2	0.205942	1.69e-260	178/5000
MT449719.1	gdS524_2	0.238604	6.41e-139	115/5000
MT449719.1	gxS230_2	0.239924	1.03e-134	113/5000
MT449719.1	gxS417_2	0.249887	9.05e-115	99/5000
MT449719.1	MF455226.1	0.417565	4.63e-05	11/5000
MT449719.1	MF455227.1	0.00207296	0	4741/5000
MT449719.1	MG552133.1	0.00538226	0	4367/5000
MT449719.1	MG780294.1	0.189601	0	222/5000
MT449719.1	MH077952.1	0.257927	2.94e-94	89/5000
MT449719.1	MH114596.1	0.251427	5.54e-108	97/5000
MT449719.1	MK770642.1	0.236034	5.73e-146	119/5000
MT449719.1	MN648330.1	0.442016	0.000176606	8/5000
MT449719.1	MT449718.1	0.000208537	0	4973/5000
MT449720.1	AP018939.2	0.0999847	0	789/5000
MT449720.1	CM016897.1	0.193348	6.3e-261	211/5000
MT449720.1	CP033093.1	0.1688	0	295/5000
MT449720.1	CP033094.1	0.210241	5.02e-192	168/5000
MT449720.1	CP033095.1	0.211582	6.47e-212	165/5000
MT449720.1	CP033097.1	0.417565	0.00162674	11/5000
MT449720.1	CP035195.1	0.179713	0	254/5000
MT449720.1	CP035200.1	0.150173	0	382/5000
MT449720.1	CP038103.1	0.280577	8.3e-53	66/5000
MT449720.1	CP040718.1	0.424881	0.0118579	10/5000
MT449720.1	CP042600.1	0.0997326	0	792/5000
MT449720.1	CP042601.1	0.0687892	0	1285/5000
MT449720.1	CP042602.1	0.214812	6.91e-223	158/5000
MT449720.1	CP042607.1	0.260519	3.64e-109	86/5000
MT449720.1	CP042608.1	0.18176	0	247/5000
MT449720.1	CP042616.1	0.316819	8.25e-24	41/5000
MT449720.1	CP042617.1	0.290395	1.59e-46	58/5000
MT449720.1	CP042618.1	0.145653	0	407/5000
MT449720.1	CP042619.1	0.111166	0	668/5000
MT449720.1	CP042620.1	0.404746	5.67e-05	13/5000
MT449720.1	CP042621.1	0.0563094	0	1583/5000
MT449720.1	CP042622.1	0.432971	0.000614229	9/5000
MT449720.1	CP042628.1	0.21869	3.43e-166	150/5000
MT449720.1	CP042629.1	0.0952951	0	847/5000
MT449720.1	CP042630.1	0.0765345	0	1134/5000
MT449720.1	CP042631.1	0.228254	7.13e-150	132/5000
MT449720.1	CP042632.1	0.39906	1.43e-05	14/5000
MT449720.1	CP042633.1	0.111984	0	660/5000
MT449720.1	CP042639.1	0.265992	6.84e-66	80/5000
MT449720.1	CP042640.1	0.120591	0	582/5000
MT449720.1	CP042641.1	0.442016	0.023887	8/5000
MT449720.1	CP042642.1	0.0487654	0	1805/5000
MT449720.1	CP042643.1	0.252999	6.49e-120	95/5000
MT449720.1	CP042644.1	0.320635	7.52e-38	39/5000
MT449720.1	CP042646.1	0.224924	1.86e-150	138/5000
MT449720.1	CP042647.1	0.324654	1.24e-34	37/5000
MT449720.1	CP048224.1	0.335745	2.08e-17	32/5000
MT449720.1	CP053212.1	0.31498	6.3e-42	42/5000
MT449720.1	CP053213.1	0.213875	1.51e-226	160/5000
MT449720.1	CP053880.1	0.39906	4.16e-05	14/5000
MT449720.1	CP071820.1	0.223315	1.72e-149	141/5000
MT449720.1	CP071821.1	0.328898	3.45e-20	35/5000
MT449720.1	CP071822.1	0.177444	0	262/5000
MT449720.1	CP071824.1	0.189601	0	222/5000
MT449720.1	CP077064.1	0.0597928	0	1492/5000
MT449720.1	CP077065.1	0.300182	7.5e-47	51/5000
MT449720.1	fjS163_2	0.006397	0	4261/5000
MT449720.1	gdS524_2	0.153235	0	366/5000
MT449720.1	gxS230_2	0.0497148	0	1775/5000
MT449720.1	gxS417_2	0.0535852	0	1659/5000
MT449720.1	MF455226.1	0.424881	0.00247177	10/5000
MT449720.1	MF455227.1	0.235405	2.47e-155	120/5000
MT449720.1	MG552133.1	0.194405	1e-307	208/5000
MT449720.1	MG780294.1	0.134582	0	476/5000
MT449720.1	MH077952.1	0.228254	5.26e-136	132/5000
MT449720.1	MH114596.1	0.211582	3.49e-190	165/5000
MT449720.1	MK770642.1	0.202281	9.91e-234	187/5000
MT449720.1	MN648330.1	0.517387	0.276758	3/5000
MT449720.1	MT449718.1	0.210685	1.02e-239	167/5000
MT449720.1	MT449719.1	0.209799	2.63e-243	169/5000
MT449721.1	AP018939.2	0.107043	0	710/5000
MT449721.1	CM016897.1	0.212949	1e-185	162/5000
MT449721.1	CP033093.1	0.164274	0	314/5000
MT449721.1	CP033094.1	0.237953	2.71e-117	116/5000
MT449721.1	CP033095.1	0.247636	3.29e-112	102/5000
MT449721.1	CP033097.1	0.417565	0.00120758	11/5000
MT449721.1	CP035195.1	0.173381	0	277/5000
MT449721.1	CP035200.1	0.169294	0	293/5000
MT449721.1	CP038103.1	0.280577	4.94e-54	66/5000
MT449721.1	CP040718.1	0.417565	0.00317495	11/5000
MT449721.1	CP042600.1	0.103275	0	751/5000
MT449721.1	CP042601.1	0.0656952	0	1352/5000
MT449721.1	CP042602.1	0.205112	8.59e-266	180/5000
MT449721.1	CP042607.1	0.31498	8.24e-42	42/5000
MT449721.1	CP042608.1	0.195478	0	205/5000
MT449721.1	CP042616.1	0.316819	1.29e-24	41/5000
MT449721.1	CP042617.1	0.289095	1.12e-48	59/5000
MT449721.1	CP042618.1	0.161341	0	327/5000
MT449721.1	CP042619.1	0.108096	0	699/5000
MT449721.1	CP042620.1	0.410887	0.000161888	12/5000
MT449721.1	CP042621.1	0.0529627	0	1677/5000
MT449721.1	CP042622.1	0.442016	0.00216033	8/5000
MT449721.1	CP042628.1	0.228824	1.85e-140	131/5000
MT449721.1	CP042629.1	0.0933857	0	872/5000
MT449721.1	CP042630.1	0.0783913	0	1101/5000
MT449721.1	CP042631.1	0.221223	1.03e-172	145/5000
MT449721.1	CP042632.1	0.410887	0.000169947	12/5000
MT449721.1	CP042633.1	0.108776	0	692/5000
MT449721.1	CP042639.1	0.272929	4.48e-59	73/5000
MT449721.1	CP042640.1	0.127334	0	528/5000
MT449721.1	CP042641.1	0.464114	0.117679	6/5000
MT449721.1	CP042642.1	0.0474693	0	1847/5000
MT449721.1	CP042643.1	0.31498	6.82e-40	42/5000
MT449721.1	CP042644.1	0.318703	1.64e-39	40/5000
MT449721.1	CP042646.1	0.250653	4.28e-95	98/5000
MT449721.1	CP042647.1	0.320635	1.4e-37	39/5000
MT449721.1	CP048224.1	0.340679	3.34e-16	30/5000
MT449721.1	CP053212.1	0.313185	1.21e-43	43/5000
MT449721.1	CP053213.1	0.203481	2.08e-273	184/5000
MT449721.1	CP053880.1	0.404746	0.000108407	13/5000
MT449721.1	CP071820.1	0.228824	1.06e-137	131/5000
MT449721.1	CP071821.1	0.331112	7.27e-20	34/5000
MT449721.1	CP071822.1	0.203079	3.24e-245	185/5000
MT449721.1	CP071824.1	0.186995	0	230/5000
MT449721.1	CP077064.1	0.0559051	0	1594/5000
MT449721.1	CP077065.1	0.297254	4.62e-50	53/5000
MT449721.1	fjS163_2	0.00665155	0	4235/5000
MT449721.1	gdS524_2	0.175518	0	269/5000
MT449721.1	gxS230_2	0.0506193	0	1747/5000
MT449721.1	gxS417_2	0.0547843	0	1625/5000
MT449721.1	MF455226.1	0.442016	0.0180272	8/5000
MT449721.1	MF455227.1	0.226018	1.37e-184	136/5000
MT449721.1	MG552133.1	0.207631	2.82e-246	174/5000
MT449721.1	MG780294.1	0.154421	0	360/5000
MT449721.1	MH077952.1	0.237953	7.12e-116	116/5000
MT449721.1	MH114596.1	0.225469	4.48e-150	137/5000
MT449721.1	MK770642.1	0.206781	1.12e-218	176/5000
MT449721.1	MN648330.1	0.495273	0.10756	4/5000
MT449721.1	MT449718.1	0.207205	1.53e-256	175/5000
MT449721.1	MT449719.1	0.207631	1.62e-254	174/5000
MT449721.1	MT449720.1	0.00410509	0	4506/5000
MT449722.1	AP018939.2	0.0999847	0	789/5000
MT449722.1	CM016897.1	0.192306	3.92e-260	214/5000
MT449722.1	CP033093.1	0.17182	0	283/5000
MT449722.1	CP033094.1	0.212949	2.18e-178	162/5000
MT449722.1	CP033095.1	0.214342	9.46e-199	159/5000
MT449722.1	CP033097.1	0.348738	1.92e-14	27/5000
MT449722.1	CP035195.1	0.183869	0	240/5000
MT449722.1	CP035200.1	0.140608	0	437/5000
MT449722.1	CP038103.1	0.280577	3.04e-51	66/5000
MT449722.1	CP040718.1	0.417565	0.00652238	11/5000
MT449722.1	CP042600.1	0.102479	0	760/5000
MT449722.1	CP042601.1	0.0702383	0	1255/5000
MT449722.1	CP042602.1	0.216725	1.61e-213	154/5000
MT449722.1	CP042607.1	0.263205	2.59e-103	83/5000
MT449722.1	CP042608.1	0.179713	0	254/5000
MT449722.1	CP042616.1	0.308043	2.19e-27	46/5000
MT449722.1	CP042617.1	0.278311	3.01e-57	68/5000
MT449722.1	CP042618.1	0.141422	0	432/5000
MT449722.1	CP042619.1	0.111166	0	668/5000
MT449722.1	CP042620.1	0.410887	0.000329596	12/5000
MT449722.1	CP042621.1	0.0597928	0	1492/5000
MT449722.1	CP042622.1	0.432971	0.000755448	9/5000
MT449722.1	CP042628.1	0.215286	7.5e-173	157/5000
MT449722.1	CP042629.1	0.0959983	0	838/5000
MT449722.1	CP042630.1	0.0790828	0	1089/5000
MT449722.1	CP042631.1	0.21249	7.03e-196	163/5000
MT449722.1	CP042632.1	0.393769	5.42e-06	15/5000
MT449722.1	CP042633.1	0.112813	0	652/5000
MT449722.1	CP042639.1	0.260519	6.4e-71	86/5000
MT449722.1	CP042640.1	0.122028	0	570/5000
MT449722.1	CP042641.1	0.442016	0.0299503	8/5000
MT449722.1	CP042642.1	0.0521456	0	1701/5000
MT449722.1	CP042643.1	0.255422	7.19e-114	92/5000
MT449722.1	CP042644.1	0.320635	1.8e-37	39/5000
MT449722.1	CP042646.1	0.207631	3.93e-202	174/5000
MT449722.1	CP042647.1	0.324654	2.92e-34	37/5000
MT449722.1	CP048224.1	0.333394	1.45e-17	33/5000
MT449722.1	CP053212.1	0.313185	6.88e-43	43/5000
MT449722.1	CP053213.1	0.216242	2.56e-215	155/5000
MT449722.1	CP053880.1	0.417565	0.00266918	11/5000
MT449722.1	CP071820.1	0.211132	1.12e-182	166/5000
MT449722.1	CP071821.1	0.270881	2.3e-62	75/5000
MT449722.1	CP071822.1	0.168065	0	298/5000
MT449722.1	CP071824.1	0.19162	2.87576e-316	216/5000
MT449722.1	CP077064.1	0.0610397	0	1461/5000
MT449722.1	CP077065.1	0.298704	2e-47	52/5000
MT449722.1	fjS163_2	0.00931776	0	3976/5000
MT449722.1	gdS524_2	0.146533	0	402/5000
MT449722.1	gxS230_2	0.0510126	0	1735/5000
MT449722.1	gxS417_2	0.0556497	0	1601/5000
MT449722.1	MF455226.1	0.432971	0.00999431	9/5000
MT449722.1	MF455227.1	0.215763	5.79e-217	156/5000
MT449722.1	MG552133.1	0.198799	4.73e-282	196/5000
MT449722.1	MG780294.1	0.138851	0	448/5000
MT449722.1	MH077952.1	0.221223	5.09e-151	145/5000
MT449722.1	MH114596.1	0.212949	2.46e-181	162/5000
MT449722.1	MK770642.1	0.196568	2.15e-254	202/5000
MT449722.1	MN648330.1	0.478124	0.0417578	5/5000
MT449722.1	MT449718.1	0.212949	2.7e-228	162/5000
MT449722.1	MT449719.1	0.212035	7.87e-232	164/5000
MT449722.1	MT449720.1	0.00347488	0	4577/5000
MT449722.1	MT449721.1	0.00717756	0	4182/5000
ynS63_2	AP018939.2	0.122882	0	563/5000
ynS63_2	CM016897.1	0.18176	4.01e-284	247/5000
ynS63_2	CP033093.1	0.227127	3.63e-182	134/5000
ynS63_2	CP033094.1	0.19162	6.33e-237	216/5000
ynS63_2	CP033095.1	0.151687	0	374/5000
ynS63_2	CP033097.1	0.354628	8.48e-11	25/5000
ynS63_2	CP035195.1	0.205942	5.76e-238	178/5000
ynS63_2	CP035200.1	0.21919	2.53e-207	149/5000
ynS63_2	CP038103.1	0.224924	5.01e-132	138/5000
ynS63_2	CP040718.1	0.3048	9.66e-28	48/5000
ynS63_2	CP042600.1	0.112813	0	652/5000
ynS63_2	CP042601.1	0.112918	0	651/5000
ynS63_2	CP042602.1	0.241267	1.71e-132	111/5000
ynS63_2	CP042607.1	0.287818	2.25e-64	60/5000
ynS63_2	CP042608.1	0.182356	0	245/5000
ynS63_2	CP042616.1	0.246901	1.57e-79	103/5000
ynS63_2	CP042617.1	0.235405	1.63e-116	120/5000
ynS63_2	CP042618.1	0.163358	0	318/5000
ynS63_2	CP042619.1	0.144441	0	414/5000
ynS63_2	CP042620.1	0.404746	0.00056105	13/5000
ynS63_2	CP042621.1	0.096472	0	832/5000
ynS63_2	CP042622.1	0.495273	0.279646	4/5000
ynS63_2	CP042628.1	0.212035	7.04e-164	164/5000
ynS63_2	CP042629.1	0.129888	0	509/5000
ynS63_2	CP042630.1	0.0919029	0	892/5000
ynS63_2	CP042631.1	0.220709	8.71e-155	146/5000
ynS63_2	CP042632.1	0.393769	5.13e-05	15/5000
ynS63_2	CP042633.1	0.172077	0	282/5000
ynS63_2	CP042639.1	0.211132	3.67e-159	166/5000
ynS63_2	CP042640.1	0.130163	0	507/5000
ynS63_2	CP042641.1	0.417565	0.00535434	11/5000
ynS63_2	CP042642.1	0.0857403	0	981/5000
ynS63_2	CP042643.1	0.249887	9.4e-121	99/5000
ynS63_2	CP042644.1	0.335745	3.75e-27	32/5000
ynS63_2	CP042646.1	0.0688369	0	1284/5000
ynS63_2	CP042647.1	0.340679	2.86e-24	30/5000
ynS63_2	CP048224.1	0.357752	3.3e-08	24/5000
ynS63_2	CP053212.1	0.331112	1.37e-29	34/5000
ynS63_2	CP053213.1	0.241267	1.74e-132	111/5000
ynS63_2	CP053880.1	0.384171	1.76e-05	17/5000
ynS63_2	CP071820.1	0.237953	4.81e-96	116/5000
ynS63_2	CP071821.1	0.333394	1.84e-14	33/5000
ynS63_2	CP071822.1	0.273975	4.85e-59	72/5000
ynS63_2	CP071824.1	0.200326	1.36e-258	192/5000
ynS63_2	CP077064.1	0.0984883	0	807/5000
ynS63_2	CP077065.1	0.247636	5.86e-114	102/5000
[truncated: 17 more rows]
