# Supplementary material for: Distribution and Transmission of Colistin Resistance Genes mcr-1 and mcr-3 among Nontyphoidal Salmonella Isolates in China from 2011 to 2020
Source: Microbiol Spectr. 2023 Jan 10;11(1):e03833-22. doi: 10.1128/spectrum.03833-22 (PMC9927481; doi:10.1128/spectrum.03833-22)
Supplement: Supplemental file 8 — Table S8. Download spectrum.03833-22-s0008.csv, CSV file, 0.03 MB [file spectrum.03833-22-s0008.csv]

ID	Accession	Predicted_serotype(s)	Quality_Module	Genotype	mcr gene	Sequence_Type	Genome Length	N50 value	Number of Contigs	LabID	Lab	Isolation_date	Date
ah19S12	SAMN26550132	1,4,[5],12:i:-	Passed	aac(3)-IVa, aac(6')-Iaa, aac(6')-Ib-cr, aac(6')-Ib-cr, aadA1, aadA8b, aph(3'')-Ib, aph(3')-Ia, aph(4)-Ia, aph(6)-Id, ARR-3, blaCTX-M-14, blaOXA-1, blaTEM-1B, catB4, cmlA1, dfrA12, floR, mcr-1, oqxA, oqxB, qnrS2, sul1, sul2, sul3, tet(B)	mcr-1	34	5209985	194123	167	AnhuiCDC	east	2019/7/24	2019-20/5/30
bjS152	SAMN26550133	1,4,[5],12:i:-	Passed	aac(3)-IVa, aac(6')-Iaa, aac(6')-Ib-cr, aac(6')-Ib-cr, aadA1, aadA8b, aph(3')-Ia, aph(4)-Ia, ARR-3, blaCTX-M-14, blaOXA-1, catB4, cmlA1, dfrA12, floR, mcr-1, oqxA, oqxB, qnrS2, sul1, sul2, sul3, tet(A)	mcr-1	34	5172572	135053	161	BeijingCDC	north	2017/7/10	2017/7/10
C3	SAMN26550134	Typhimurium	Passed	aac(3)-IVa, aac(6')-Iaa, aac(6')-Ib-cr, aac(6')-Ib-cr, aadA1, aadA8b, aph(3'')-Ib, aph(3')-Ia, aph(4)-Ia, aph(6)-Id, ARR-3, blaCTX-M-14, blaOXA-1, blaTEM-1B, catB4, cmlA1, dfrA12, floR, gyrA (D87N), mcr-1, oqxA, oqxB, sul1, sul2, sul3, tet(B)	mcr-1	34	5155206	223649	120	JiangsuCDC	east	2016/6/28	2014-16/11/4
C34	SAMN26550135	1,4,[5],12:i:-	Passed	aac(3)-IVa, aac(6')-Iaa, aadA1, aadA8b, aph(3'')-Ib, aph(3')-Ia, aph(4)-Ia, aph(6)-Id, blaCTX-M-14, cmlA1, dfrA12, floR, fosA3, gyrA (S83F), mcr-1, oqxA, oqxB, sul1, sul2, sul3, tet(B)	mcr-1	34	5162641	239141	95	SichuanCDC	southwest	2016/10/25	2014-16/11/4
C36	SAMN26550136	1,4,[5],12:i:-	Passed	aac(3)-IVa, aac(6')-Iaa, aadA1, aadA2, aph(3'')-Ib, aph(3')-Ia, aph(4)-Ia, aph(6)-Id, blaCTX-M-14, blaTEM-1B, cmlA1, dfrA12, floR, fosA3, gyrA (S83F), mcr-1, mph(A), oqxA, oqxB, sul1, sul2, sul3, tet(B)	mcr-1	34	5167900	239140	101	SichuanCDC	southwest	2016/6/24	2014-16/11/4
C5	SAMN26550137	1,4,[5],12:i:-	Passed	aac(3)-IVa, aac(6')-Iaa, aadA1, aadA8b, aph(3')-Ia, aph(4)-Ia, blaCTX-M-14, cmlA1, dfrA12, floR, fosA3, gyrA (D87N), mcr-1, oqxA, oqxB, sul1, sul2, sul3, tet(B)	mcr-1	34	5124173	163942	104	JiangsuCDC	east	2016/10/10	2014-16/11/4
CT85	SAMN26550138	Typhimurium	Passed	aac(6')-Iaa, aadA1, aadA2, blaTEM-1B, cmlA1, dfrA12, floR, mcr-1, qnrS1, sul2, sul3, tet(A)	mcr-1	19	4834671	122428	103	JiangsuCDC	east	2020/5/30	2019-20/5/30
D101	SAMN26550139	Typhimurium	Passed	aac(3)-IVa, aac(6')-Iaa, aph(4)-Ia, blaCTX-M-14, floR, fosA3, gyrA (D87Y), mcr-1, sul2, tet(B)	mcr-1	34	5214962	164972	99	HenanCDC	mid	2016/8/2	2014-16/11/4
D134	SAMN26550140	1,4,[5],12:i:-	Passed	aac(3)-IVa, aac(6')-Iaa, aadA1, aadA8b, aph(3'')-Ib, aph(4)-Ia, aph(6)-Id, blaCTX-M-14, blaTEM-1B, cmlA1, dfrA12, floR, fosA3, gyrA (D87Y), mcr-1, oqxA, oqxB, sul1, sul2, sul3, tet(B)	mcr-1	34	5189919	220614	107	HunanCDC	mid	2016/7/15	2014-16/11/4
D2	SAMN26550141	1,4,[5],12:i:-	Passed	aac(3)-IVa, aac(6')-Iaa, aac(6')-Ib-cr, aac(6')-Ib-cr, aadA1, aadA8b, aph(4)-Ia, ARR-3, blaCTX-M-55, blaOXA-1, catB4, cmlA1, dfrA12, floR, mcr-1, oqxA, oqxB, qnrS1, sul1, sul2, sul3, tet(B)	mcr-1	34	5190304	149469	132	FujianCDC	south	2016/3/15	2014-16/11/4
D66	SAMN26550142	Typhimurium	Passed	aac(3)-IVa, aac(6')-Iaa, aac(6')-Ib-cr, aac(6')-Ib-cr, aadA1, aadA8b, aph(3'')-Ib, aph(3')-Ia, aph(4)-Ia, aph(6)-Id, ARR-3, blaOXA-1, blaTEM-1B, catB4, cmlA1, dfrA12, floR, gyrA (D87N), mcr-1, oqxA, oqxB, sul1, sul2, sul3, tet(B)	mcr-1	34	5122226	271058	101	Shanxi02CDC	north	2016/11/4	2014-16/11/4
D8	SAMN26550143	1,4,[5],12:i:-	Passed	aac(6')-Iaa, aadA8b, aph(3'')-Ib, aph(3')-Ia, aph(6)-Id, blaTEM-1B, dfrA12, mcr-1, oqxA, oqxB, sul1, sul2, sul3, tet(B)	mcr-1	34	5095526	171862	102	FujianCDC	south	2016/9/7	2014-16/11/4
fjS163	SAMN26550144	1,4,[5],12:i:-	Passed	aac(3)-IId, aac(6')-Iaa, aph(3'')-Ib, aph(6)-Id, blaCTX-M-55, blaTEM-1B, mcr-3.1, qnrS1, sul2, tet(B)	mcr-3	34	5006153	149572	118	FujianCDC	south	2017/11/25	2017/11/25
fjS183	SAMN26550145	1,4,[5],12:i:-	Passed	aac(3)-IVa, aac(6')-Iaa, aadA1, aadA8b, aph(3'')-Ib, aph(3')-Ia, aph(4)-Ia, aph(6)-Id, blaCTX-M-14, blaTEM-1B, cmlA1, dfrA12, floR, fosA3, mcr-1, oqxA, oqxB, sul1, sul2, sul3, tet(B)	mcr-1	34	5138220	186729	114	FujianCDC	south	2017/6/25	2017/6/25
fjS72	SAMN26550146	1,4,[5],12:i:-	Passed	aac(3)-IVa, aac(6')-Iaa, aph(3'')-Ib, aph(4)-Ia, aph(6)-Id, blaCTX-M-55, blaTEM-1B, dfrA5, floR, mcr-1, qnrS1, sul1, sul2, tet(A), tet(M)	mcr-1	34	5258528	116750	143	FujianCDC	south	2018/10/8	2018/10/8
fjS87	SAMN26550147	1,4,[5],12:i:-	Passed	aac(3)-IVa, aac(6')-Iaa, aph(3'')-Ib, aph(4)-Ia, aph(6)-Id, blaCTX-M-14, blaTEM-1B, floR, fosA3, mcr-1, oqxA, oqxB, sul2, tet(B)	mcr-1	34	5164153	137330	118	FujianCDC	south	2018/5/5	2018/5/5
gdS100	SAMN26550148	1,4,[5],12:i:-	Passed	aac(3)-IVa, aac(6')-Iaa, aac(6')-Ib-cr, aac(6')-Ib-cr, aadA1, aadA8b, aph(3'')-Ib, aph(3')-Ia, aph(4)-Ia, aph(6)-Id, ARR-3, blaOXA-1, blaTEM-1B, catB4, cmlA1, dfrA12, floR, gyrA (D87Y), mcr-1, oqxA, oqxB, sul1, sul2, sul3, tet(A)	mcr-1	34	5136872	263019	97	GuangdongCDC	south	2017/3/27	2017/3/27
gdS107	SAMN26550149	1,4,[5],12:i:-	Passed	aac(3)-IId, aac(3)-IVa, aac(6')-Iaa, aadA1, aadA2, aph(4)-Ia, blaTEM-1B, cmlA1, dfrA12, floR, gyrA (S83F), mcr-1, oqxA, oqxB, sul2, sul3, tet(B)	mcr-1	19	5019906	150443	106	GuangdongCDC	south	2017/3/16	2017/3/16
gdS115	SAMN26550150	1,4,[5],12:i:-	Passed	aac(3)-IVa, aac(6')-Iaa, aadA1, aadA8b, aph(3'')-Ib, aph(4)-Ia, aph(6)-Id, blaCTX-M-14, blaTEM-1B, cmlA1, dfrA12, floR, fosA3, mcr-1, oqxA, oqxB, sul1, sul2, sul3, tet(B)	mcr-1	34	5186891	223164	95	GuangdongCDC	south	2017/3/31	2017/3/31
gdS116	SAMN26550151	1,4,[5],12:i:-	Passed	aac(6')-Iaa, aadA1, aadA8b, aph(3')-Ia, cmlA1, dfrA12, gyrA (D87N), mcr-1, oqxA, oqxB, sul1, sul3, tet(B)	mcr-1	5401	5086292	270491	81	GuangdongCDC	south	2017/4/21	2017/4/21
gdS122	SAMN26550152	1,4,[5],12:i:-	Passed	aac(3)-IVa, aac(6')-Iaa, aadA1, aph(3'')-Ib, aph(4)-Ia, aph(6)-Id, blaCTX-M-14, blaTEM-1B, cmlA1, floR, fosA3, mcr-1, oqxA, oqxB, sul1, sul2, sul3, tet(B)	mcr-1	34	5148308	232136	104	GuangdongCDC	south	2017/4/22	2017/4/22
gdS140	SAMN26550153	1,4,[5],12:i:-	Passed	aac(3)-IVa, aac(6')-Iaa, aadA1, aadA8b, aph(3')-Ia, aph(4)-Ia, blaCTX-M-14, cmlA1, dfrA12, floR, fosA3, gyrA (D87N), mcr-1, oqxA, oqxB, sul1, sul2, sul3, tet(B)	mcr-1	34	5075748	223164	99	GuangdongCDC	south	2017/5/14	2017/5/14
gdS143	SAMN26550154	1,4,[5],12:i:-	Passed	aac(3)-IVa, aac(6')-Iaa, aadA1, aadA8b, aph(3'')-Ib, aph(4)-Ia, aph(6)-Id, blaCTX-M-14, blaTEM-1B, cmlA1, dfrA12, floR, fosA3, mcr-1, oqxA, oqxB, sul1, sul2, sul3, tet(B)	mcr-1	34	5114168	219653	94	GuangdongCDC	south	2017/4/25	2017/4/25
gdS154	SAMN26550155	1,4,[5],12:i:-	Passed	aac(3)-IVa, aac(6')-Iaa, aadA1, aadA2, aph(3'')-Ib, aph(3')-Ia, aph(4)-Ia, aph(6)-Id, blaCTX-M-14, blaTEM-1B, cmlA1, floR, fosA3, mcr-1, oqxA, oqxB, sul1, sul2, sul3, tet(A), tet(B)	mcr-1	34	5263162	149712	116	GuangdongCDC	south	2017/6/1	2017/6/1
gdS156	SAMN26550156	1,4,[5],12:i:-	Passed	aac(3)-IVa, aac(6')-Iaa, aadA1, aadA8b, aph(3'')-Ib, aph(4)-Ia, aph(6)-Id, blaCTX-M-14, blaTEM-1B, cmlA1, dfrA12, floR, fosA3, mcr-1, oqxA, oqxB, sul1, sul2, sul3, tet(B)	mcr-1	34	5208167	223164	122	GuangdongCDC	south	2017/6/2	2017/6/2
gdS157	SAMN26550157	1,4,[5],12:i:-	Passed	aac(3)-IVa, aac(6')-Iaa, aadA1, aadA8b, aph(3'')-Ib, aph(4)-Ia, aph(6)-Id, blaCTX-M-14, blaTEM-1B, cmlA1, dfrA12, floR, fosA3, gyrA (D87Y), mcr-1, sul1, sul2, sul3, tet(B)	mcr-1	34	5260125	174821	115	GuangdongCDC	south	2017/5/26	2017/5/26
gdS171	SAMN26550158	1,4,[5],12:i:-	Passed	aac(6')-Iaa, aph(3'')-Ib, aph(3')-Ia, aph(6)-Id, blaCTX-M-14, blaTEM-1B, fosA3, mcr-1, oqxA, oqxB, sul1, sul2, tet(A), tet(B)	mcr-1	34	5141983	239140	91	GuangdongCDC	south	2017/6/4	2017/6/4
gdS181	SAMN26550159	1,4,[5],12:i:-	Passed	aac(3)-IVa, aac(6')-Iaa, aadA1, aadA2, aph(3'')-Ib, aph(3')-Ia, aph(4)-Ia, aph(6)-Id, blaCTX-M-14, blaTEM-1B, cmlA1, floR, fosA3, gyrA (D87N), mcr-1, oqxA, oqxB, sul1, sul2, sul3, tet(B)	mcr-1	34	5145949	231617	104	GuangdongCDC	south	2017/6/16	2017/6/16
gdS184	SAMN26550160	1,4,[5],12:i:-	Passed	aac(3)-IVa, aac(6')-Iaa, aadA1, aadA8b, aph(3'')-Ib, aph(4)-Ia, aph(6)-Id, blaCTX-M-14, blaTEM-1B, cmlA1, dfrA12, floR, fosA3, mcr-1, oqxA, oqxB, sul1, sul2, sul3, tet(B)	mcr-1	34	5171380	239140	98	GuangdongCDC	south	2017/6/18	2017/6/18
gdS196	SAMN26550161	1,4,[5],12:i:-	Passed	aac(3)-IVa, aac(6')-Iaa, aadA1, aph(3')-Ia, aph(4)-Ia, blaCTX-M-14, cmlA1, floR, fosA3, mcr-1, sul1, sul2, sul3, tet(A), tet(B)	mcr-1	34	5119792	174816	106	GuangdongCDC	south	2017/5/3	2017/5/3
gdS197	SAMN26550162	1,4,[5],12:i:-	Passed	aac(3)-IVa, aac(6')-Iaa, aadA1, aadA8b, aph(3'')-Ib, aph(3')-Ia, aph(4)-Ia, aph(6)-Id, blaCTX-M-14, blaTEM-1B, cmlA1, dfrA12, floR, fosA3, mcr-1, oqxA, oqxB, sul1, sul2, sul3, tet(B)	mcr-1	34	5157068	135128	127	GuangdongCDC	south	2017/6/13	2017/6/13
gdS203	SAMN26550163	1,4,[5],12:i:-	Passed	aac(3)-IVa, aac(6')-Iaa, aadA1, aadA2, aph(3'')-Ib, aph(3')-Ia, aph(4)-Ia, aph(6)-Id, blaCTX-M-14, blaTEM-1B, cmlA1, floR, fosA3, gyrA (S83Y), mcr-1, oqxA, oqxB, sul1, sul2, sul3, tet(A)	mcr-1	34	5131945	214432	105	GuangdongCDC	south	2017/7/8	2017/7/8
gdS215	SAMN26550164	1,4,[5],12:i:-	Passed	aac(3)-IVa, aac(6')-Iaa, aadA1, aadA8b, aph(3'')-Ib, aph(3')-Ia, aph(4)-Ia, aph(6)-Id, blaCTX-M-14, blaTEM-1B, cmlA1, dfrA12, floR, fosA3, mcr-1, oqxA, oqxB, sul1, sul2, sul3, tet(B)	mcr-1	34	5157129	193989	106	GuangdongCDC	south	2017/7/19	2017/7/19
gdS216	SAMN26550165	1,4,[5],12:i:-	Passed	aac(3)-IVa, aac(6')-Iaa, aph(4)-Ia, blaCTX-M-14, floR, fosA3, gyrA (D87N), mcr-1, sul2, tet(B)	mcr-1	34	5137844	223162	103	GuangdongCDC	south	2017/6/29	2017/6/29
gdS223	SAMN26550166	1,4,[5],12:i:-	Passed	aac(3)-IVa, aac(6')-Iaa, aadA1, aadA2, aph(4)-Ia, blaCTX-M-14, cmlA1, floR, fosA3, gyrA (D87N), mcr-1, oqxA, oqxB, sul2, tet(B)	mcr-1	34	5088859	275749	75	GuangdongCDC	south	2017/8/2	2017/8/2
gdS261	SAMN26550167	1,4,[5],12:i:-	Passed	aac(6')-Iaa, aadA8b, aph(3'')-Ib, aph(3')-Ia, aph(6)-Id, blaTEM-1B, dfrA12, mcr-1, oqxA, oqxB, sul1, sul2, tet(B)	mcr-1	34	5114869	135128	123	GuangdongCDC	south	2017/8/28	2017/8/28
gdS292	SAMN26550168	1,4,[5],12:i:-	Passed	aac(6')-Iaa, aadA1, aadA2, aph(3'')-Ib, aph(6)-Id, blaTEM-1B, cmlA1, mcr-1, oqxA, oqxB, sul2, sul3, tet(B)	mcr-1	34	5166617	223164	81	GuangdongCDC	south	2017/7/17	2017/7/17
gdS310	SAMN26550169	Typhimurium	Passed	aac(3)-IVa, aac(6')-Iaa, aadA1, aadA8b, aph(3'')-Ib, aph(3')-Ia, aph(4)-Ia, aph(6)-Id, blaCTX-M-14, blaTEM-1B, cmlA1, dfrA12, floR, fosA3, gyrA (D87N), mcr-1, oqxA, oqxB, sul1, sul2, sul3, tet(B)	mcr-1	34	5145632	231607	110	GuangdongCDC	south	2017/9/23	2017/9/23
gdS324	SAMN26550170	Typhimurium	Passed	aac(3)-IVa, aac(6')-Iaa, aadA1, aadA2, aph(3')-Ia, aph(4)-Ia, blaCTX-M-14, blaTEM-1B, cmlA1, floR, fosA3, gyrA (D87N), mcr-1, oqxA, oqxB, sul1, sul2, sul3, tet(B)	mcr-1	9160	5182859	173527	100	GuangdongCDC	south	2017/9/27	2017/9/27
gdS325	SAMN26550171	Typhimurium	Passed	aac(3)-IVa, aac(6')-Iaa, aadA1, aadA2, aph(3')-Ia, aph(4)-Ia, blaCTX-M-14, blaTEM-1B, cmlA1, floR, fosA3, gyrA (D87N), mcr-1, oqxA, oqxB, sul1, sul2, sul3, tet(B)	mcr-1	9160	5121784	267192	93	GuangdongCDC	south	2017/9/30	2017/9/30
gdS327	SAMN26550172	Typhimurium	Passed	aac(3)-IVa, aac(6')-Iaa, aac(6')-Ib-cr, aac(6')-Ib-cr, aph(4)-Ia, ARR-3, blaOXA-1, catB4, floR, gyrA (D87N), mcr-1, oqxA, oqxB, sul1, sul2, tet(B)	mcr-1	34	5118377	282353	81	GuangdongCDC	south	2017/10/10	2017/10/10
gdS332	SAMN26550173	1,4,[5],12:i:-	Passed	aac(3)-IVa, aac(6')-Iaa, aadA1, aadA2, aph(3'')-Ib, aph(4)-Ia, aph(6)-Id, blaCTX-M-14, blaTEM-1B, cmlA1, dfrA12, floR, fosA3, mcr-1, mph(A), oqxA, oqxB, sul1, sul2, sul3	mcr-1	34	5152575	223164	110	GuangdongCDC	south	2017/10/10	2017/10/10
gdS348	SAMN26550174	1,4,[5],12:i:-	Passed	aac(3)-IVa, aac(6')-Iaa, aac(6')-Ib-cr, aac(6')-Ib-cr, aadA1, aadA8b, aph(3'')-Ib, aph(3')-Ia, aph(4)-Ia, aph(6)-Id, ARR-3, blaCTX-M-14, blaOXA-1, blaTEM-1B, catB4, cmlA1, dfrA12, floR, mcr-1, oqxB, qnrS2, sul1, sul2, sul3, tet(B)	mcr-1	34	5202387	172599	146	GuangdongCDC	south	2017/10/14	2017/10/14
gdS375	SAMN26550175	Typhimurium	Passed	aac(3)-IVa, aac(6')-Iaa, aadA1, aadA2, aph(3')-Ia, aph(4)-Ia, blaCTX-M-14, cmlA1, floR, fosA3, gyrA (D87N), mcr-1, oqxA, oqxB, sul1, sul2, sul3, tet(B)	mcr-1	34	5143516	275749	90	GuangdongCDC	south	2017/10/20	2017/10/20
gdS390	SAMN26550176	1,4,[5],12:i:-	Passed	aac(3)-IVa, aac(6')-Iaa, aadA1, aadA8b, aph(3'')-Ib, aph(4)-Ia, aph(6)-Id, blaCTX-M-14, blaTEM-1B, cmlA1, dfrA12, floR, fosA3, mcr-1, oqxA, oqxB, sul1, sul2, sul3, tet(B)	mcr-1	34	5179565	129404	118	GuangdongCDC	south	2017/10/31	2017/10/31
gdS411	SAMN26550177	Typhimurium	Passed	aac(3)-IVa, aac(6')-Iaa, aadA1, aadA8b, aph(3'')-Ib, aph(3')-Ia, aph(4)-Ia, aph(6)-Id, blaCTX-M-14, blaTEM-1B, cmlA1, dfrA12, floR, fosA3, gyrA (D87N), mcr-1, oqxA, oqxB, sul1, sul2, sul3, tet(B)	mcr-1	34	5130128	135128	127	GuangdongCDC	south	2017/12/25	2017/12/25
gdS454	SAMN26550178	1,4,[5],12:i:-	Passed	aac(3)-IVa, aac(6')-Iaa, aph(3'')-Ib, aph(4)-Ia, aph(6)-Id, blaCTX-M-14, blaTEM-1B, floR, fosA3, mcr-1, mph(A), oqxA, oqxB, sul1, sul2, tet(B)	mcr-1	34	5152264	170865	116	GuangdongCDC	south	2018/3/2	2018/3/2
gdS524	SAMN26550179	Typhimurium	Passed	aac(3)-IId, aac(6')-Iaa, aph(3'')-Ib, aph(6)-Id, blaTEM-1B, floR, mcr-3.1, qnrS1, sul2, tet(A), tet(B)	mcr-3	34	5038447	190634	108	GuangdongCDC	south	2018/4/1	2018/4/1
gdS528	SAMN26550180	1,4,[5],12:i:-	Passed	aac(6')-Iaa, aph(3'')-Ib, aph(6)-Id, blaTEM-1B, dfrA14, floR, mcr-1, qnrS1, sul2, tet(A)	mcr-1	34	5111241	213753	104	GuangdongCDC	south	2018/4/13	2018/4/13
gdS560	SAMN26550181	1,4,[5],12:i:-	Passed	aac(3)-IVa, aac(6')-Iaa, aph(4)-Ia, blaCTX-M-14, floR, fosA3, mcr-1, mph(A), sul2	mcr-1	34	5084854	223164	89	GuangdongCDC	south	2018/5/29	2018/5/29
gdS614	SAMN26550182	Typhimurium	Passed	aac(6')-Iaa, aadA16, ARR-3, blaCTX-M-64, dfrA27, mcr-1, mph(A), oqxA, oqxB, qnrS2, sul1, tet(A)	mcr-1	19	5185716	178340	99	GuangdongCDC	south	2018/7/26	2018/7/26
gdS67	SAMN26550183	1,4,[5],12:i:-	Passed	aac(3)-IVa, aac(6')-Iaa, aadA1, aadA8b, aph(3'')-Ib, aph(3')-Ia, aph(4)-Ia, aph(6)-Id, blaCTX-M-14, blaTEM-1B, cmlA1, dfrA12, floR, fosA3, mcr-1, oqxA, oqxB, sul1, sul2, sul3, tet(B)	mcr-1	34	5155323	177024	113	GuangdongCDC	south	2017/2/7	2017/2/7
gdS705	SAMN26550184	1,4,[5],12:i:-	Passed	aac(3)-IVa, aac(6')-Iaa, aph(3'')-Ib, aph(4)-Ia, aph(6)-Id, blaCTX-M-14, blaTEM-1B, floR, fosA3, mcr-1, sul2, tet(B)	mcr-1	34	5141846	136707	115	GuangdongCDC	south	2018/8/26	2018/8/26
gdS773	SAMN26550185	1,4,[5],12:i:-	Passed	aac(3)-IVa, aac(6')-Iaa, aadA1, aadA8b, aph(3'')-Ib, aph(3')-Ia, aph(4)-Ia, aph(6)-Id, blaCTX-M-14, blaCTX-M-55, blaTEM-1B, cmlA1, dfrA12, floR, fosA3, mcr-1, oqxA, oqxB, qnrS1, sul1, sul2, sul3, tet(B)	mcr-1	34	5213925	223164	101	GuangdongCDC	south	2018/10/2	2018/10/2
gdS79	SAMN26550186	1,4,[5],12:i:-	Passed	aac(6')-Iaa, aph(3'')-Ib, aph(6)-Id, blaTEM-1B, mcr-1, sul2, tet(B)	mcr-1	34	4980322	174803	88	GuangdongCDC	south	2017/1/7	2017/1/7
gdS810	SAMN26550187	1,4,[5],12:i:-	Passed	aac(3)-IVa, aac(6')-Iaa, aadA1, aadA8b, aph(3'')-Ib, aph(3')-Ia, aph(4)-Ia, aph(6)-Id, blaCTX-M-14, blaTEM-1B, cmlA1, dfrA12, floR, fosA3, mcr-1, oqxA, oqxB, sul1, sul2, sul3, tet(B)	mcr-1	34	5200482	175384	134	GuangdongCDC	south	2018/11/3	2018/11/3
gdS92	SAMN26550188	1,4,[5],12:i:-	Passed	aac(3)-IVa, aac(6')-Iaa, aadA1, aadA8b, aph(3'')-Ib, aph(4)-Ia, aph(6)-Id, blaCTX-M-14, blaTEM-1B, cmlA1, dfrA12, floR, fosA3, mcr-1, oqxA, oqxB, sul1, sul2, sul3, tet(B)	mcr-1	34	5180109	182034	122	GuangdongCDC	south	2017/2/20	2017/2/20
gx19S24	SAMN26550189	1,4,[5],12:i:-	Passed	aac(3)-IVa, aac(6')-Iaa, aph(3'')-Ib, aph(4)-Ia, aph(6)-Id, blaCTX-M-55, blaTEM-1B, dfrA5, floR, mcr-1, qnrS1, sul1, sul2, tet(A), tet(M)	mcr-1	34	5256310	149572	135	GuangxiCDC	south	2019/7/22	2019-20/5/30
gxS121	SAMN26550190	Typhimurium	Passed	aac(3)-IVa, aac(6')-Iaa, aadA1, aadA8b, aph(3'')-Ib, aph(3')-Ia, aph(4)-Ia, aph(6)-Id, blaCTX-M-14, blaTEM-1B, cmlA1, dfrA12, floR, fosA3, gyrA (D87N), mcr-1, oqxA, oqxB, sul1, sul2, sul3, tet(B)	mcr-1	34	5144861	128703	125	GuangxiCDC	south	2017/2/6	2017/2/6
gxS122	SAMN26550191	1,4,[5],12:i:-	Passed	aac(3)-IVa, aac(6')-Iaa, aadA1, aadA2, aph(4)-Ia, blaTEM-1B, cmlA1, dfrA12, floR, gyrA (S83F), mcr-1, sul2, sul3, tet(B)	mcr-1	19	4985101	104612	125	GuangxiCDC	south	2017/2/14	2017/2/14
gxS128	SAMN26550192	1,4,[5],12:i:-	Passed	aac(6')-Iaa, aph(3'')-Ib, aph(6)-Id, blaTEM-1B, mcr-1, sul2, tet(B)	mcr-1	34	5000782	135128	111	GuangxiCDC	south	2017/3/18	2017/3/18
gxS129	SAMN26550193	1,4,[5],12:i:-	Passed	aac(3)-IId, aac(6')-Iaa, aph(3'')-Ib, aph(6)-Id, blaCTX-M-55, blaTEM-1B, floR, mcr-3.1, qnrS1, sul2, tet(A)	mcr-3	34	5063509	233469	98	GuangxiCDC	south	2017/1/4	2017/1/4
gxS130	SAMN26550194	1,4,[5],12:i:-	Passed	aac(3)-IVa, aac(6')-Iaa, aadA1, aadA2, aph(3'')-Ib, aph(3')-Ia, aph(4)-Ia, aph(6)-Id, blaCTX-M-14, blaTEM-1B, cmlA1, floR, fosA3, mcr-1, oqxA, oqxB, sul1, sul2, sul3, tet(A), tet(B)	mcr-1	34	5155876	232136	104	GuangxiCDC	south	2017/4/2	2017/4/2
gxS132	SAMN26550195	1,4,[5],12:i:-	Passed	aac(3)-IId, aac(6')-Iaa, aph(3'')-Ib, aph(6)-Id, blaCTX-M-55, blaTEM-1B, floR, mcr-3.1, qnrS1, sul2, tet(A), tet(B)	mcr-3	34	5086848	116329	144	GuangxiCDC	south	2017/3/13	2017/3/13
gxS139	SAMN26550196	1,4,[5],12:i:-	Passed	aac(3)-IVa, aac(6')-Iaa, aadA1, aadA2, aph(3')-Ia, aph(4)-Ia, blaCTX-M-14, cmlA1, floR, fosA3, mcr-1, oqxA, oqxB, sul2, sul3, tet(A), tet(B)	mcr-1	34	5139067	149572	121	GuangxiCDC	south	2017/4/22	2017/4/22
gxS149	SAMN26550197	1,4,[5],12:i:-	Passed	aac(3)-IVa, aac(6')-Iaa, aac(6')-Ib-cr, aac(6')-Ib-cr, aadA1, aadA8b, aph(3'')-Ib, aph(4)-Ia, aph(6)-Id, ARR-3, blaOXA-1, catB4, cmlA1, dfrA12, floR, gyrA (D87N), mcr-1, oqxA, oqxB, sul1, sul2, sul3, tet(B)	mcr-1	34	5115819	135128	125	GuangxiCDC	south	2017/5/24	2017/5/24
gxS156	SAMN26550198	1,4,[5],12:i:-	Passed	aac(3)-IId, aac(6')-Iaa, aph(3'')-Ib, aph(6)-Id, blaCTX-M-55, blaTEM-1B, mcr-3.1, qnrS1, sul2, tet(B)	mcr-3	34	5005501	125904	118	GuangxiCDC	south	2017/6/18	2017/6/18
gxS184	SAMN26550199	1,4,[5],12:i:-	Passed	aac(3)-IVa, aac(6')-Iaa, aadA8b, aph(3'')-Ib, aph(4)-Ia, aph(6)-Id, blaCTX-M-14, blaTEM-1B, dfrA12, floR, fosA3, mcr-1, oqxA, oqxB, sul1, sul2, tet(B)	mcr-1	34	5168775	149572	120	GuangxiCDC	south	2017/8/26	2017/8/26
gxS230	SAMN26550200	1,4,[5],12:i:-	Passed	aac(3)-IId, aac(6')-Iaa, aph(3'')-Ib, aph(6)-Id, blaCTX-M-55, blaTEM-1B, floR, mcr-3.1, qnrS1, sul2, tet(A)	mcr-3	34	5053928	135128	119	GuangxiCDC	south	2017/9/23	2017/9/23
gxS239	SAMN26550201	1,4,[5],12:i:-	Passed	aac(3)-IVa, aac(6')-Iaa, aadA1, aadA2, aph(3'')-Ib, aph(3')-Ia, aph(4)-Ia, aph(6)-Id, blaCTX-M-14, blaTEM-1B, cmlA1, dfrA12, floR, fosA3, mcr-1, mph(A), oqxA, oqxB, sul1, sul2, sul3, tet(B)	mcr-1	34	5268560	189472	103	GuangxiCDC	south	2017/11/13	2017/11/13
gxS247	SAMN26550202	1,4,[5],12:i:-	Passed	aac(3)-IVa, aac(6')-Iaa, aac(6')-Ib-cr, aac(6')-Ib-cr, aph(4)-Ia, ARR-3, blaCTX-M-55, blaOXA-1, catB4, floR, gyrA (D87N), mcr-1, sul1, sul2, tet(B)	mcr-1	34	5178010	135128	107	GuangxiCDC	south	2017/11/18	2017/11/18
gxS262	SAMN26550203	Rissen	Passed	aadA1, aadA2, blaTEM-1B, cmlA1, dfrA12, floR, mcr-1, qnrS1, sul2, sul3, tet(A)	mcr-1	469	4980449	147837	114	GuangxiCDC	south	2017/12/3	2017/12/3
gxS268	SAMN26550204	1,4,[5],12:i:-	Passed	aac(3)-IVa, aac(6')-Iaa, aadA1, aph(4)-Ia, blaCTX-M-14, cmlA1, floR, fosA3, mcr-1, oqxA, oqxB, sul1, sul2, sul3, tet(B)	mcr-1	34	5127432	135128	127	GuangxiCDC	south	2018/1/15	2018/1/15
gxS277	SAMN26550205	Typhimurium	Passed	aac(3)-IVa, aac(6')-Iaa, aadA1, aadA2, aph(3')-Ia, aph(4)-Ia, blaCTX-M-14, blaTEM-1B, cmlA1, floR, fosA3, gyrA (D87N), mcr-1, oqxA, oqxB, sul1, sul2, sul3, tet(B)	mcr-1	9160	5140629	109735	125	GuangxiCDC	south	2018/4/11	2018/4/11
gxS351	SAMN26550206	1,4,[5],12:i:-	Passed	aac(3)-IVa, aac(6')-Iaa, aadA1, aadA8b, aph(3'')-Ib, aph(4)-Ia, aph(6)-Id, blaCTX-M-14, blaTEM-1B, cmlA1, dfrA12, floR, fosA3, mcr-1, oqxA, oqxB, sul1, sul2, sul3, tet(B)	mcr-1	34	5181956	171862	119	GuangxiCDC	south	2018/7/11	2018/7/11
gxS384	SAMN26550207	1,4,[5],12:i:-	Passed	aac(3)-IVa, aac(6')-Iaa, aph(3'')-Ib, aph(4)-Ia, aph(6)-Id, blaCTX-M-14, blaTEM-1B, floR, fosA3, mcr-1, sul2, sul3, tet(B)	mcr-1	34	5156666	154584	117	GuangxiCDC	south	2018/8/29	2018/8/29
gxS391	SAMN26550208	1,4,[5],12:i:-	Passed	aac(3)-IVa, aac(6')-Iaa, aadA8b, aph(3'')-Ib, aph(4)-Ia, aph(6)-Id, blaCTX-M-14, blaTEM-1B, dfrA12, floR, fosA3, mcr-1, sul2, tet(B)	mcr-1	34	5126941	155092	112	GuangxiCDC	south	2018/9/25	2018/9/25
gxS403	SAMN26550209	1,4,[5],12:i:-	Passed	aac(6')-Iaa, aadA1, aadA2, aph(3'')-Ib, aph(3')-Ia, aph(6)-Id, blaCTX-M-14, blaTEM-1B, cmlA1, dfrA12, fosA3, mcr-1, mph(A), oqxA, oqxB, sul2, sul3, tet(B)	mcr-1	34	5171698	149572	119	GuangxiCDC	south	2018/10/15	2018/10/15
gxS417	SAMN26550210	1,4,[5],12:i:-	Passed	aac(3)-IId, aac(6')-Iaa, aph(3'')-Ib, aph(6)-Id, blaTEM-1B, floR, mcr-3.1, qnrS1, sul2, tet(A)	mcr-3	34	5032966	149747	118	GuangxiCDC	south	2018/11/4	2018/11/4
gxS81	SAMN26550211	Newport	Passed	aac(3)-IVa, aac(6')-Iaa, aph(3')-Ia, aph(4)-Ia, blaTEM-20, dfrA14, floR, mcr-1, qnrS1, tet(A), tet(M)	mcr-1	31	5182832	135017	75	GuangxiCDC	south	2016/6/29	2014-16/11/4
gxS90	SAMN26550212	Newport	Passed	aac(3)-IVa, aac(6')-Iaa, aph(3')-Ia, aph(4)-Ia, blaTEM-20, floR, mcr-1, tet(M)	mcr-1	31	5054057	154231	75	GuangxiCDC	south	2016/7/26	2014-16/11/4
gzS10	SAMN26550213	Typhimurium	Passed	aac(3)-IId, aac(6')-Iaa, aph(3'')-Ib, aph(6)-Id, blaTEM-1B, floR, mcr-3.1, mph(A), qnrS1, sul2, tet(A)	mcr-3	34	5110083	145404	131	GuizhouCDC	southwest	2018/6/5	2018/6/5
ha19S45	SAMN26550214	Typhimurium	Passed	aac(6')-Iaa, aadA1, aadA2, blaTEM-1B, cmlA1, dfrA12, floR, mcr-1, qnrS1, sul2, sul3, tet(A)	mcr-1	19	4816672	171862	86	HenanCDC	mid	2019/5/6	2019-20/5/30
haS34	SAMN26550215	1,4,[5],12:i:-	Passed	aac(3)-IVa, aac(6')-Iaa, aac(6')-Ib-cr, aac(6')-Ib-cr, aadA1, aadA8b, aph(3'')-Ib, aph(3')-Ia, aph(4)-Ia, aph(6)-Id, ARR-3, blaCTX-M-14, blaOXA-1, catB4, cmlA1, dfrA12, floR, mcr-1, oqxA, oqxB, qnrS2, sul1, sul2, sul3, tet(B)	mcr-1	34	5183474	166920	163	HenanCDC	mid	2017/6/28	2017/6/28
haS51	SAMN26550216	1,4,[5],12:i:-	Passed	aac(3)-IVa, aac(6')-Iaa, aac(6')-Ib-cr, aac(6')-Ib-cr, aadA1, aadA8b, aph(3'')-Ib, aph(3')-Ia, aph(4)-Ia, aph(6)-Id, ARR-3, blaCTX-M-14, blaOXA-1, blaTEM-1B, catB4, cmlA1, dfrA12, floR, mcr-1, oqxA, oqxB, qnrS2, sul1, sul2, sul3, tet(B)	mcr-1	34	5188986	105988	165	HenanCDC	mid	2017/6/9	2017/6/9
haS57	SAMN26550217	1,4,[5],12:i:-	Passed	aac(6')-Iaa, aph(3'')-Ib, aph(6)-Id, blaTEM-1B, mcr-1, sul2, tet(B)	mcr-1	34	5242272	105988	144	HenanCDC	mid	2017/5/31	2017/5/31
haS63	SAMN26550218	Typhimurium	Passed	aac(3)-IVa, aac(6')-Iaa, aac(6')-Ib-cr, aac(6')-Ib-cr, aadA1, aadA8b, aph(3'')-Ib, aph(3')-Ia, aph(4)-Ia, aph(6)-Id, ARR-3, blaCTX-M-14, blaOXA-1, blaTEM-1B, catB4, cmlA1, dfrA12, floR, mcr-1, oqxA, oqxB, qnrS1, qnrS2, sul1, sul2, sul3, tet(A), tet(B)	mcr-1	34	5277492	135128	182	HenanCDC	mid	2018/7/2	2018/7/2
haS67	SAMN26550219	1,4,[5],12:i:-	Passed	aac(3)-IVa, aac(6')-Iaa, aadA1, aadA8b, aph(3')-Ia, aph(4)-Ia, blaCTX-M-14, cmlA1, dfrA12, floR, fosA3, gyrA (D87N), mcr-1, oqxA, oqxB, sul1, sul2, sul3, tet(B)	mcr-1	34	5124141	107311	124	HenanCDC	mid	2018/5/12	2018/5/12
hbS85	SAMN26550220	1,4,[5],12:i:-	Passed	aac(3)-IVa, aac(6')-Iaa, aadA1, aadA8b, aph(3'')-Ib, aph(4)-Ia, aph(6)-Id, blaCTX-M-14, blaTEM-1B, cmlA1, dfrA12, floR, fosA3, mcr-1, oqxA, oqxB, sul1, sul2, sul3, tet(B)	mcr-1	34	5187678	267192	104	HubeiCDC	mid	2018/8/24	2018/8/24
hlS20	SAMN26550221	1,4,[5],12:i:-	Passed	aac(3)-IId, aac(3)-IVa, aac(6')-Iaa, aadA1, aadA2, aph(3'')-Ib, aph(3')-Ia, aph(4)-Ia, aph(6)-Id, blaCTX-M-14, blaTEM-1B, cmlA1, dfrA12, floR, fosA3, gyrA (S83F), lnu(F), mcr-1, mph(A), oqxA, oqxB, sul1, sul2, sul3, tet(B)	mcr-1	34	5336293	135128	154	HeilongjiangCDC	northeast	2015/9/7	2014-16/11/4
hn19S139	SAMN26550222	1,4,[5],12:i:-	Passed	aac(3)-IVa, aac(6')-Iaa, aadA1, aadA8b, aph(3'')-Ib, aph(4)-Ia, aph(6)-Id, blaCTX-M-14, blaTEM-1B, cmlA1, dfrA12, floR, fosA3, mcr-1, oqxA, oqxB, sul1, sul2, sul3, tet(B)	mcr-1	34	5117550	215879	121	HunanCDC	mid	2019/7/25	2019-20/5/30
hn19S199	SAMN26550223	Typhimurium	Passed	aac(6')-Iaa, aadA1, aadA2, blaCTX-M-55, blaTEM-1B, cmlA1, dfrA12, floR, mcr-1, qnrS1, sul2, sul3, tet(A)	mcr-1	19	4901841	248195	81	HunanCDC	mid	2019/5/14	2019-20/5/30
hn19S60	SAMN26550224	1,4,[5],12:i:-	Passed	aac(3)-IId, aac(3)-IVa, aac(6')-Iaa, aph(4)-Ia, gyrA (S83F), mcr-1, oqxA, oqxB, tet(B)	mcr-1	19	5050925	140396	116	HunanCDC	mid	2019/10/5	2019-20/5/30
hnS102	SAMN26550225	1,4,[5],12:i:-	Passed	aac(3)-IVa, aac(6')-Iaa, aadA1, aadA2, aph(3'')-Ib, aph(3')-Ia, aph(4)-Ia, aph(6)-Id, blaCTX-M-14, blaTEM-1B, cmlA1, floR, fosA3, mcr-1, oqxA, oqxB, sul1, sul2, sul3, tet(A), tet(B)	mcr-1	34	5147844	172215	121	HunanCDC	mid	2018/6/26	2018/6/26
hnS105	SAMN26550226	Typhimurium	Passed	aac(3)-IVa, aac(6')-Iaa, aadA1, aadA2, aph(3'')-Ib, aph(4)-Ia, aph(6)-Id, blaCTX-M-14, blaTEM-1B, cmlA1, dfrA12, floR, fosA3, mcr-1, oqxA, oqxB, sul1, sul2, sul3, tet(B)	mcr-1	19	5246566	140415	127	HunanCDC	mid	2018/3/30	2018/3/30
hnS107	SAMN26550227	1,4,[5],12:i:-	Passed	aac(3)-IVa, aac(6')-Iaa, aac(6')-Ib-cr, aac(6')-Ib-cr, aadA1, aadA8b, aph(3'')-Ib, aph(3')-Ia, aph(4)-Ia, aph(6)-Id, ARR-3, blaCTX-M-14, blaOXA-1, blaTEM-1B, catB4, cmlA1, dfrA12, floR, mcr-1, oqxA, oqxB, qnrS2, sul1, sul2, sul3, tet(A), tet(B)	mcr-1	34	5192656	166921	169	HunanCDC	mid	2018/8/27	2018/8/27
hnS110	SAMN26550228	1,4,[5],12:i:-	Passed	aac(3)-IVa, aac(6')-Iaa, aadA1, aadA8b, aph(3'')-Ib, aph(3')-Ia, aph(4)-Ia, aph(6)-Id, blaCTX-M-14, blaTEM-1B, cmlA1, dfrA12, floR, fosA3, mcr-1, oqxA, oqxB, sul1, sul2, sul3, tet(B)	mcr-1	34	5245875	135128	125	HunanCDC	mid	2018/11/20	2018/11/20
hnS115	SAMN26550229	1,4,[5],12:i:-	Passed	aac(3)-IVa, aac(6')-Iaa, aadA1, aadA8b, aph(3'')-Ib, aph(4)-Ia, aph(6)-Id, blaCTX-M-14, blaTEM-1B, cmlA1, dfrA12, floR, fosA3, mcr-1, oqxA, oqxB, sul1, sul2, sul3, tet(B)	mcr-1	34	5150830	134261	124	HunanCDC	mid	2017/7/6	2017/7/6
hnS120	SAMN26550230	Typhimurium	Passed	aac(3)-IVa, aac(6')-Iaa, aadA1, aadA2, aph(3')-Ia, aph(4)-Ia, blaCTX-M-14, cmlA1, floR, fosA3, gyrA (D87N), mcr-1, oqxA, oqxB, sul1, sul2, sul3, tet(B)	mcr-1	34	5154035	135128	116	HunanCDC	mid	2018/11/28	2018/11/28
hnS148	SAMN26550231	Typhimurium	Passed	aac(3)-IVa, aac(6')-Iaa, aadA1, aadA8b, aph(3'')-Ib, aph(3')-Ia, aph(4)-Ia, aph(6)-Id, blaCTX-M-14, blaTEM-1B, cmlA1, dfrA12, floR, fosA3, gyrA (D87N), mcr-1, oqxA, oqxB, sul1, sul2, sul3, tet(B)	mcr-1	34	5145464	107651	135	HunanCDC	mid	2017/10/24	2017/10/24
hnS149	SAMN26550232	1,4,[5],12:i:-	Passed	aac(6')-Iaa, ant(3'')-Ia, aph(3'')-Ib, aph(6)-Id, ARR-3, blaCTX-M-55, blaOXA-10, blaTEM-70, cmlA1, dfrA14, floR, mcr-1, qnrS1, sul2, tet(A)	mcr-1	34	5087232	149562	100	HunanCDC	mid	2017/4/26	2017/4/26
hnS150	SAMN26550233	1,4,[5],12:i:-	Passed	aac(6')-Iaa, aac(6')-Ib-cr, aac(6')-Ib-cr, aadA1, aadA8b, aph(3')-Ia, ARR-3, blaOXA-1, catB4, dfrA12, gyrA (D87N), mcr-1, sul1, sul3, tet(B)	mcr-1	34	5017237	163626	101	HunanCDC	mid	2017/10/12	2017/10/12
hnS157	SAMN26550234	1,4,[5],12:i:-	Passed	aac(3)-IVa, aac(6')-Iaa, aadA1, aadA8b, aph(3'')-Ib, aph(4)-Ia, aph(6)-Id, blaCTX-M-14, blaTEM-1B, cmlA1, dfrA12, floR, fosA3, mcr-1, oqxA, oqxB, sul1, sul2, sul3, tet(B)	mcr-1	34	5108634	170864	107	HunanCDC	mid	2018/4/18	2018/4/18
hnS32	SAMN26550235	Typhimurium	Passed	aac(3)-IVa, aac(6')-Iaa, aadA1, aadA8b, aph(3')-Ia, aph(4)-Ia, blaCTX-M-14, cmlA1, dfrA12, floR, fosA3, gyrA (D87N), mcr-1, oqxA, oqxB, sul1, sul2, sul3, tet(B)	mcr-1	34	5171278	135128	120	HunanCDC	mid	2015/9/23	2014-16/11/4
hnS91	SAMN26550236	1,4,[5],12:i:-	Passed	aac(3)-IVa, aac(6')-Iaa, aadA1, aadA8b, aph(3')-Ia, aph(4)-Ia, blaCTX-M-14, cmlA1, dfrA12, floR, fosA3, gyrA (D87N), mcr-1, oqxA, oqxB, sul1, sul2, sul3	mcr-1	34	5112789	124061	118	HunanCDC	mid	2018/8/7	2018/8/7
hnS93	SAMN26550237	1,4,[5],12:i:-	Passed	aac(3)-IVa, aac(6')-Iaa, aadA1, aadA2, aph(3'')-Ib, aph(3')-Ia, aph(4)-Ia, aph(6)-Id, blaCTX-M-14, blaTEM-1B, cmlA1, floR, fosA3, mcr-1, oqxA, oqxB, sul1, sul2, sul3, tet(A), tet(B)	mcr-1	34	5148557	135053	131	HunanCDC	mid	2018/8/3	2018/8/3
jlS111	SAMN26550238	1,4,[5],12:i:-	Passed	aac(3)-IVa, aac(6')-Iaa, aadA1, aadA2, aph(3'')-Ib, aph(3')-Ia, aph(4)-Ia, aph(6)-Id, blaCTX-M-14, blaTEM-1B, cmlA1, dfrA12, floR, fosA3, mcr-1, mph(A), oqxA, oqxB, sul1, sul2, sul3, tet(B)	mcr-1	34	5169550	135053	138	JilinCDC	northeast	2018/4/30	2018/4/30
jlS138	SAMN26550239	1,4,[5],12:i:-	Passed	aac(3)-IVa, aac(6')-Iaa, aadA1, aadA2, aph(3'')-Ib, aph(3')-Ia, aph(4)-Ia, aph(6)-Id, blaCTX-M-14, blaTEM-1B, cmlA1, dfrA12, floR, fosA3, mcr-1, mph(A), oqxA, oqxB, sul1, sul2, sul3, tet(B)	mcr-1	34	5170029	154727	141	JilinCDC	northeast	2018/7/26	2018/7/26
jlS33	SAMN26550240	1,4,[5],12:i:-	Passed	aac(3)-IVa, aac(6')-Iaa, aadA1, aadA2, aph(3'')-Ib, aph(3')-Ia, aph(4)-Ia, aph(6)-Id, blaCTX-M-14, cmlA1, floR, fosA3, gyrA (S83F), mcr-1, oqxA, oqxB, sul1, sul2, sul3, tet(B)	mcr-1	34	5183725	213442	123	JilinCDC	northeast	2015/7/17	2014-16/11/4
jlS82	SAMN26550241	1,4,[5],12:i:-	Passed	aac(3)-IVa, aac(6')-Iaa, aac(6')-Ib-cr, aac(6')-Ib-cr, aadA1, aadA8b, aph(3'')-Ib, aph(3')-Ia, aph(4)-Ia, aph(6)-Id, ARR-3, blaCTX-M-14, blaOXA-1, blaTEM-1B, catB4, cmlA1, dfrA12, mcr-1, oqxA, oqxB, qnrS2, sul1, sul2, sul3, tet(B)	mcr-1	34	5187102	101818	170	JilinCDC	northeast	2017/6/1	2017/6/1
jlS85	SAMN26550242	Typhimurium	Passed	aac(6')-Iaa, gyrA (D87N), mcr-1, oqxA, oqxB, sul1, tet(B)	mcr-1	34	5075343	145405	103	JilinCDC	northeast	2017/7/10	2017/7/10
jsS18	SAMN26550243	1,4,[5],12:i:-	Passed	aac(3)-IVa, aac(6')-Iaa, aac(6')-Ib-cr, aac(6')-Ib-cr, aadA1, aadA8b, aph(3'')-Ib, aph(3')-Ia, aph(4)-Ia, aph(6)-Id, ARR-3, blaCTX-M-14, blaOXA-1, blaTEM-1B, catB4, cmlA1, dfrA12, floR, mcr-1, oqxA, oqxB, qnrS2, sul1, sul2, sul3, tet(B)	mcr-1	34	5198016	195401	136	JiangsuCDC	east	2018/8/11	2018/8/11
jx14s3	SAMN26550244	1,4,[5],12:i:-	Passed	aac(3)-IVa, aac(6')-Iaa, aph(3'')-Ib, aph(4)-Ia, aph(6)-Id, blaCTX-M-14, blaTEM-1B, floR, fosA3, mcr-1, oqxA, oqxB, sul1, sul2, tet(B)	mcr-1	34	5163935	135128	122	JiangxiCDC	east	2014/10/24	2014-16/11/4
jx16s33	SAMN26550245	1,4,[5],12:i:-	Passed	aac(3)-IVa, aac(6')-Iaa, aadA1, aadA8b, aph(3'')-Ib, aph(3')-Ia, aph(4)-Ia, aph(6)-Id, blaCTX-M-14, blaTEM-1B, cmlA1, dfrA12, floR, fosA3, mcr-1, oqxA, oqxB, sul1, sul2, sul3, tet(B)	mcr-1	-	5137927	135128	147	JiangxiCDC	east	2016/7/27	2014-16/11/4
jx17s12	SAMN26550246	1,4,[5],12:i:-	Passed	aac(3)-IVa, aac(6')-Iaa, aadA1, aadA8b, aph(3'')-Ib, aph(4)-Ia, aph(6)-Id, blaCTX-M-14, blaTEM-1B, cmlA1, dfrA12, floR, fosA3, mcr-1, oqxA, oqxB, sul1, sul2, sul3, tet(B)	mcr-1	34	5183226	200145	117	JiangxiCDC	east	2017/4/28	2017/4/28
jx17s48	SAMN26550247	1,4,[5],12:i:-	Passed	aac(3)-IVa, aac(6')-Iaa, aadA1, aadA2, aph(3')-Ia, aph(4)-Ia, blaCTX-M-14, cmlA1, dfrA12, floR, fosA3, gyrA (D87N), mcr-1, mef(B), oqxA, oqxB, sul2, sul3	mcr-1	34	5155614	149572	111	JiangxiCDC	east	2017/9/13	2017/9/13
jx17s50	SAMN26550248	1,4,[5],12:i:-	Passed	aac(3)-IVa, aac(6')-Iaa, aac(6')-Ib-cr, aac(6')-Ib-cr, aph(4)-Ia, ARR-3, blaCTX-M-65, blaOXA-1, catB4, floR, mcr-1, oqxA, oqxB, sul1, sul2, tet(A), tet(B)	mcr-1	34	5176542	182034	108	JiangxiCDC	east	2017/7/16	2017/7/16
jx17s57	SAMN26550249	1,4,[5],12:i:-	Passed	aac(3)-IVa, aac(6')-Iaa, aadA1, aadA8b, aph(3'')-Ib, aph(4)-Ia, aph(6)-Id, blaCTX-M-14, blaTEM-1B, cmlA1, dfrA12, fosA3, mcr-1, oqxA, oqxB, sul1, sul2, sul3, tet(B)	mcr-1	34	5148076	122899	120	JiangxiCDC	east	2017/9/29	2017/9/29
jx18s57	SAMN26550250	1,4,[5],12:i:-	Passed	aac(3)-IVa, aac(6')-Iaa, aac(6')-Ib-cr, aac(6')-Ib-cr, aadA1, aadA8b, aph(3'')-Ib, aph(4)-Ia, aph(6)-Id, ARR-3, blaCTX-M-14, blaOXA-1, blaTEM-1B, catB4, cmlA1, dfrA12, floR, mcr-1, oqxA, oqxB, qnrS2, sul1, sul2, sul3, tet(A), tet(B)	mcr-1	34	5193394	124742	176	JiangxiCDC	east	2018/10/17	2018/10/17
jx19S2	SAMN26550251	1,4,[5],12:i:-	Passed	aac(3)-IVa, aac(6')-Iaa, aadA1, aadA2, aph(4)-Ia, blaCTX-M-14, cmlA1, floR, fosA3, mcr-1, oqxA, oqxB, sul1, sul2, sul3, tet(B)	mcr-1	34	5174100	224839	101	JiangxiCDC	east	2019/5/4	2019-20/5/30
qhS12	SAMN26550252	Typhimurium	Passed	aac(3)-IId, aac(6')-Iaa, aph(3'')-Ib, aph(6)-Id, blaCTX-M-55, blaTEM-1B, mcr-3.1, qnrS1, sul2, tet(B)	mcr-3	34	4970328	223164	100	QinghaiCDC	northweat	2017/4/19	2017/4/19
qhS15	SAMN26550253	1,4,[5],12:i:-	Passed	aac(3)-IVa, aac(6')-Iaa, aac(6')-Ib-cr, aac(6')-Ib-cr, aadA1, aadA8b, aph(3'')-Ib, aph(3')-Ia, aph(4)-Ia, aph(6)-Id, ARR-3, blaCTX-M-14, blaOXA-1, blaTEM-1B, catB4, cmlA1, dfrA12, floR, mcr-1, oqxA, oqxB, qnrS2, sul1, sul2, sul3, tet(B)	mcr-1	34	5207385	166202	153	QinghaiCDC	northweat	2018/7/19	2018/7/19
scS137	SAMN26550254	1,4,[5],12:i:-	Passed	aac(3)-IVa, aac(6')-Iaa, aadA1, aadA2, aph(3'')-Ib, aph(3')-Ia, aph(4)-Ia, aph(6)-Id, blaCTX-M-14, blaTEM-1B, cmlA1, floR, fosA3, mcr-1, oqxA, oqxB, sul1, sul2, sul3, tet(A), tet(B)	mcr-1	34	5150579	239140	96	SichuanCDC	southwest	2017/3/29	2017/3/29
scS162	SAMN26550255	1,4,[5],12:i:-	Passed	aac(6')-Iaa, blaCTX-M-14, fosA3, gyrA (S83F), mcr-1, oqxA, oqxB, sul1, tet(B)	mcr-1	34	5120985	190308	91	SichuanCDC	southwest	2017/5/31	2017/5/31
scS224	SAMN26550256	1,4,[5],12:i:-	Passed	aac(3)-IVa, aac(6')-Iaa, aadA1, aadA2, aph(3')-Ia, aph(4)-Ia, blaCTX-M-14, cmlA1, floR, fosA3, gyrA (S83F), mcr-1, oqxA, oqxB, sul1, sul2, sul3, tet(B)	mcr-1	34	5155812	239141	90	SichuanCDC	southwest	2017/7/31	2017/7/31
scS226	SAMN26550257	1,4,[5],12:i:-	Passed	aac(3)-IId, aac(6')-Iaa, aph(3'')-Ib, aph(6)-Id, blaCTX-M-55, blaTEM-1B, mcr-3.1, qnrS1, sul2, tet(B)	mcr-3	34	5044407	223164	100	SichuanCDC	southwest	2017/8/2	2017/8/2
scS237	SAMN26550258	1,4,[5],12:i:-	Passed	aac(3)-IVa, aac(6')-Iaa, aac(6')-Ib-cr, aac(6')-Ib-cr, aadA1, aadA8b, aph(3'')-Ib, aph(3')-Ia, aph(4)-Ia, aph(6)-Id, ARR-3, blaCTX-M-14, blaOXA-1, blaTEM-1B, catB4, cmlA1, dfrA12, floR, mcr-1, oqxA, oqxB, qnrS2, sul1, sul2, sul3, tet(A)	mcr-1	34	5182589	174809	139	SichuanCDC	southwest	2017/10/8	2017/10/8
scS243	SAMN26550259	1,4,[5],12:i:-	Passed	aac(3)-IVa, aac(6')-Iaa, aac(6')-Ib-cr, aac(6')-Ib-cr, aadA1, aadA8b, aph(3'')-Ib, aph(3')-Ia, aph(4)-Ia, aph(6)-Id, ARR-3, blaCTX-M-14, blaOXA-1, blaTEM-1B, catB4, cmlA1, dfrA12, floR, mcr-1, oqxA, oqxB, qnrS2, sul1, sul2, sul3, tet(B)	mcr-1	34	5172717	174815	140	SichuanCDC	southwest	2017/11/24	2017/11/24
scS329	SAMN26550260	1,4,[5],12:i:-	Passed	aac(6')-Iaa, aadA1, aadA8b, aph(3'')-Ib, blaCTX-M-14, blaTEM-1B, cmlA1, dfrA12, fosA3, mcr-1, sul1, sul2, sul3, tet(B)	mcr-1	34	5123372	174791	116	SichuanCDC	southwest	2018/7/17	2018/7/17
snS28	SAMN26550261	1,4,[5],12:i:-	Passed	aac(3)-IVa, aac(6')-Iaa, aac(6')-Ib-cr, aac(6')-Ib-cr, aadA1, aadA2, aph(4)-Ia, ARR-3, blaOXA-1, catB4, cmlA1, floR, gyrA (D87Y), mcr-1, sul1, sul2, sul3, tet(A)	mcr-1	34	5135199	262748	86	Shanxi01CDC	north	2018/9/9	2018/9/9
xjs5	SAMN26550262	1,4,[5],12:i:-	Passed	aac(3)-IId, aac(6')-Iaa, aph(3'')-Ib, aph(6)-Id, blaCTX-M-55, blaTEM-1B, mcr-3.1, qnrS1, sul2, tet(B)	mcr-3	34	4978211	123468	118	XinjiangCDC	northweat	2017/8/23	2017/8/23
yn19S83	SAMN26550263	1,4,[5],12:i:-	Passed	aac(3)-IVa, aac(6')-Iaa, aadA1, aadA2, aph(3'')-Ib, aph(3')-Ia, aph(4)-Ia, aph(6)-Id, blaCTX-M-14, blaTEM-1B, cmlA1, dfrA12, floR, fosA3, mcr-1, mph(A), oqxA, oqxB, sul1, sul2, sul3, tet(B)	mcr-1	34	5189032	223164	117	YunnanCDC	southwest	2019/2/11	2019-20/5/30
ynS62	SAMN26550264	1,4,[5],12:i:-	Passed	aac(3)-IVa, aac(6')-Iaa, aadA1, aadA2, aph(3'')-Ib, aph(3')-Ia, aph(4)-Ia, aph(6)-Id, blaCTX-M-14, blaTEM-1B, cmlA1, dfrA12, floR, fosA3, mcr-1, mph(A), oqxA, oqxB, sul1, sul2, sul3, tet(B)	mcr-1	34	5186362	223164	104	YunnanCDC	southwest	2018/12/3	2018/12/3
ynS63	SAMN26550265	Typhimurium	Passed	aac(3)-IId, aac(6')-Iaa, aph(3'')-Ib, aph(6)-Id, blaCTX-M-55, blaTEM-1B, floR, mcr-3.1, sul2, tet(A), tet(B)	mcr-3	34	5077507	178646	110	YunnanCDC	southwest	2017/6/13	2017/6/13
ynS69	SAMN26550266	1,4,[5],12:i:-	Passed	aac(3)-IVa, aac(6')-Iaa, aadA1, aadA2, aph(3'')-Ib, aph(3')-Ia, aph(4)-Ia, aph(6)-Id, blaCTX-M-14, blaTEM-1B, cmlA1, dfrA12, floR, fosA3, gyrA (S83F), mcr-1, mph(A), oqxA, oqxB, sul1, sul2, sul3, tet(A), tet(B)	mcr-1	34	5231853	151816	125	YunnanCDC	southwest	2017/9/24	2017/9/24
ynS75	SAMN26550267	1,4,[5],12:i:-	Passed	aac(6')-Iaa, aph(3'')-Ib, aph(6)-Id, blaCTX-M-14, blaTEM-1B, fosA3, gyrA (S83F), mcr-1, mph(A), sul2, tet(B)	mcr-1	34	5117487	189648	93	YunnanCDC	southwest	2017/9/5	2017/9/5
ynS86	SAMN26550268	1,4,[5],12:i:-	Passed	aac(3)-IVa, aac(6')-Iaa, aadA1, aadA2, aph(3'')-Ib, aph(4)-Ia, aph(6)-Id, blaCTX-M-14, blaTEM-1B, cmlA1, dfrA12, dfrA14, fosA3, mcr-1, mph(A), oqxA, oqxB, qnrS1, sul1, sul2, sul3, tet(A)	mcr-1	34	5255520	213752	119	YunnanCDC	southwest	2018/3/28	2018/3/28
ynS95	SAMN26550269	1,4,[5],12:i:-	Passed	aac(3)-IVa, aac(6')-Iaa, aadA1, aadA2, aph(3'')-Ib, aph(4)-Ia, aph(6)-Id, blaCTX-M-14, blaTEM-1B, cmlA1, dfrA12, floR, fosA3, gyrA (S83F), mcr-1, mph(A), oqxA, oqxB, sul1, sul2, sul3, tet(B)	mcr-1	34	5153571	223164	95	YunnanCDC	southwest	2018/9/16	2018/9/16
zjS218	SAMN26550270	1,4,[5],12:i:-	Passed	aac(3)-IVa, aac(6')-Iaa, aph(4)-Ia, blaCTX-M-14, floR, fosA3, gyrA (D87N), mcr-1, oqxA, oqxB, sul2, tet(B)	mcr-1	34	5109458	223162	85	ZhejiangCDC	east	2018/8/18	2018/8/18
zjS32	SAMN26550271	1,4,[5],12:i:-	Passed	aac(6')-Iaa, gyrA (D87N), mcr-1, oqxA, oqxB, tet(B)	mcr-1	34	5020615	149071	103	ZhejiangCDC	east	2017/1/13	2017/1/13
