# Supplementary material for: Distribution and Transmission of Colistin Resistance Genes mcr-1 and mcr-3 among Nontyphoidal Salmonella Isolates in China from 2011 to 2020
Source: Microbiol Spectr. 2023 Jan 10;11(1):e03833-22. doi: 10.1128/spectrum.03833-22 (PMC9927481; doi:10.1128/spectrum.03833-22)
Supplement: Supplemental file 9 — Table S9. Download spectrum.03833-22-s0009.csv, CSV file, 0.03 MB [file spectrum.03833-22-s0009.csv]

ID	pC5	pHA-S57	pSC-S224	pD2	pHN-S150	pHA-S63	pGX-S403	pYN-S95	pGD-S332	pGD-S411	pGX-19S24	pGD-S171	pHN-19S199	pGX-S128	pHN-19S60	pGD-S79	pGD-S100	pGD-S116	pGX-S122	pFJ-S163	pGD-S524	pGX-S230	pGX-S417	pYN-S63	pHA-S34	pGD-S327	pYN-S86
ah19S12	0.961394	0.962855	0.963393	0.966597	0.977348	0.99069	0.886132	0.897335	0.891359	0.955338	0.876874	0.914828	0.0628914	0.0380098	0.0417674	0.0323884	0.913872	0.954236	0.101744	0.0511863	0.0635916	0.092098	0.0960959	0.104677	0.987758534	0.961707006	0.902216515
bjS152	0.963224	0.964907	0.965068	0.967329	0.979124	0.991374	0.886971	0.89836	0.892782	0.957550921	0.87631	0.935894	0.0650454	0.0383817	0.0426722	0.0325027	0.939634	0.95698	0.103546	0.0438335	0.0684548	0.0639559	0.0611513	0.0736952	0.988363149	0.962985371	0.903702733
C3	0.973718	0.971727	0.974192	0.976695	0.982841	0.980182	0.888576707	0.907706	0.901659169	0.967544558	0.886806	0.925835	0.064694021	0.0383817	0.0426886	0.0324025	0.923703	0.96115	0.103545588	0.053807487	0.0638247	0.096772467	0.097500109	0.10567	0.904677719	0.950591317	0.92358762
C34	0.982514	0.972062	0.985034	0.915096	0.96401	0.902143	0.901662627	0.921972	0.911002928	0.980594643	0.888435	0.933728	0.039763527	0.0384437	0.0428202	0.0325194	0.906474	0.966252	0.10420607	0.049189257	0.0648608	0.080429624	0.084927899	0.0914972	0.865920468	0.905493435	0.967873874
C36	0.938379	0.929044	0.941372	0.87194	0.910854	0.862806	0.978654975	0.983664	0.96975235	0.931720651	0.88302	0.899685	0.039763527	0.0385366	0.0428202	0.0325695	0.851814	0.90777	0.104055961	0.049109828	0.0670625	0.093257685	0.100817776	0.102386	0.978259178	0.968649746	0.911834831
C5	0.993759	0.982026	0.986986	0.916824	0.965065	0.906954	0.901966233	0.923618	0.912709924	0.982972691	0.885908	0.945184	0.039732975	0.0385521	0.0427873	0.0325194	0.907589	0.968283	0.103995917	0.049688525	0.0519288	0.054993547	0.053322759	0.0634396	0.909791586	0.952836572	0.92506065
CT85	0.10944102	0.017369414	0.10731162	0.19473363	0.076705044	0.18760014	0.090759997	0.11181885	0.107120988	0.109711758	0.041639403	0.039536266	0.840404214	0.850600998	0.984224904	0.882444654	0.161426772	0.094299364	0.161417646	0.068014151	0.084896947	0.088674503	0.095263373	0.081199295	0.198196089	0.109325585	0.097318774
D101	0.873794	0.968217	0.884883	0.826487	0.888707	0.807831	0.814815958	0.833753	0.82706074	0.871831774	0.868494	0.87535	0.039824631	0.0384127	0.042886	0.0324526	0.770643	0.812063	0.103845807	0.037206822	0.0415676	0.06590067	0.066717111	0.0723308	0.811685679	0.8808149	0.837060311
D134	0.975375	0.971897	0.977357	0.914199	0.951943	0.895871	0.895117094	0.921368	0.910446891	0.97354074	0.885353	0.925564	0.039794079	0.0384437	0.0428531	0.032486	0.895282	0.955343	0.104055961	0.048281496	0.0633649	0.090242466	0.096983543	0.102425	0.898353607	0.950325498	0.923110813
D2	0.955558	0.96283	0.95776	0.987869	0.972911	0.953366	0.869428964	0.9013	0.8913822	0.953480519	0.881549	0.903752	0.059362684	0.0301847	0.0341509	0.0324693	0.918337	0.953168	0.087994236	0.184184548	0.0710386	0.141441715	0.142274057	0.120991	0.951363949	0.973585656	0.903145781
D66	0.712225	0.645725	0.70968	0.70615	0.99205	0.691718	0.761592335	0.647789	0.649953145	0.710247792	0.592874	0.636915	0.039824631	0.0384437	0.042886	0.0324693	0.933482	0.971133	0.103995917	0.050437427	0.0630476	0.091622212	0.098060329	0.103594	0.697640655	0.980240257	0.65456694
D8	0.874211	0.969864	0.878589	0.832792	0.955535	0.82843	0.84060186	0.821908	0.815765018	0.872152738	0.863314	0.915622	0.039824631	0.0386451	0.042886	0.0325862	0.784956	0.92684	0.104296136	0.106809336	0.0378571	0.093763195	0.101050594	0.10157	0.820770122	0.847301441	0.838421747
fjS163	0.0187264	0.00425577	0.0190565	0.0791621	0.0124009	0.083968	0.0119538	0.0211912	0.0201495	0.018741863	0.0120441	0.0112832	0.0276955	0	0	0	0.0187889	0.0225945	0.0254886	0.986769	0.0952708	0.461876	0.480945	0.47126	0.086380736	0.027536696	0.020809994
fjS183	0.975777	0.970415	0.979637	0.907444	0.964475	0.895739	0.902095	0.923091	0.912053	0.973817936	0.885389	0.935842	0.0397177	0.0383817	0.0427051	0.0325027	0.896575	0.95603	0.103816	0.0494275	0.0638312	0.0908134	0.0973546	0.102804	0.898510847	0.951378627	0.924508771
fjS72	0.79388	0.914559	0.805977	0.764843	0.825195	0.748769	0.776217	0.785683	0.783904	0.794311788	0.990848	0.833568	0.0625554	0.0550855	0.0408462	0.0325194	0.69532	0.764413	0.100423	0.595071	0.461097	0.776255	0.873754	0.770748	0.751190688	0.775679511	0.790526976
fjS87	0.901423	0.965568	0.912218	0.849131	0.889552	0.830498	0.852664	0.858729	0.850854	0.899303335	0.877961	0.895454	0.0398246	0.0507159	0.042886	0.0325194	0.808504	0.850519	0.103576	0.0364579	0.0559049	0.0870905	0.0931057	0.0956099	0.8339976	0.921243705	0.861361244
gdS100	0.687557	0.615139	0.684726	0.682152	0.953064	0.664739	0.729034	0.620771	0.6242	0.687983865	0.569029	0.632601	0.0397635	0.0383817	0.0428202	0.0324693	0.972788	0.936888	0.104056	0.0341091	0.0759861	0.0816666	0.0864194	0.0926005	0.670095161	0.951950848	0.63279207
gdS107	0.153398	0.0193712	0.148598	0.1339	0.067025	0.127165	0.125389	0.163066	0.155877	0.152065955	0.0595933	0.0522236	0.0686811	0.0663196	0.0736975	0.0444114	0.198883	0.134898	0.998739	0.450385	0.0629246	0.212772	0.25629	0.236557	0.137410964	0.1710412	0.146214434
gdS115	0.974686	0.972763	0.9765	0.91232	0.955057	0.893236	0.889611	0.919841	0.908927	0.973052	0.886648	0.930252	0.0398246	0.0384746	0.042886	0.0325027	0.895036	0.960289	0.104176	0.0511977	0.0652234	0.0921337	0.0985623	0.10394	0.896838011	0.946876956	0.920784602
gdS116	0.640781	0.641755	0.637272	0.624571	0.969234	0.626818	0.74316	0.573571	0.581191	0.638093732	0.575108	0.638351	0.0397635	0.0382267	0.0428202	0.0323524	0.817336	0.998907	0.103936	0.0513338	0.0183263	0.0196733	0.0100549	0.0243431	0.621179158	0.847289266	0.597110664
gdS122	0.961949	0.971867	0.973763	0.900724	0.938343	0.882735	0.886477	0.914145	0.903475	0.959797665	0.885583	0.926068	0.0397941	0.0384746	0.0428531	0.0325027	0.878519	0.935705	0.103876	0.0489964	0.0649191	0.0906231	0.0973473	0.102588	0.885274239	0.949919668	0.915791316
gdS140	0.985128	0.972132	0.987218	0.966815	0.965753	0.95406	0.90263	0.924259	0.913274	0.983264476	0.885818	0.935488	0.0398246	0.0386141	0.042886	0.0326196	0.908307	0.969221	0.104176	0.050358	0.0527447	0.0527277	0.0507618	0.0607044	0.949602855	0.953200805	0.925509051
gdS143	0.97141	0.972187	0.973571	0.908935	0.953824	0.890993	0.888762	0.917118	0.906547	0.96974024	0.886048	0.928518	0.0397941	0.0384746	0.0428531	0.0326196	0.892517	0.958473	0.103936	0.0498474	0.0656185	0.0906409	0.0970345	0.102634	0.893822036	0.943497405	0.919254762
gdS154	0.972674	0.972097	0.984934	0.904133	0.953982	0.891281	0.899424	0.920233	0.909467	0.970681247	0.885705	0.953763	0.0397788	0.0385211	0.0428367	0.0325862	0.916332	0.951806	0.104146	0.607677	0.080286	0.331924	0.355347	0.367007	0.89375001	0.950111422	0.92200604
gdS156	0.976442	0.972012	0.978499	0.913379	0.954565	0.896009	0.897345	0.923405	0.912391	0.974540104	0.885705	0.92631	0.0397635	0.0384282	0.0428202	0.0325194	0.897454	0.957565	0.103726	0.0508913	0.0654566	0.0905933	0.0972309	0.102654	0.898705622	0.950770897	0.925409632
gdS157	0.952235	0.972438	0.95409	0.892234	0.950593	0.873876	0.867036	0.89711	0.887432	0.950292768	0.88492	0.900034	0.0398246	0.0385366	0.042886	0.0325194	0.865604	0.919928	0.103936	0.534183	0.0647701	0.286464	0.336503	0.317087	0.877232655	0.914635775	0.899233934
gdS171	0.872809	0.980158	0.874862	0.807242	0.914	0.811673	0.830043	0.812415	0.80683	0.862035092	0.863115	0.975782	0.0397635	0.0383352	0.0428202	0.0324359	0.773512	0.889411	0.103636	0.050914	0.0486909	0.0895169	0.0957831	0.101035	0.803394538	0.846432964	0.831990938
gdS181	0.974592	0.971977	0.986641	0.905832	0.954028	0.892937	0.897731	0.920094	0.909214	0.972701858	0.886305	0.935156	0.0397635	0.0384746	0.0427544	0.0324359	0.893894	0.952798	0.103966	0.049802	0.0653659	0.0910632	0.0976311	0.103098	0.895819498	0.952552491	0.921484596
gdS184	0.900395	0.884594	0.901163	0.845338	0.952848	0.828016	0.887918	0.850167	0.842743	0.898406096	0.80534	0.850713	0.0398094	0.0385056	0.0428696	0.0325027	0.889361	0.957099	0.103936	0.0498247	0.0641096	0.0909918	0.0974419	0.102856	0.831883476	0.942016124	0.852776686
gdS196	0.692085	0.682084	0.700861	0.655923	0.948706	0.651041	0.755911	0.641485	0.643922	0.689752812	0.616285	0.676708	0.0398246	0.0385366	0.042886	0.0325194	0.850197	0.892858	0.104026	0.0489623	0.0679691	0.0838255	0.0889367	0.0952508	0.656775367	0.89166477	0.649053223
gdS197	0.870719	0.8336	0.872939	0.813462	0.965616	0.803144	0.902383	0.813852	0.808144	0.868534604	0.757719	0.812076	0.0397635	0.0384437	0.0428202	0.0325027	0.907034	0.967877	0.103786	0.048985	0.0655602	0.0907896	0.09734	0.102876	0.806972521	0.950330571	0.817571072
gdS203	0.971284	0.971571	0.983307	0.903327	0.952291	0.891979	0.897247	0.917991	0.907391	0.969142081	0.885588	0.952111	0.0397635	0.0383972	0.0428202	0.032486	0.915086	0.949763	0.104026	0.0478503	0.0801953	0.103576	0.113135	0.117113	0.894286657	0.948964952	0.919719395
gdS215	0.970205	0.971982	0.972084	0.901892	0.965367	0.891403	0.884908	0.909601	0.899244	0.968201074	0.884423	0.935367	0.0398246	0.0384746	0.042886	0.0324025	0.888403	0.966001	0.103876	0.0499949	0.0653983	0.0910632	0.0975074	0.103039	0.894235934	0.931120598	0.911154113
gdS216	0.887819	0.981665	0.889163	0.828517	0.888838	0.812364	0.815542	0.834451	0.827702	0.876617049	0.873007	0.886336	0.0398246	0.0384746	0.042886	0.0325194	0.771827	0.809578	0.103516	0.0363671	0.0417684	0.0500514	0.0479024	0.0545941	0.816293333	0.882360098	0.837527988
gdS223	0.927004	0.972538	0.938531	0.872106	0.900898	0.852656	0.869336	0.877965	0.869199	0.925250318	0.880037	0.902346	0.0398705	0.0384746	0.0429354	0.0326196	0.83491	0.880354	0.103846	0.0369685	0.0421051	0.0481067	0.0449922	0.0528054	0.856261843	0.922817312	0.880261067
gdS261	0.693656	0.799333	0.696409	0.66892	0.8424	0.666752	0.751455	0.640823	0.64407	0.691254046	0.678017	0.741056	0.0397635	0.0384282	0.0427873	0.0323189	0.697393	0.822745	0.103516	0.0273122	0.0364583	0.0534413	0.0653711	0.06201	0.661475337	0.769609306	0.662163391
gdS292	0.86384	0.970645	0.874658	0.830329	0.930537	0.818206	0.854532	0.81288	0.807156	0.861954851	0.863634	0.884722	0.0398246	0.0385366	0.042886	0.0325194	0.774455	0.907645	0.103726	0.0369005	0.0259158	0.062148	0.0621917	0.0682051	0.810512969	0.827755644	0.830036028
gdS310	0.987132	0.972312	0.989242	0.916904	0.966809	0.905045	0.90388	0.925292	0.914009	0.985372623	0.886432	0.937442	0.0397941	0.0384437	0.0428531	0.0325194	0.910228	0.970338	0.104266	0.0510615	0.065353	0.0928414	0.0994063	0.104749	0.908057882	0.95465875	0.926382521
gdS324	0.971343	0.971096	0.984161	0.903894	0.953077	0.892892	0.897968	0.9188	0.908094	0.970083087	0.885592	0.933086	0.0398705	0.0386606	0.0429354	0.0325194	0.892167	0.950934	0.104506	0.0486786	0.0547004	0.0627189	0.0634431	0.0719522	0.895268649	0.949405278	0.920724748
gdS325	0.970776	0.970675	0.983508	0.90332	0.952533	0.891261	0.89629	0.917477	0.906753	0.96953599	0.885371	0.93256	0.0397941	0.0385056	0.0428531	0.0325194	0.891025	0.950181	0.103936	0.0486786	0.0535671	0.0622551	0.0626355	0.0716062	0.893616102	0.949022783	0.919174617
gdS327	0.648738	0.637924	0.655019	0.652802	0.913305	0.630456	0.702255	0.603198	0.607438	0.646237452	0.584638	0.620538	0.0397635	0.0383197	0.0428202	0.0323524	0.854767	0.873699	0.103606	0.0417797	0.0500379	0.0703194	0.0723484	0.0804713	0.636622206	0.978718394	0.610780826
gdS332	0.923527	0.924788	0.933154	0.866825	0.89127	0.853326	0.97548	0.978809	0.980278	0.92132581	0.883313	0.884852	0.0397635	0.0384746	0.0428202	0.0324526	0.836517	0.889997	0.103636	0.0494843	0.0660588	0.0936978	0.100927	0.102889	0.856613859	0.899475987	0.964803033
gdS348	0.957263	0.965033	0.958173	0.96209	0.982002	0.986427	0.876366	0.892076	0.88665	0.951408846	0.880019	0.908708	0.064969	0.0384592	0.0426886	0.0326029	0.909102	0.945706	0.103726	0.054545	0.066266	0.0940606	0.0976238	0.106322	0.984258665	0.953350962	0.896906709
gdS375	0.717269	0.647142	0.725002	0.678296	0.956368	0.673056	0.777339	0.659798	0.661412	0.715196466	0.591529	0.653594	0.0397483	0.0385521	0.0428038	0.0325194	0.893737	0.954196	0.103546	0.0493822	0.0515791	0.0692965	0.0709588	0.0792049	0.679026422	0.951725612	0.666348134
gdS390	0.967095	0.971431	0.969292	0.904664	0.951891	0.887643	0.885921	0.913271	0.902484	0.964597529	0.885024	0.924688	0.0394427	0.0383817	0.0424748	0.032486	0.885314	0.954674	0.103516	0.0483609	0.0650292	0.0898737	0.096416	0.101903	0.889977252	0.938463081	0.915057844
gdS411	0.982065	0.971942	0.984546	0.912686	0.963184	0.901539	0.901308	0.921654	0.910812	0.985285087	0.885407	0.933293	0.0398246	0.0385831	0.042886	0.0325027	0.905234	0.965744	0.104116	0.0490417	0.0655084	0.0905101	0.0971291	0.102556	0.903751521	0.949943003	0.923339071
gdS454	0.917869	0.971822	0.929035	0.861034	0.897516	0.844425	0.861798	0.893256	0.88364	0.915738126	0.878774	0.924149	0.0397024	0.0383817	0.0426393	0.0324192	0.819063	0.873556	0.103456	0.0488942	0.0630347	0.0905933	0.0973619	0.102504	0.847587239	0.935605022	0.894929481
gdS524	0.0253413	0.0042057	0.0258001	0.0854986	0	0.0785458	0.00421446	0.0280508	0.0289101	0.025368666	0.0163988	0.0153936	0	0	0	0	0.046043	0.00909873	0.0249482	0.133157	0.96746	0.547711	0.545574	0.545458	0.090858134	0.037240197	0.015956808
gdS528	0.0485327	0.0218997	0.0454216	0.100715	0.0294947	0.0917334	0.0442647	0.0595803	0.0571824	0.044981215	0.0398778	0.0407809	0.068345	0.0493833	0.0734508	0.0444949	0.0766057	0.0397106	0.998379	0.0740732	0.118933	0.112901	0.126843	0.104423	0.103733089	0.064742195	0.047502166
gdS560	0.821717	0.923737	0.834561	0.77765	0.829442	0.762853	0.870386	0.874229	0.870848	0.820061816	0.866463	0.834332	0.0397941	0.0384746	0.0428531	0.0326029	0.703047	0.755649	0.103636	0.0335758	0.0457186	0.0490642	0.0461127	0.0505337	0.768026582	0.807330209	0.863147749
gdS614	0.767712	0.879422	0.779776	0.680741	0.834817	0.690468	0.826621	0.77285	0.773156	0.768131376	0.834365	0.83783	0.880236	0.846318	0.981444	0.874065	0.717894	0.803084	0.155243	0.0656197	0.0378959	0.0503369	0.0409106	0.0507817	0.680353329	0.788235898	0.796281126
gdS67	0.869982	0.831692	0.870871	0.812372	0.962719	0.802287	0.902229	0.813162	0.807397	0.8677249	0.757665	0.810786	0.0395497	0.0384746	0.0425899	0.0325194	0.904406	0.965302	0.103606	0.0490077	0.0650421	0.0906171	0.0972818	0.102693	0.805880967	0.94952094	0.816943107
gdS705	0.872573	0.971937	0.884274	0.823015	0.888949	0.804769	0.808168	0.827049	0.820765	0.87045309	0.872907	0.876187	0.0396719	0.0384282	0.0427215	0.032486	0.763628	0.807326	0.103516	0.0365827	0.0540658	0.0869953	0.0928365	0.0954924	0.80846377	0.873247181	0.830957179
gdS773	0.984742	0.972157	0.98695	0.914994	0.964855	0.904195	0.902512	0.923789	0.912799	0.982710084	0.886012	0.935618	0.0674437	0.0385366	0.042886	0.0325194	0.907328	0.968229	0.103846	0.130888	0.0825136	0.133496	0.132307	0.115671	0.90684358	0.952720911	0.925212822
gdS79	0.0130683	0.0138838	0.0132987	0.0733217	0.0127482	0.0760811	0.0121082	0.0152299	0.0144959	0.013084224	0.0122743	0.00838908	0.910971	0.888186	0.858856	0.999833	0.0173911	0.0116139	0.102855	0.0154092	0.0265116	0.0504202	0.0616824	0.0553318	0.079471283	0.019204494	0.013942754
gdS810	0.983916	0.971787	0.986048	0.913988	0.964403	0.90132	0.902059	0.923046	0.911975	0.981878497	0.88862	0.934656	0.0397635	0.0382577	0.0428202	0.0323356	0.9066	0.967393	0.103666	0.0494956	0.0628598	0.0897667	0.0962924	0.101596	0.903908762	0.952020854	0.924359642
gdS92	0.968599	0.971667	0.970638	0.906202	0.952088	0.888709	0.888026	0.915513	0.904805	0.966450364	0.885502	0.925736	0.0397635	0.0383817	0.0428202	0.0325194	0.888465	0.955635	0.103606	0.0490531	0.0644464	0.0906112	0.0971218	0.102641	0.891218945	0.939898705	0.916836234
gx19S24	0.793151	0.913783	0.80546	0.766095	0.824559	0.749488	0.775671	0.784687	0.783379	0.793662566	0.98898	0.832982	0.0625095	0.0551785	0.0408298	0.0323524	0.695331	0.76311	0.100543	0.594946	0.461641	0.775476	0.873681	0.769703	0.751848055	0.774921623	0.790258138
gxS121	0.981533	0.971697	0.983704	0.911282	0.962679	0.899762	0.901838	0.921956	0.91098	0.979361851	0.885195	0.932603	0.0397177	0.0383972	0.0426557	0.032486	0.904082	0.964878	0.103936	0.0485198	0.0649126	0.0894991	0.0959068	0.101681	0.902133466	0.949647761	0.923203131
gxS122	0.122659	0.0192711	0.11734	0.106334	0.0634856	0.100148	0.0944317	0.131316	0.125524	0.121229384	0.057134	0.0211517	0.0665424	0.0646616	0.0716248	0.042808	0.160965	0.0883766	0.997598	0.373021	0.0458028	0.175846	0.211625	0.191422	0.110703409	0.126058979	0.115197621
gxS128	0.0130959	0.0165274	0.0129181	0.0706091	0.0162221	0.0760707	0.0147686	0.0151687	0.0144492	0.01310392	0.0194583	0.0106664	0.882756	0.999613	0.865189	0.955956	0.0173859	0.0147862	0.118827	0.0153411	0.0242127	0.0481959	0.0589541	0.0528968	0.078585461	0.019244976	0.014903774
gxS129	0.0337831	0.00431585	0.0339059	0.092792	0.0134299	0.0831418	0.0152781	0.0387934	0.035497	0.033780244	0.0140612	0.0193014	0.0246861	0	0	0	0.0511578	0.0196611	0.0257588	0.795311	0.534668	0.941646	0.925367	0.94615	0.09558519	0.049663269	0.024341715
gxS130	0.974911	0.972277	0.987214	0.90724	0.954834	0.896537	0.899507	0.921646	0.91077	0.973081179	0.886436	0.955596	0.0398246	0.0386761	0.042886	0.032653	0.919683	0.953222	0.104386	0.0504715	0.0815358	0.104807	0.114263	0.118001	0.89965008	0.953067896	0.922786178
gxS132	0.0324011	0.00426578	0.0329803	0.0900407	0.0121846	0.0851378	0.0141614	0.037299	0.0336733	0.032413086	0.0118726	0.0183525	0.0245639	0	0	0	0.0492574	0.0191115	0.0252785	0.794653	0.565538	0.978198	0.958267	0.982635	0.097172304	0.047643858	0.023328652
gxS139	0.949896	0.971196	0.96135	0.885373	0.938343	0.870821	0.895899	0.893913	0.884146	0.947593757	0.878426	0.928013	0.0393358	0.0382267	0.0423596	0.0324025	0.88845	0.915805	0.102885	0.036231	0.0553933	0.0783957	0.0823742	0.0860659	0.87361308	0.920982959	0.895758314
gxS149	0.704898	0.644008	0.702119	0.703325	0.981667	0.683724	0.75586	0.647516	0.649677	0.702742352	0.592802	0.63236	0.0397941	0.0384437	0.0428367	0.0326196	0.925069	0.961436	0.103906	0.0509027	0.0649709	0.0810006	0.0853863	0.0920782	0.68989935	0.979343372	0.654975777
gxS156	0.0201124	0.00423073	0.020467	0.0791163	0.0124664	0.0828919	0.0119796	0.0225958	0.0214988	0.020124705	0.0120757	0.010908	0.0276802	0	0	0	0.0203751	0.0223316	0.0252484	0.980222	0.0967278	0.459324	0.479352	0.470392	0.086243886	0.02956189	0.021106325
gxS184	0.941061	0.972583	0.946428	0.883709	0.915239	0.865267	0.86205	0.897159	0.887482	0.939315	0.89029	0.929342	0.039901	0.0388	0.0429683	0.032774	0.850841	0.900932	0.104807	0.0524572	0.0665639	0.0928176	0.100345	0.104703	0.868947602	0.954936744	0.899053356
gxS230	0.032279	0.00428581	0.0329603	0.0909625	0.012355	0.0815138	0.0140585	0.0370581	0.0335722	0.032409146	0.0117553	0.0182835	0.0246097	0	0	0	0.0489119	0.019225	0.0252785	0.7889	0.563951	0.981998	0.956987	0.97866	0.093591076	0.047487613	0.023192508
gxS239	0.933776	0.924933	0.943355	0.870234	0.904018	0.862629	0.984923	0.982965	0.977389	0.931932195	0.884437	0.89507	0.039901	0.0385366	0.0429354	0.0326196	0.850181	0.903373	0.103966	0.106582	0.0691413	0.100941	0.10941	0.110468	0.866218718	0.90280278	0.968574881
gxS247	0.60497	0.642365	0.613712	0.613432	0.916399	0.607122	0.671921	0.55781	0.56848	0.602793	0.586394	0.582608	0.114494	0.0498946	0.074372	0.0450286	0.786014	0.810873	0.999309	0.122888	0.0435104	0.0657996	0.0548288	0.0722133	0.613923777	0.899938634	0.568528612
gxS262	0.11817	0.0239324	0.114792	0.210729	0.0839746	0.197623	0.103298	0.122782	0.117355	0.112974785	0.0457622	0.0454692	0.0655495	0.0658702	0.0704075	0.0429917	0.167865	0.102727	0.996998	0.0708961	0.0800399	0.0920623	0.0990789	0.0841858	0.209142057	0.121765296	0.101447112
gxS268	0.933879	0.971742	0.945295	0.8753	0.936364	0.857373	0.858684	0.891537	0.881988	0.931647705	0.879162	0.926228	0.0397635	0.0384282	0.0428202	0.0325695	0.840957	0.916474	0.103696	0.0485311	0.0517086	0.0694392	0.0712352	0.0794725	0.86044444	0.919374857	0.89331138
gxS277	0.971115	0.968447	0.98386	0.901346	0.949964	0.888636	0.895817	0.917444	0.906621	0.969864249	0.885141	0.932495	0.0394733	0.0380718	0.0424583	0.0322521	0.891025	0.950097	0.102945	0.0477936	0.049753	0.0598881	0.059798	0.0694324	0.891095182	0.949839516	0.91865013
gxS351	0.969831	0.972057	0.971716	0.907834	0.952704	0.890119	0.887779	0.915599	0.904976	0.967938467	0.885804	0.926935	0.0397635	0.0385366	0.0428202	0.0326196	0.889816	0.956251	0.104086	0.049246	0.0653983	0.0912059	0.0977984	0.103117	0.892870478	0.941108079	0.917288693
gxS384	0.893296	0.971917	0.903864	0.841598	0.912545	0.823035	0.834669	0.849673	0.842136	0.891162532	0.872722	0.875971	0.0397635	0.0384437	0.0428202	0.0326029	0.790783	0.828916	0.103576	0.0369345	0.0551667	0.0987648	0.107053	0.108451	0.826694539	0.88141147	0.852412486
gxS391	0.881984	0.972087	0.886053	0.831409	0.90951	0.812583	0.815578	0.83486	0.828122	0.880081996	0.874965	0.876588	0.0397941	0.0384746	0.0428531	0.0324526	0.775229	0.826031	0.103906	0.0370253	0.0544349	0.0875187	0.0931348	0.0960668	0.816689985	0.86801603	0.837932766
gxS403	0.693806	0.721783	0.699559	0.660089	0.884368	0.668658	0.987542	0.736123	0.739988	0.691596893	0.679836	0.689656	0.735877	0.741137	0.823998	0.75446	0.744243	0.859361	0.13699	0.0370139	0.026149	0.0630341	0.0631885	0.0660443	0.662501965	0.79275989	0.739561365
gxS417	0.0230615	0.00417065	0.0236123	0.0820401	0	0.0760916	0.00384396	0.0270382	0.0243101	0.023209602	0.0031904	0.0151952	0	0	0	0	0.0434359	0.00790389	0.0248281	0.663187	0.454039	0.790338	0.962131	0.777694	0.0876976	0.033895751	0.014263026
gxS81	0.699984	0.805021	0.710365	0.732056	0.831186	0.714879	0.802456	0.704863	0.705506	0.700433603	0.846337	0.744786	0.0376249	0.0766859	0.0403527	0.0323022	0.7109	0.768607	0.0999129	0.11802	0.103605	0.112211	0.121408	0.100114	0.711103487	0.774568551	0.69947913
gxS90	0.69492	0.804745	0.705208	0.727651	0.828695	0.710085	0.795982	0.699955	0.700518	0.695422195	0.827524	0.725395	0.0379304	0.0770423	0.040583	0.0323022	0.681384	0.761521	0.0999129	0.0530132	0.0590391	0.0803107	0.0834291	0.0801123	0.706122513	0.768707348	0.694564973
gzS10	0.0292472	0.00421071	0.0297628	0.0867089	0.0071967	0.0801391	0.0295012	0.0479681	0.0468743	0.029269102	0.0163311	0.0153462	0	0	0	0	0.051231	0.0145054	0.0249782	0.130956	0.964545	0.543899	0.541645	0.544192	0.092400714	0.036644236	0.03559761
ha19S45	0.11489634	0.017474465	0.111325032	0.19960083	0.07783829	0.19152432	0.097286608	0.115924536	0.113389536	0.11499267	0.0439352	0.041398578	0.068928577	0.067783669	0.074109305	0.044546845	0.170013324	0.100115059	0.99709662	0.070678538	0.089110117	0.090475468	0.096862958	0.082230127	0.203741099	0.115152293	0.099777374
haS34	0.958759	0.964161	0.961057	0.959356	0.976594	0.984327	0.886683	0.895922	0.889982	0.952539513	0.877921	0.91309	0.0638233	0.0382422	0.0424254	0.032486	0.90939	0.952445	0.102525	0.0501878	0.0640837	0.0813633	0.0827743	0.0930117	0.983746365	0.957424483	0.901864489
haS51	0.961295	0.964677	0.963025	0.965285	0.978246	0.988847	0.887779	0.898343	0.892677	0.955158283	0.87918	0.914397	0.0649995	0.0383662	0.0426228	0.032486	0.913186	0.954895	0.103456	0.0514133	0.0651716	0.0922467	0.0959286	0.104769	0.985695133	0.960150647	0.903497807
haS57	0.777114	0.990026	0.779692	0.742723	0.84375	0.735273	0.741179	0.722526	0.721923	0.766752692	0.825241	0.842182	0.039733	0.0383662	0.042738	0.0325027	0.652476	0.766205	0.103245	0.0152731	0.0273405	0.0503547	0.0614787	0.0552796	0.729152669	0.743502249	0.740337444
haS63	0.957795	0.963861	0.960569	0.962361	0.975814	0.987493	0.887115	0.895518	0.889792	0.951955943	0.886932	0.932145	0.0643579	0.046997	0.0424748	0.0323524	0.931896	0.952834	0.103095	0.0812105	0.0932115	0.118248	0.127701	0.116395	0.982856688	0.95668993	0.902368687
haS67	0.98392	0.980519	0.977562	0.903412	0.959455	0.895017	0.898565	0.916309	0.905458	0.97216935	0.883534	0.937041	0.0394427	0.0381338	0.0423103	0.032486	0.895261	0.958856	0.102645	0.0462844	0.052544	0.0520378	0.0505435	0.0599275	0.896380492	0.942461523	0.918309263
hbS85	0.966721	0.971737	0.968727	0.903809	0.951275	0.887373	0.887362	0.913504	0.903016	0.964291155	0.884915	0.924188	0.0397483	0.0383662	0.0428038	0.0324192	0.885241	0.953724	0.103696	0.0478163	0.0639024	0.0892671	0.0954775	0.101426	0.889453794	0.937225299	0.915238422
hlS20	0.933887	0.925529	0.940731	0.867578	0.911595	0.856905	0.978609	0.981834	0.970211	0.931618526	0.897979	0.893888	0.0395497	0.0383662	0.0425899	0.0324359	0.850846	0.907017	0.103576	0.544372	0.0759472	0.298929	0.351818	0.327969	0.860154306	0.904301309	0.966059977
hn19S139	0.76768	0.714909	0.765223	0.731278	0.949079	0.713171	0.830979	0.71309	0.711572	0.765556373	0.654353	0.703997	0.0274052	0.0279069	0.0295119	0.0210783	0.887371	0.953234	0.0796181	0.0494843	0.0655472	0.0908669	0.0975147	0.102863	0.718576976	0.936918897	0.716565057
hn19S199	0.114008	0.0173085	0.11022	0.198757	0.0782526	0.196856	0.0938399	0.11571	0.110683	0.11408211	0.042653	0.0417599	0.999847	0.922431	0.912813	0.999633	0.1691	0.0962745	0.158786	0.0911959	0.0845858	0.0996212	0.0960159	0.0924046	0.20853237	0.114683559	0.09969723
hn19S60	0.0602781	0.0189557	0.059129	0.0508115	0.0169496	0.0572631	0.0515615	0.0682038	0.0652936	0.0588731	0.0360105	0.0437656	0.842061	0.84934	0.98355	0.878958	0.0783019	0.0583621	0.155243	0.522416	0.0177564	0.208003	0.254529	0.228345	0.056424186	0.086718306	0.067242996
hnS102	0.970194	0.971421	0.982097	0.900094	0.951884	0.888942	0.896023	0.916677	0.905987	0.967858227	0.885227	0.950399	0.0397635	0.0384437	0.0428202	0.0323189	0.912767	0.94904	0.103726	0.0474418	0.079075	0.102571	0.111971	0.115997	0.891122572	0.947339602	0.918465494
hnS105	0.880464	0.890512	0.883906	0.871905	0.863086	0.85377	0.80791	0.824599	0.812713	0.87523107	0.798553	0.836005	0.033149	0.0312229	0.0356643	0.025471	0.794893	0.85181	0.0900057	0.031	0.0550566	0.0715326	0.078198	0.0825342	0.851035371	0.859515916	0.824598398
hnS107	0.961929	0.964412	0.963622	0.965696	0.978561	0.990329	0.888078	0.898711	0.892906	0.956040933	0.879058	0.934591	0.0646329	0.0383662	0.0426064	0.0323524	0.937393	0.955958	0.103275	0.0515154	0.0795542	0.104825	0.111258	0.118621	0.987148847	0.961052605	0.904138961
hnS110	0.97595	0.971136	0.978355	0.904914	0.962044	0.894787	0.896198	0.916448	0.905703	0.973416731	0.883277	0.931257	0.0397024	0.0383817	0.0427544	0.0321686	0.896376	0.961036	0.103606	0.0476461	0.0648932	0.0897251	0.0962414	0.102001	0.896824823	0.942045547	0.918105352
hnS115	0.968764	0.971281	0.970646	0.904696	0.952389	0.887515	0.888247	0.915566	0.904999	0.966486837	0.885353	0.92593	0.0421619	0.0383817	0.042738	0.0325027	0.888926	0.955994	0.103846	0.05088	0.0792758	0.0912654	0.0967216	0.103404	0.889939717	0.93987537	0.916940725
hnS120	0.713533	0.646631	0.721007	0.67304	0.953772	0.668016	0.775939	0.657299	0.658858	0.711052	0.590672	0.649958	0.0396871	0.0383817	0.042738	0.0326231	0.888984	0.950938	0.103395	0.0479184	0.0532822	0.0700399	0.0722029	0.0801253	0.673331272	0.947292932	0.664201488
hnS148	0.979466	0.971251	0.981789	0.908626	0.961906	0.89754	0.900906	0.920539	0.909358	0.977129696	0.884988	0.930308	0.0394427	0.0382732	0.0423761	0.032035	0.901302	0.963438	0.103365	0.0476915	0.0650421	0.0896596	0.0961177	0.101923	0.899588198	0.947264524	0.922249516
hnS149	0.614455	0.682585	0.621614	0.603127	0.786236	0.599478	0.776752	0.604419	0.614639	0.612421756	0.650982	0.630643	0.949253	0.902117	0.876754	0.999716	0.690834	0.735832	0.124111	0.112256	0.111084	0.140449	0.142732	0.124053	0.602550722	0.746274069	0.622192749
hnS150	0.577494	0.643262	0.577046	0.577827	0.991315	0.581944	0.694753	0.520238	0.528002	0.574855163	0.570554	0.592174	0.0393358	0.0381338	0.0423596	0.0320684	0.750043	0.877176	0.102465	0.0357431	0.00589938	0.0150464	0.0052457	0.0165486	0.577103121	0.801184925	0.544335214
hnS157	0.96691	0.971506	0.969043	0.903225	0.951609	0.886512	0.887172	0.913696	0.903106	0.964714243	0.885299	0.924606	0.0396719	0.0384592	0.0427215	0.0324025	0.886141	0.954255	0.103636	0.0476574	0.065204	0.089957	0.096467	0.102282	0.888608753	0.93770012	0.915723345
hnS32	0.979608	0.971161	0.981833	0.908007	0.961598	0.897565	0.901009	0.920511	0.909378	0.977180758	0.887528	0.930959	0.0394427	0.0384282	0.0424748	0.0323524	0.901155	0.963115	0.103125	0.0475893	0.0535412	0.0694452	0.0715699	0.0798969	0.899430958	0.947305107	0.922154155
hnS91	0.987806	0.981205	0.980943	0.90737	0.961473	0.898547	0.897886	0.918106	0.907258	0.976371055	0.881274	0.939461	0.0398552	0.0382732	0.0428696	0.0321018	0.900705	0.962601	0.103516	0.0391699	0.0528483	0.0475477	0.0447667	0.0557953	0.900453528	0.946581714	0.920019682
hnS93	0.972485	0.971391	0.984405	0.901371	0.952927	0.891354	0.897397	0.919053	0.908091	0.970112266	0.885457	0.952288	0.0427271	0.0381338	0.0428202	0.0321853	0.914992	0.950731	0.103846	0.0507778	0.0800464	0.104831	0.11331	0.118223	0.894105069	0.950214909	0.920059247
jlS111	0.930059	0.923642	0.940238	0.865558	0.902091	0.858304	0.975099	0.979609	0.966995	0.927653	0.88358	0.891981	0.0395497	0.0384437	0.0425899	0.0326063	0.843695	0.896792	0.103305	0.0489964	0.0653724	0.0930674	0.100243	0.102255	0.861416288	0.899539906	0.965043465
jlS138	0.930784	0.923797	0.940643	0.866374	0.902694	0.859314	0.975912	0.980144	0.96789	0.928598551	0.883562	0.892456	0.039733	0.0384592	0.0427873	0.0325194	0.845569	0.898008	0.103756	0.0493254	0.0655602	0.093448	0.100527	0.102686	0.86250074	0.899730646	0.966127948
jlS33	0.975899	0.972227	0.98858	0.907447	0.954768	0.895544	0.898863	0.921417	0.910284	0.974204551	0.886025	0.936817	0.0398246	0.0384746	0.042886	0.0325027	0.896062	0.954763	0.103966	0.050097	0.0651198	0.0814644	0.085961	0.0923981	0.898476356	0.954057107	0.922878496
jlS82	0.949436	0.964427	0.950271	0.954726	0.980134	0.992939	0.887362	0.883489	0.8785	0.943238865	0.878318	0.917433	0.0649232	0.0383662	0.0425077	0.0323022	0.898951	0.957965	0.103305	0.0527295	0.0415806	0.0723355	0.0712061	0.0825734	0.976922126	0.942137873	0.904114613
jlS85	0.572955	0.641985	0.581621	0.569798	0.892063	0.569739	0.682223	0.524435	0.536502	0.570497354	0.568226	0.62338	0.0684672	0.0496312	0.0736317	0.0445116	0.723988	0.867898	0.998859	0.0483042	0.0148488	0.0365038	0.0310449	0.0434573	0.56497024	0.83057312	0.550040668
jsS18	0.963492	0.0458739	0.965004	0.967055	0.977597	0.991474	0.890043	0.899989	0.896538	0.957696813	0.87742	0.916881	0.0649384	0.0383817	0.0426557	0.032486	0.915515	0.95772	0.103395	0.0537734	0.0668165	0.0938584	0.0978784	0.106283	0.989140222	0.962805791	0.904022295
jx14s3	0.928681	0.972192	0.940246	0.871307	0.900203	0.85268	0.848563	0.886278	0.877073	0.926876	0.886802	0.92879	0.0397941	0.0512582	0.0428531	0.0327404	0.832622	0.881939	0.103756	0.0505055	0.0629116	0.0914497	0.0979585	0.103235	0.8563501	0.950719153	0.888301862
jx16s33	0.984939	0.972177	0.987002	0.914146	0.965544	0.902386	0.903212	0.924255	0.913149	0.983145	0.885606	0.935717	0.0398246	0.0384746	0.042886	0.0327404	0.909144	0.968724	0.104326	0.0499609	0.0655149	0.0909204	0.0973473	0.102758	0.904979012	0.952378999	0.925866149
jx17s12	0.971426	0.971922	0.973671	0.908453	0.952848	0.889799	0.888618	0.918073	0.907375	0.969466	0.885967	0.927763	0.0397635	0.0384437	0.0426393	0.0326231	0.891915	0.957372	0.103846	0.0504261	0.0663955	0.0913784	0.0980458	0.103085	0.893079455	0.944087888	0.918917953
jx17s48	0.955495	0.972157	0.962352	0.89158	0.945861	0.877816	0.90898	0.91172	0.901329	0.95366	0.879938	0.917187	0.0398246	0.0385211	0.042886	0.0326399	0.873828	0.924543	0.103966	0.0552486	0.0514949	0.0725318	0.0686815	0.0796162	0.880858317	0.932283301	0.913352498
jx17s50	0.918046	0.974005	0.925248	0.884631	0.924612	0.870686	0.830079	0.871093	0.862597	0.912228	0.884062	0.942989	0.0458739	0.0384437	0.0428531	0.0327404	0.878555	0.878002	0.104026	0.0551578	0.0670302	0.0857702	0.0879618	0.0971179	0.873996544	0.97261978	0.873486348
jx17s57	0.962862	0.972137	0.96472	0.90186	0.953484	0.899154	0.896784	0.9084	0.898113	0.961015	0.885795	0.92753	0.0397635	0.0384282	0.0428202	0.0327404	0.882215	0.957731	0.104086	0.0499382	0.0448897	0.0718954	0.0740873	0.0819597	0.889272206	0.931415839	0.924900361
jx18s57	0.961279	0.964907	0.962059	0.97191	0.970807	0.989923	0.883863	0.902606	0.896791	0.955389	0.879541	0.932792	0.0648315	0.0384437	0.0426886	0.0327404	0.939262	0.951135	0.103666	0.0544656	0.0802471	0.107394	0.113848	0.120939	0.987894471	0.969443144	0.907113426
jx19S2	0.962638	0.97077	0.974641	0.897793	0.941024	0.881076	0.890249	0.915742	0.90491	0.96044	0.887776	0.923373	0.0397635	0.050282	0.0425899	0.0323549	0.880225	0.938529	0.103696	0.0453994	0.0533988	0.0690586	0.0714462	0.0797075	0.882923747	0.946338216	0.91804144
qhS12	0.019254	0.00421071	0.0195935	0.0794928	0.012296	0.0842735	0.0117634	0.0216444	0.0206045	0.019265836	0.0119448	0.0111969	0.0276802	0	0	0	0.0194066	0.0225527	0.0253085	0.506133	0.0952578	0.225927	0.19372	0.217639	0.086623596	0.028312034	0.021242469
qhS15	0.967	0.964747	0.967881	0.970643	0.981602	0.994824	0.888747	0.901418	0.895609	0.961242001	0.878914	0.919465	0.0647246	0.0383662	0.0426886	0.0324025	0.92084	0.960068	0.103636	0.053399	0.0655667	0.0935967	0.0971873	0.105898	0.992621831	0.967602704	0.906168942
scS137	0.96802	0.967221	0.979954	0.900266	0.953064	0.887675	0.896774	0.918424	0.907647	0.96603457	0.87992	0.948238	0.0397635	0.0384437	0.0428202	0.0324693	0.917395	0.951161	0.103906	0.0488715	0.0792045	0.103689	0.113426	0.116898	0.890339413	0.950758722	0.91986751
scS162	0.852807	0.971286	0.863062	0.802383	0.899207	0.798573	0.823693	0.808516	0.802871	0.850567941	0.863977	0.92474	0.0397941	0.0380873	0.0428531	0.0321519	0.732081	0.874494	0.103696	0.0489056	0.0145445	0.0246035	0.0165229	0.0299964	0.790509946	0.839882865	0.825659547
scS224	0.971316	0.968442	0.989482	0.903545	0.951589	0.891726	0.895349	0.917358	0.906527	0.969463044	0.883196	0.932409	0.037961	0.0367702	0.0408791	0.0325027	0.890209	0.949942	0.100243	0.0491439	0.0514625	0.069243	0.0708424	0.079231	0.894498678	0.948144161	0.918689694
scS226	0.0202147	0.00423574	0.0205912	0.0806538	0.0123615	0.084697	0.0119127	0.0227428	0.0216388	0.02024689	0.0119945	0.0111366	0.0276649	0	0	0	0.020705	0.0224451	0.0255186	0.98374	0.0968703	0.461531	0.481913	0.471835	0.087861739	0.029706568	0.021362583
scS237	0.96628	0.964667	0.967525	0.969964	0.981451	0.994675	0.88657	0.899519	0.893645	0.960381235	0.875466	0.938874	0.0647551	0.0383817	0.0426393	0.0324359	0.944146	0.959782	0.103426	0.0455923	0.0799039	0.0849435	0.0864485	0.0963541	0.99227996	0.96712281	0.90423838
scS243	0.964079	0.964852	0.965325	0.968286	0.979786	0.991999	0.888767	0.900152	0.894415	0.957842706	0.878557	0.917106	0.0649995	0.0383507	0.0426393	0.0324025	0.917913	0.957774	0.103486	0.0523778	0.065476	0.093109	0.0968817	0.10567	0.989108774	0.96416025	0.905223443
scS329	0.776894	0.00653385	0.776338	0.735673	0.952566	0.731104	0.850183	0.723918	0.722429	0.77468195	0.741081	0.778615	0.0397635	0.0385986	0.0428202	0.0325528	0.784187	0.921642	0.103876	0.0499041	0.0819826	0.0626654	0.0630866	0.0717041	0.724922392	0.823884023	0.742360324
snS28	0.631559	0.616315	0.637725	0.634109	0.930012	0.613551	0.691326	0.577417	0.582859	0.631943633	0.570369	0.580684	0.0397024	0.0384437	0.0426886	0.0324693	0.879419	0.850967	0.103185	0.0214118	0.0544932	0.0570632	0.0560802	0.0626367	0.620211368	0.890541635	0.589042478
xjs5	0.0198171	0.00422573	0.0201664	0.0798341	0.0123812	0.0838465	0.0117737	0.0221834	0.0211294	0.019829273	0.01199	0.0111711	0.0276191	0	0	0	0.0201762	0.022463	0.0252785	0.679129	0.0963587	0.318632	0.306848	0.319418	0.087047639	0.029127854	0.020930109
yn19S83	0.930516	0.923672	0.940318	0.86762	0.90118	0.859928	0.981989	0.97936	0.973664	0.928365123	0.883557	0.89227	0.039733	0.0385211	0.042738	0.0325027	0.843988	0.899806	0.103936	0.0499609	0.0682541	0.0929782	0.10073	0.102458	0.863112457	0.899169586	0.965074914
ynS62	0.62663	0.61638	0.636924	0.58295	0.604509	0.573165	0.676747	0.669691	0.661626	0.623697059	0.581258	0.596975	0.01743	0.0148134	0.0187369	0.0107062	0.559332	0.597989	0.0587829	0.021877	0.0465798	0.0624335	0.0681868	0.0693214	0.862701603	0.899874716	0.966592581
ynS63	0.0318932	0.00430083	0.0324554	0.0908147	0.0125057	0.0859328	0.0120619	0.0348654	0.0332028	0.031912747	0.0121118	0.0175373	0.024625	0	0	0	0.0488072	0.017851	0.0255186	0.735082	0.51109	0.892297	0.858905	0.991833	0.098194977	0.046903218	0.02261192
ynS69	0.933375	0.925494	0.940126	0.868883	0.912309	0.857367	0.980327	0.983039	0.969305	0.931443455	0.880367	0.916873	0.0397483	0.0383662	0.0428038	0.0326029	0.874781	0.910494	0.103906	0.574329	0.0821963	0.321225	0.376912	0.35258	0.8607153	0.903080774	0.967737933
ynS75	0.744323	0.886656	0.75309	0.70925	0.841443	0.703743	0.867515	0.787855	0.786132	0.742104152	0.819388	0.804118	0.0397483	0.0384437	0.0428038	0.0326196	0.646723	0.767227	0.103846	0.0369458	0.0321778	0.0619577	0.0625409	0.0681529	0.698020062	0.740933343	0.791752472
ynS86	0.913999	0.929464	0.917379	0.852949	0.898296	0.845588	0.948665	0.951211	0.935896	0.907918288	0.889848	0.907366	0.0396566	0.0383662	0.0427051	0.0325027	0.842171	0.89201	0.103155	0.0666977	0.0858098	0.0825052	0.0877436	0.0759474	0.836693007	0.880410084	0.974857577
ynS95	0.889524	0.875221	0.895069	0.83599	0.833722	0.81889	0.92327	0.984301	0.932303	0.887252613	0.83904	0.843476	0.0380679	0.0383197	0.0409943	0.0321686	0.789642	0.838015	0.100003	0.0491666	0.066946	0.0933409	0.100621	0.10253	0.82278483	0.849748597	0.927411207
zjS218	0.904049	0.981034	0.905779	0.843558	0.88718	0.827794	0.841044	0.852099	0.844652	0.892657931	0.871423	0.908622	0.039733	0.0384437	0.0427215	0.032486	0.793202	0.840064	0.103546	0.0364012	0.0413086	0.0494805	0.0470076	0.0540849	0.829704427	0.908363669	0.856672302
zjS32	0.46627	0.567774	0.473072	0.476418	0.740014	0.476843	0.611158	0.445113	0.461888	0.463428297	0.503768	0.510565	0.0682533	0.0489649	0.0732205	0.0443613	0.589607	0.705662	0.998259	0.0154319	0.00718805	0.00739829	0.00904355	0.00811437	0.472953091	0.676913628	0.473075879
